# Supplementary material for: De novo assembly and functional annotation of Myrciaria dubia fruit transcriptome reveals multiple metabolic pathways for L-ascorbic acid biosynthesis
Source: BMC Genomics. 2015 Nov 24;16:997. doi: 10.1186/s12864-015-2225-6 (PMC4658800; doi:10.1186/s12864-015-2225-6)
Supplement: Additional file 1: Table S1. — KEEG Pathway list in transcriptome of M. dubia. (CSV 6 kb) [file 12864_2015_2225_MOESM1_ESM.csv]

KEGG Code	KEGG Pathway	Number of protein coding genes
map00010	Glycolysis/Gluconeogenesis	30
map00020	Citrate cycle (TCA cycle)	19
map00030	Pentose phosphate pathway	16
map00040	Pentose and glucuronate interconversions	14
map00051	Fructose and mannose metabolism	19
map00052	Galactose metabolism	19
map00053	Ascorbate and aldarate metabolism	14
map00061	Fatty acid biosynthesis	15
map00062	Fatty acid elongation	7
map00071	Fatty acid degradation	11
map00073	Cutin, suberine and wax biosynthesis	6
map00100	Steroid biosynthesis	16
map00130	Ubiquinone and other terpenoid-quinone biosynthesis	18
map00140	Steroid hormone biosynthesis	2
map00190	Oxidative phosphorylation	82
map00195	Photosynthesis	42
map00196	Photosynthesis-antenna proteins	10
map00230	Purine metabolism	89
map00232	Caffeine metabolism	2
map00240	Pyrimidine metabolism	69
map00250	Alanine, aspartate and glutamate metabolism	28
map00260	Glycine, serine and threonine metabolism	33
map00270	Cysteine and methionine metabolism	34
map00280	Valine, leucine and isoleucine degradation	19
map00290	Valine, leucine and isoleucine biosynthesis	10
map00300	Lysine biosynthesis	10
map00310	Lysine degradation	12
map00330	Arginine and proline metabolism	37
map00340	Histidine metabolism	10
map00350	Tyrosine metabolism	16
map00360	Phenylalanine metabolism	16
map00380	Tryptophan metabolism	11
map00400	Phenylalanine, tyrosine and tryptophan biosynthesis	23
map00410	beta-Alanine metabolism	15
map00430	Taurine and hypotaurine metabolism	3
map00440	Phosphonate and phosphinate metabolism	3
map00450	Selenocompound metabolism	10
map00460	Cyanoamino acid metabolism	9
map00471	D-Glutamine and D-glutamate metabolism	1
map00480	Glutathione metabolism	16
map00500	Starch and sucrose metabolism	32
map00510	N-Glycan biosynthesis	31
map00511	Other glycan degradation	9
map00513	Various types of N-glycan biosynthesis	22
map00514	Other types of O-glycan biosynthesis	2
map00520	Amino sugar and nucleotide sugar metabolism	36
map00531	Glycosaminoglycan degradation	5
map00532	Glycosaminoglycan biosynthesis-chondroitin sulfate/dermatan sulfate	1
map00534	Glycosaminoglycan biosynthesis-heparan sulfate/heparin	1
map00561	Glycerolipid metabolism	25
map00562	Inositol phosphate metabolism	20
map00563	Glycosylphosphatidylinositol (GPI)-anchor biosynthesis	22
map00564	Glycerophospholipid metabolism	35
map00565	Ether lipid metabolism	8
map00590	Arachidonic acid metabolism	6
map00591	Linoleic acid metabolism	5
map00592	alpha-Linolenic acid metabolism	12
map00600	Sphingolipid metabolism	16
map00603	Glycosphingolipid biosynthesis-globo series	3
map00604	Glycosphingolipid biosynthesis-ganglio series	2
map00620	Pyruvate metabolism	31
map00630	Glyoxylate and dicarboxylate metabolism	25
map00640	Propanoate metabolism	14
map00650	Butanoate metabolism	12
map00660	C5-Branched dibasic acid metabolism	5
map00670	One carbon pool by folate	13
map00680	Methane metabolism	18
map00710	Carbon fixation in photosynthetic organisms	25
map00730	Thiamine metabolism	8
map00740	Riboflavin metabolism	8
map00750	Vitamin B6 metabolism	8
map00760	Nicotinate and nicotinamide metabolism	12
map00770	Pantothenate and CoA biosynthesis	17
map00780	Biotin metabolism	8
map00785	Lipoic acid metabolism	2
map00790	Folate biosynthesis	13
map00830	Retinol metabolism	4
map00860	Porphyrin and chlorophyll metabolism	29
map00900	Terpenoid backbone biosynthesis	27
map00902	Monoterpenoid biosynthesis	3
map00904	Diterpenoid biosynthesis	9
map00905	Brassinosteroid biosynthesis	5
map00906	Carotenoid biosynthesis	15
map00908	Zeatin biosynthesis	5
map00909	Sesquiterpenoid and triterpenoid biosynthesis	5
map00910	Nitrogen metabolism	13
map00920	Sulfur metabolism	14
map00940	Phenylpropanoid biosynthesis	18
map00941	Flavonoid biosynthesis	13
map00942	Anthocyanin biosynthesis	2
map00944	Flavone and flavonol biosynthesis	3
map00945	Stilbenoid, diarylheptanoid and gingerol biosynthesis	5
map00950	Isoquinoline alkaloid biosynthesis	7
map00960	Tropane, piperidine and pyridine alkaloid biosynthesis	8
map00966	Glucosinolate biosynthesis	1
map00970	Aminoacyl-tRNA biosynthesis	27
map00980	Metabolism of xenobiotics by cytochrome P450	3
map00982	Drug metabolism - cytochrome P450	4
map00983	Drug metabolism - other enzymes	12
map01040	Biosynthesis of unsaturated fatty acids	11
map01200	Carbon metabolism	86
map01210	2-Oxocarboxylic acid metabolism	28
map01212	Fatty acid metabolism	28
map01220	Degradation of aromatic compounds	6
map01230	Biosynthesis of amino acids	100
map02010	ABC transporters	7
map02020	Two-component system	11
map03008	Ribosome biogenesis in eukaryotes	56
map03010	Ribosome	126
map03013	RNA transport	96
map03015	mRNA surveillance pathway	49
map03018	RNA degradation	49
map03020	RNA polymerase	29
map03022	Basal transcription factors	31
map03030	DNA replication	23
map03040	Spliceosome	101
map03050	Proteasome	34
map03060	Protein export	26
map03320	PPAR signaling pathway	8
map03410	Base excision repair	25
map03420	Nucleotide excision repair	35
map03430	Mismatch repair	21
map03440	Homologous recombination	23
map03450	Non-homologous end-joining	8
map04010	MAPK signaling pathway	9
map04012	ErbB signaling pathway	5
map04014	Ras signaling pathway	12
map04015	Rap1 signaling pathway	5
map04020	Calcium signaling pathway	7
map04022	cGMP-PKG signaling pathway	8
map04024	cAMP signaling pathway	8
map04064	NF-kappa B signaling pathway	5
map04066	HIF-1 signaling pathway	16
map04068	FoxO signaling pathway	17
map04070	Phosphatidylinositol signaling system	17
map04075	Plant hormone signal transduction	41
map04110	Cell cycle	44
map04120	Ubiquitin mediated proteolysis	58
map04122	Sulfur relay system	10
map04130	SNARE interactions in vesicular transport	18
map04140	Regulation of autophagy	15
map04141	Protein processing in endoplasmic reticulum	77
map04142	Lysosome	33
map04144	Endocytosis	40
map04145	Phagosome	30
map04146	Peroxisome	35
map04150	mTOR signaling pathway	12
map04151	PI3K-Akt signaling pathway	23
map04152	AMPK signaling pathway	23
map04310	Wnt signaling pathway	14
map04330	Notch signaling pathway	7
map04340	Hedgehog signaling pathway	2
map04350	TGF-beta signaling pathway	10
map04390	Hippo signaling pathway	7
map04510	Focal adhesion	7
map04520	Adherens junction	6
map04530	Tight junction	10
map04540	Gap junction	5
map04620	Toll-like receptor signaling pathway	4
map04621	NOD-like receptor signaling pathway	4
map04622	RIG-I-like receptor signaling pathway	6
map04626	Plant-pathogen interaction	28
map04630	Jak-STAT signaling pathway	2
map04712	Circadian rhythm-plant	23
map04810	Regulation of actin cytoskeleton	18
map04912	GnRH signaling pathway	5
map04978	Mineral absorption	5
