# Supplementary material for: De novo assembly and functional annotation of Myrciaria dubia fruit transcriptome reveals multiple metabolic pathways for L-ascorbic acid biosynthesis
Source: BMC Genomics. 2015 Nov 24;16:997. doi: 10.1186/s12864-015-2225-6 (PMC4658800; doi:10.1186/s12864-015-2225-6)
Supplement: Additional file 3: Table S2. — Genic-SSR characteristics of M. dubia. (CSV 330 kb) [file 12864_2015_2225_MOESM3_ESM.csv]

Name	Records_id	Id	Motif	Type	Start	End	Preceding	Following	Count
Contig3	2	0	AG	2	0	16	0	1203	8
Contig34	33	1	AG	2	973	991	973	80	9
Contig38	37	2	AG	2	548	572	548	1206	12
Contig101	100	3	AG	2	540	568	540	1195	14
Contig109	108	4	AG	2	357	375	357	0	9
Contig119	118	5	AG	2	564	592	564	1444	14
Contig145	144	6	AG	2	1	19	1	603	9
Contig154	153	7	AG	2	209	237	209	316	14
Contig158	157	8	AG	2	0	16	0	604	8
Contig163	162	9	AG	2	224	244	224	0	10
Contig193	192	10	AG	2	991	1007	991	38	8
Contig198	197	11	AG	2	613	643	613	1	15
Contig204	203	12	AG	2	1774	1800	1774	1	13
Contig232	231	13	AG	2	164	180	164	1686	8
Contig253	252	14	AG	2	33	55	33	582	11
Contig257	256	15	AG	2	1013	1035	1013	0	11
Contig258	257	16	AG	2	608	634	608	6	13
Contig262	261	17	AG	2	1981	2005	1981	140	12
Contig288	287	18	AG	2	33	49	33	1908	8
Contig326	325	19	AG	2	1579	1599	1579	32	10
Contig332	331	20	AG	2	203	223	203	823	10
Contig334	333	21	AG	2	1474	1490	1474	31	8
Contig344	343	22	AG	2	334	360	334	1473	13
Contig348	347	23	AG	2	1230	1252	1230	0	11
Contig355	354	24	AAG	3	1330	1366	1330	865	12
Contig355	354	25	AAG	3	1943	1979	1943	252	12
Contig355	354	26	AG	2	1056	1072	1056	1159	8
Contig355	354	27	AG	2	2009	2033	2009	198	12
Contig356	355	28	AG	2	770	788	770	0	9
Contig363	362	29	AG	2	683	701	683	4	9
Contig366	365	30	AG	2	55	73	55	1675	9
Contig379	378	31	AG	2	1347	1373	1347	226	13
Contig383	382	32	AG	2	1	17	1	1348	8
Contig398	397	33	AG	2	493	509	493	1971	8
Contig398	397	34	AG	2	2013	2039	2013	441	13
Contig402	401	35	AG	2	1268	1288	1268	41	10
Contig407	406	36	AG	2	1608	1628	1608	1	10
Contig456	455	37	AG	2	1723	1747	1723	602	12
Contig457	456	38	AG	2	994	1012	994	0	9
Contig474	473	39	CCG	3	1296	1323	1296	0	9
Contig497	496	40	AG	2	1	17	1	526	8
Contig512	511	41	AGG	3	197	224	197	1234	9
Contig519	518	42	AG	2	553	579	553	313	13
Contig542	541	43	AG	2	1922	1956	1922	1962	17
Contig563	562	44	AG	2	389	407	389	0	9
Contig583	582	45	AG	2	28	44	28	1171	8
Contig586	585	46	AG	2	3437	3453	3437	72	8
Contig588	587	47	AG	2	3487	3509	3487	39	11
Contig598	597	48	AAG	3	1468	1492	1468	117	8
Contig617	616	49	AG	2	1312	1330	1312	112	9
Contig645	644	50	AG	2	2	36	2	1875	17
Contig645	644	51	AG	2	1834	1850	1834	61	8
Contig654	653	52	AG	2	1879	1907	1879	3	14
Contig663	662	53	AT	2	667	683	667	725	8
Contig674	673	54	AG	2	22	38	22	951	8
Contig739	738	55	AG	2	219	235	219	2030	8
Contig757	756	56	AG	2	959	975	959	7	8
Contig767	766	57	AG	2	1097	1125	1097	1932	14
Contig796	795	58	AG	2	906	934	906	0	14
Contig823	822	59	AG	2	0	18	0	1849	9
Contig827	826	60	AG	2	1129	1153	1129	0	12
Contig830	829	61	AG	2	1879	1901	1879	268	11
Contig849	848	62	AG	2	0	18	0	2117	9
Contig851	850	63	AG	2	556	572	556	503	8
Contig855	854	64	AG	2	590	622	590	323	16
Contig857	856	65	AG	2	2030	2060	2030	208	15
Contig860	859	66	AG	2	303	319	303	1497	8
Contig871	870	67	AG	2	1300	1330	1300	6	15
Contig878	877	68	AG	2	1827	1855	1827	121	14
Contig904	903	69	AG	2	929	959	929	135	15
Contig922	921	70	AG	2	1937	1955	1937	251	9
Contig925	924	71	AG	2	194	216	194	123	11
Contig934	933	72	AG	2	458	484	458	1385	13
Contig940	939	73	AG	2	199	219	199	586	10
Contig940	939	74	AG	2	220	236	220	569	8
Contig945	944	75	AG	2	445	473	445	2	14
Contig953	952	76	AG	2	1	19	1	661	9
Contig955	954	77	AG	2	2104	2122	2104	97	9
Contig972	971	78	AC	2	498	518	498	241	10
Contig979	978	79	AT	2	548	564	548	50	8
Contig979	978	80	AG	2	598	614	598	0	8
Contig982	981	81	AG	2	738	754	738	1145	8
Contig1010	1009	82	AG	2	50	68	50	1630	9
Contig1022	1021	83	AG	2	1	17	1	554	8
Contig1029	1028	84	AG	2	869	897	869	143	14
Contig1055	1054	85	AG	2	1228	1244	1228	661	8
Contig1061	1060	86	AG	2	616	642	616	36	13
Contig1070	1069	87	AG	2	1827	1859	1827	1	16
Contig1071	1070	88	AG	2	1	19	1	1190	9
Contig1072	1071	89	AG	2	1255	1273	1255	0	9
Contig1075	1074	90	AAT	3	1594	1630	1594	687	12
Contig1075	1074	91	ATC	3	1570	1594	1570	723	8
Contig1091	1090	92	AG	2	2540	2556	2540	0	8
Contig1102	1101	93	AG	2	260	280	260	853	10
Contig1103	1102	94	AG	2	1556	1574	1556	1	9
Contig1109	1108	95	AG	2	733	767	733	1	17
Contig1167	1166	96	AGG	3	455	479	455	422	8
Contig1167	1166	97	AG	2	211	229	211	672	9
Contig1169	1168	98	AG	2	1578	1598	1578	0	10
Contig1172	1171	99	AG	2	663	683	663	140	10
Contig1201	1200	100	AG	2	1	19	1	1362	9
Contig1203	1202	101	AG	2	136	152	136	950	8
Contig1216	1215	102	AG	2	430	454	430	0	12
Contig1221	1220	103	AG	2	279	311	279	815	16
Contig1221	1220	104	AG	2	813	837	813	289	12
Contig1234	1233	105	AG	2	1248	1266	1248	26	9
Contig1235	1234	106	AG	2	1075	1093	1075	34	9
Contig1243	1242	107	AG	2	761	781	761	14	10
Contig1270	1269	108	AG	2	1588	1608	1588	0	10
Contig1303	1302	109	AG	2	1	17	1	4051	8
Contig1304	1303	110	AG	2	1286	1306	1286	168	10
Contig1321	1320	111	AG	2	525	543	525	274	9
Contig1357	1356	112	AG	2	0	18	0	1227	9
Contig1391	1390	113	AG	2	564	580	564	80	8
Contig1447	1446	114	AG	2	2238	2254	2238	251	8
Contig1447	1446	115	AG	2	2367	2383	2367	122	8
Contig1450	1449	116	AG	2	272	304	272	1312	16
Contig1459	1458	117	AG	2	720	740	720	516	10
Contig1479	1478	118	AC	2	1087	1107	1087	763	10
Contig1496	1495	119	AG	2	1313	1333	1313	12	10
Contig1497	1496	120	AG	2	381	415	381	3043	17
Contig1503	1502	121	AG	2	1	23	1	1294	11
Contig1520	1519	122	AG	2	788	810	788	59	11
Contig1529	1528	123	AG	2	25	49	25	375	12
Contig1532	1531	124	AG	2	335	363	335	1636	14
Contig1548	1547	125	AG	2	127	145	127	906	9
Contig1588	1587	126	AG	2	0	18	0	1960	9
Contig1588	1587	127	AG	2	483	501	483	1477	9
Contig1601	1600	128	AG	2	209	231	209	2202	11
Contig1602	1601	129	AG	2	264	282	264	807	9
Contig1616	1615	130	AG	2	1117	1143	1117	185	13
Contig1625	1624	131	AG	2	0	20	0	976	10
Contig1639	1638	132	AG	2	1339	1371	1339	5	16
Contig1645	1644	133	AG	2	1112	1138	1112	2	13
Contig1676	1675	134	AG	2	1395	1413	1395	1	9
Contig1722	1721	135	AG	2	250	274	250	1000	12
Contig1729	1728	136	AG	2	1396	1414	1396	0	9
Contig1736	1735	137	AG	2	1771	1787	1771	99	8
Contig1754	1753	138	AG	2	1844	1866	1844	1	11
Contig1758	1757	139	AG	2	976	994	976	161	9
Contig1759	1758	140	AG	2	1849	1869	1849	160	10
Contig1790	1789	141	AG	2	1164	1198	1164	1527	17
Contig1852	1851	142	AG	2	944	960	944	0	8
Contig1855	1854	143	AG	2	1240	1260	1240	0	10
Contig1883	1882	144	AG	2	1	23	1	684	11
Contig1884	1883	145	AG	2	1	17	1	199	8
Contig1911	1910	146	AG	2	1365	1387	1365	105	11
Contig1918	1917	147	AG	2	875	891	875	3	8
Contig1975	1974	148	AG	2	82	100	82	1841	9
Contig2018	2017	149	AG	2	140	156	140	1211	8
Contig2104	2103	150	AG	2	337	365	337	327	14
Contig2138	2137	151	AT	2	980	996	980	7	8
Contig2235	2234	152	AG	2	1378	1426	1378	647	24
Contig2256	2255	153	AG	2	1963	1981	1963	116	9
Contig2257	2256	154	AG	2	1855	1873	1855	116	9
Contig2270	2269	155	AG	2	1939	1955	1939	13	8
Contig2271	2270	156	AG	2	394	414	394	13	10
Contig2286	2285	157	AAAG	4	537	561	537	4	6
Contig2295	2294	158	AG	2	1233	1265	1233	127	16
Contig2301	2300	159	AG	2	870	894	870	92	12
Contig2312	2311	160	AG	2	843	863	843	0	10
Contig2329	2328	161	AG	2	1405	1425	1405	32	10
Contig2333	2332	162	AG	2	117	135	117	839	9
Contig2337	2336	163	AG	2	4	20	4	554	8
Contig2359	2358	164	AG	2	493	509	493	1162	8
Contig2370	2369	165	AG	2	1424	1446	1424	24	11
Contig2372	2371	166	AG	2	978	998	978	1904	10
Contig2372	2371	167	AG	2	1145	1171	1145	1731	13
Contig2378	2377	168	AG	2	197	219	197	637	11
Contig2386	2385	169	AT	2	2333	2353	2333	150	10
Contig2402	2401	170	AG	2	1431	1447	1431	67	8
Contig2409	2408	171	AG	2	1556	1572	1556	46	8
Contig2421	2420	172	AG	2	1	23	1	1836	11
Contig2425	2424	173	AG	2	951	967	951	25	8
Contig2433	2432	174	AG	2	1444	1460	1444	77	8
Contig2459	2458	175	AG	2	0	20	0	939	10
Contig2462	2461	176	AG	2	1842	1862	1842	0	10
Contig2492	2491	177	AG	2	1891	1907	1891	273	8
Contig2493	2492	178	AG	2	1169	1185	1169	273	8
Contig2494	2493	179	AG	2	229	263	229	167	17
Contig2496	2495	180	AG	2	724	752	724	121	14
Contig2516	2515	181	AG	2	934	950	934	0	8
Contig2521	2520	182	AG	2	2215	2231	2215	5	8
Contig2524	2523	183	AG	2	2405	2429	2405	2	12
Contig2540	2539	184	AG	2	2451	2471	2451	0	10
Contig2553	2552	185	AG	2	1240	1258	1240	0	9
Contig2562	2561	186	AG	2	1071	1091	1071	88	10
Contig2585	2584	187	AC	2	2058	2076	2058	73	9
Contig2591	2590	188	AG	2	2315	2333	2315	0	9
Contig2603	2602	189	AG	2	1	17	1	1639	8
Contig2604	2603	190	AG	2	102	118	102	1642	8
Contig2619	2618	191	AG	2	2279	2303	2279	1	12
Contig2634	2633	192	AG	2	1	17	1	1635	8
Contig2662	2661	193	AG	2	15	31	15	590	8
Contig2680	2679	194	AG	2	491	525	491	1855	17
Contig2680	2679	195	AG	2	1729	1747	1729	633	9
Contig2682	2681	196	AG	2	2438	2454	2438	51	8
Contig2688	2687	197	AG	2	89	107	89	2411	9
Contig2696	2695	198	AG	2	1499	1515	1499	44	8
Contig2698	2697	199	AG	2	1810	1830	1810	260	10
Contig2701	2700	200	AG	2	1451	1469	1451	75	9
Contig2701	2700	201	AG	2	1523	1543	1523	1	10
Contig2705	2704	202	AG	2	1027	1043	1027	94	8
Contig2738	2737	203	AGG	3	1779	1803	1779	122	8
Contig2748	2747	204	AG	2	2197	2215	2197	1	9
Contig2749	2748	205	AG	2	1949	1967	1949	1	9
Contig2756	2755	206	AAG	3	188	218	188	1258	10
Contig2761	2760	207	AG	2	2077	2103	2077	7	13
Contig2768	2767	208	AG	2	736	754	736	1	9
Contig2785	2784	209	AG	2	1	17	1	1659	8
Contig2806	2805	210	AG	2	214	236	214	387	11
Contig2812	2811	211	AG	2	790	822	790	830	16
Contig2822	2821	212	AG	2	1829	1845	1829	63	8
Contig2824	2823	213	AG	2	1	17	1	2159	8
Contig2825	2824	214	AG	2	1	17	1	2205	8
Contig2826	2825	215	AG	2	1	17	1	2076	8
Contig2876	2875	216	AG	2	793	811	793	0	9
Contig2885	2884	217	AG	2	438	454	438	1353	8
Contig2910	2909	218	AG	2	0	18	0	355	9
Contig2934	2933	219	AG	2	840	856	840	812	8
Contig2944	2943	220	AG	2	46	66	46	895	10
Contig2979	2978	221	AG	2	1483	1503	1483	213	10
Contig3003	3002	222	AG	2	1493	1513	1493	1381	10
Contig3005	3004	223	AG	2	1293	1313	1293	1405	10
Contig3006	3005	224	AG	2	58	78	58	1381	10
Contig3007	3006	225	AG	2	1405	1427	1405	0	11
Contig3008	3007	226	AG	2	1493	1515	1493	0	11
Contig3022	3021	227	AG	2	1140	1168	1140	951	14
Contig3027	3026	228	AG	2	1852	1870	1852	1	9
Contig3036	3035	229	AG	2	1990	2022	1990	1740	16
Contig3044	3043	230	AG	2	1	19	1	2889	9
Contig3057	3056	231	AG	2	985	1001	985	166	8
Contig3078	3077	232	AG	2	671	691	671	952	10
Contig3079	3078	233	AG	2	48	64	48	824	8
Contig3115	3114	234	AG	2	111	129	111	1752	9
Contig3118	3117	235	AG	2	788	806	788	86	9
Contig3125	3124	236	AG	2	1	19	1	670	9
Contig3154	3153	237	CG	2	1098	1116	1098	339	9
Contig3154	3153	238	AG	2	1082	1098	1082	357	8
Contig3160	3159	239	AG	2	506	522	506	505	8
Contig3250	3249	240	AG	2	1	19	1	1841	9
Contig3250	3249	241	AG	2	76	92	76	1768	8
Contig3270	3269	242	AG	2	89	105	89	956	8
Contig3271	3270	243	AG	2	825	841	825	17	8
Contig3288	3287	244	AG	2	897	913	897	187	8
Contig3298	3297	245	AAGG	4	2623	2647	2623	312	6
Contig3314	3313	246	AG	2	701	717	701	0	8
Contig3318	3317	247	AG	2	0	22	0	1738	11
Contig3333	3332	248	AG	2	1222	1240	1222	882	9
Contig3334	3333	249	AC	2	1363	1383	1363	193	10
Contig3365	3364	250	AG	2	59	75	59	441	8
Contig3379	3378	251	AG	2	358	376	358	1349	9
Contig3379	3378	252	AG	2	522	540	522	1185	9
Contig3379	3378	253	AG	2	680	696	680	1029	8
Contig3389	3388	254	AG	2	46	64	46	1658	9
Contig3391	3390	255	AG	2	0	18	0	298	9
Contig3399	3398	256	AG	2	454	490	454	841	18
Contig3399	3398	257	AG	2	1295	1313	1295	18	9
Contig3411	3410	258	AG	2	818	834	818	40	8
Contig3411	3410	259	AG	2	851	873	851	1	11
Contig3430	3429	260	AG	2	1	19	1	852	9
Contig3431	3430	261	AG	2	295	319	295	1984	12
Contig3456	3455	262	AG	2	1822	1838	1822	1	8
Contig3465	3464	263	AG	2	402	430	402	0	14
Contig3474	3473	264	AG	2	1270	1292	1270	116	11
Contig3490	3489	265	AG	2	71	91	71	1021	10
Contig3499	3498	266	AG	2	2692	2710	2692	1	9
Contig3501	3500	267	AG	2	1015	1041	1015	260	13
Contig3502	3501	268	AG	2	46	62	46	1463	8
Contig3504	3503	269	AG	2	310	328	310	1101	9
Contig3505	3504	270	AG	2	1956	1974	1956	76	9
Contig3512	3511	271	AG	2	755	775	755	936	10
Contig3530	3529	272	AG	2	816	832	816	117	8
Contig3532	3531	273	CCG	3	1098	1122	1098	122	8
Contig3561	3560	274	AG	2	296	312	296	2164	8
Contig3580	3579	275	AG	2	2723	2739	2723	3	8
Contig3581	3580	276	AG	2	1304	1330	1304	98	13
Contig3582	3581	277	AG	2	1206	1230	1206	96	12
Contig3602	3601	278	AG	2	206	232	206	1109	13
Contig3608	3607	279	AG	2	155	171	155	1477	8
Contig3608	3607	280	AG	2	1632	1648	1632	0	8
Contig3620	3619	281	AG	2	1865	1881	1865	72	8
Contig3658	3657	282	AG	2	184	216	184	429	16
Contig3659	3658	283	AG	2	1741	1761	1741	1	10
Contig3660	3659	284	AG	2	5558	5580	5558	0	11
Contig3663	3662	285	AG	2	1518	1540	1518	75	11
Contig3664	3663	286	AG	2	2334	2360	2334	8	13
Contig3667	3666	287	AG	2	623	657	623	1	17
Contig3688	3687	288	AT	2	6	24	6	1370	9
Contig3693	3692	289	AG	2	1	17	1	248	8
Contig3699	3698	290	AG	2	1953	1973	1953	1	10
Contig3700	3699	291	AG	2	2038	2060	2038	16	11
Contig3701	3700	292	AG	2	1935	1957	1935	171	11
Contig3701	3700	293	AG	2	2107	2127	2107	1	10
Contig3702	3701	294	AAG	3	725	749	725	1032	8
Contig3713	3712	295	AG	2	1271	1301	1271	154	15
Contig3714	3713	296	AG	2	922	940	922	1266	9
Contig3714	3713	297	AG	2	1063	1089	1063	1117	13
Contig3740	3739	298	AG	2	921	949	921	2042	14
Contig3746	3745	299	AG	2	250	268	250	1035	9
Contig3748	3747	300	AG	2	241	271	241	1586	15
Contig3748	3747	301	AG	2	335	355	335	1502	10
Contig3749	3748	302	AG	2	2253	2269	2253	2318	8
Contig3750	3749	303	AGG	3	1416	1440	1416	169	8
Contig3756	3755	304	AG	2	1328	1352	1328	11	12
Contig3765	3764	305	AC	2	0	16	0	739	8
Contig3765	3764	306	AG	2	236	256	236	499	10
Contig3767	3766	307	AG	2	76	94	76	1828	9
Contig3799	3798	308	AG	2	0	18	0	1519	9
Contig3805	3804	309	AG	2	1242	1262	1242	0	10
Contig3819	3818	310	AG	2	1	17	1	2246	8
Contig3831	3830	311	AG	2	1827	1847	1827	1	10
Contig3850	3849	312	AG	2	929	947	929	224	9
Contig3851	3850	313	AG	2	822	840	822	224	9
Contig3872	3871	314	AG	2	1590	1606	1590	87	8
Contig3878	3877	315	AG	2	62	78	62	1368	8
Contig3886	3885	316	AG	2	1	19	1	1085	9
Contig3887	3886	317	AG	2	1407	1425	1407	1	9
Contig3905	3904	318	AG	2	544	570	544	324	13
Contig3910	3909	319	AG	2	1558	1576	1558	0	9
Contig3915	3914	320	AG	2	136	152	136	1000	8
Contig3920	3919	321	AG	2	802	820	802	0	9
Contig3926	3925	322	AG	2	1502	1524	1502	399	11
Contig3954	3953	323	AAG	3	3565	3595	3565	176	10
Contig3954	3953	324	AAG	3	3640	3667	3640	104	9
Contig3957	3956	325	AG	2	1529	1551	1529	6	11
Contig3969	3968	326	AG	2	2028	2044	2028	131	8
Contig3970	3969	327	AG	2	1576	1592	1576	131	8
Contig3971	3970	328	AG	2	1664	1680	1664	1	8
Contig3991	3990	329	AG	2	3614	3632	3614	1	9
Contig3992	3991	330	AG	2	576	600	576	8	12
Contig3996	3995	331	AG	2	2687	2711	2687	809	12
Contig3998	3997	332	AG	2	1	17	1	1546	8
Contig4011	4010	333	AAG	3	993	1017	993	775	8
Contig4011	4010	334	AG	2	1552	1586	1552	206	17
Contig4011	4010	335	AG	2	1773	1791	1773	1	9
Contig4015	4014	336	AG	2	2286	2306	2286	33	10
Contig4017	4016	337	CG	2	1827	1843	1827	57	8
Contig4024	4023	338	AG	2	2369	2387	2369	387	9
Contig4030	4029	339	AGG	3	1372	1396	1372	81	8
Contig4034	4033	340	AAG	3	1841	1865	1841	271	8
Contig4045	4044	341	AG	2	127	143	127	2001	8
Contig4073	4072	342	AG	2	1717	1735	1717	1	9
Contig4088	4087	343	AG	2	686	714	686	192	14
Contig4093	4092	344	AG	2	1492	1526	1492	2	17
Contig4098	4097	345	AG	2	187	203	187	1488	8
Contig4103	4102	346	AG	2	696	714	696	705	9
Contig4105	4104	347	AG	2	99	115	99	335	8
Contig4105	4104	348	AG	2	431	449	431	1	9
Contig4107	4106	349	AG	2	3458	3474	3458	16	8
Contig4108	4107	350	AG	2	3827	3843	3827	16	8
Contig4121	4120	351	AG	2	654	670	654	1	8
Contig4136	4135	352	AG	2	7	23	7	1249	8
Contig4149	4148	353	AG	2	1	17	1	407	8
Contig4151	4150	354	AG	2	1138	1154	1138	78	8
Contig4152	4151	355	AG	2	1064	1080	1064	78	8
Contig4179	4178	356	AG	2	832	854	832	199	11
Contig4182	4181	357	AG	2	596	616	596	354	10
Contig4207	4206	358	AG	2	2008	2040	2008	5	16
Contig4234	4233	359	AG	2	1028	1074	1028	2130	23
Contig4267	4266	360	AG	2	560	580	560	141	10
Contig4273	4272	361	AG	2	2822	2856	2822	0	17
Contig4331	4330	362	AG	2	6	22	6	1019	8
Contig4335	4334	363	AG	2	1360	1390	1360	1017	15
Contig4397	4396	364	AG	2	1160	1190	1160	1	15
Contig4398	4397	365	AG	2	854	884	854	1	15
Contig4446	4445	366	AG	2	1773	1791	1773	0	9
Contig4451	4450	367	AG	2	89	105	89	220	8
Contig4462	4461	368	AG	2	1795	1827	1795	2	16
Contig4468	4467	369	AG	2	2132	2148	2132	24	8
Contig4469	4468	370	AG	2	2054	2070	2054	24	8
Contig4480	4479	371	AG	2	0	18	0	1958	9
Contig4545	4544	372	AG	2	0	18	0	1689	9
Contig4546	4545	373	AG	2	1062	1088	1062	5248	13
Contig4557	4556	374	AG	2	2692	2712	2692	1	10
Contig4567	4566	375	AG	2	63	79	63	4180	8
Contig4576	4575	376	AAG	3	786	813	786	49	9
Contig4577	4576	377	AG	2	1	17	1	1861	8
Contig4582	4581	378	AG	2	319	343	319	557	12
Contig4587	4586	379	AG	2	0	18	0	3101	9
Contig4594	4593	380	AG	2	33	49	33	2363	8
Contig4597	4596	381	AG	2	0	20	0	2013	10
Contig4604	4603	382	AAG	3	368	401	368	1208	11
Contig4620	4619	383	AG	2	2380	2404	2380	0	12
Contig4621	4620	384	AG	2	226	242	226	889	8
Contig4621	4620	385	AG	2	996	1014	996	117	9
Contig4622	4621	386	AG	2	2344	2360	2344	78	8
Contig4624	4623	387	ACC	3	151	175	151	952	8
Contig4630	4629	388	AG	2	3925	3947	3925	162	11
Contig4634	4633	389	AG	2	2278	2294	2278	3898	8
Contig4645	4644	390	AG	2	2135	2151	2135	1	8
Contig4672	4671	391	AG	2	2518	2538	2518	1445	10
Contig4677	4676	392	AG	2	3060	3078	3060	176	9
Contig4682	4681	393	AG	2	2083	2113	2083	0	15
Contig4684	4683	394	AG	2	1150	1166	1150	1622	8
Contig4686	4685	395	AG	2	1276	1300	1276	0	12
Contig4690	4689	396	AG	2	935	961	935	10	13
Contig4691	4690	397	AG	2	2501	2521	2501	0	10
Contig4716	4715	398	AAG	3	1186	1213	1186	230	9
Contig4718	4717	399	AG	2	950	974	950	18	12
Contig4719	4718	400	AG	2	1	19	1	377	9
Contig4759	4758	401	AG	2	2018	2046	2018	413	14
Contig4769	4768	402	AG	2	2323	2347	2323	98	12
Contig4783	4782	403	AG	2	1084	1100	1084	2155	8
Contig4801	4800	404	AG	2	1382	1398	1382	1	8
Contig4814	4813	405	AG	2	940	962	940	1445	11
Contig4836	4835	406	AG	2	2979	3003	2979	0	12
Contig4844	4843	407	AAT	3	1047	1101	1047	3376	18
Contig4844	4843	408	AG	2	4378	4398	4378	79	10
Contig4853	4852	409	AG	2	1991	2009	1991	764	9
Contig4884	4883	410	AG	2	2117	2139	2117	157	11
Contig4885	4884	411	AG	2	3075	3093	3075	2	9
Contig4893	4892	412	AG	2	0	18	0	655	9
Contig4899	4898	413	AG	2	1	17	1	726	8
Contig4899	4898	414	AG	2	525	541	525	202	8
Contig4936	4935	415	AG	2	132	148	132	1330	8
Contig4956	4955	416	AG	2	871	887	871	4	8
Contig4972	4971	417	AG	2	1967	1983	1967	138	8
Contig4985	4984	418	AG	2	86	102	86	1880	8
Contig5000	4999	419	AG	2	1651	1671	1651	95	10
Contig5004	5003	420	AG	2	55	73	55	1419	9
Contig5030	5029	421	AG	2	1508	1524	1508	1	8
Contig5035	5034	422	AG	2	1711	1727	1711	747	8
Contig5041	5040	423	AG	2	230	246	230	2115	8
Contig5050	5049	424	AG	2	0	22	0	1467	11
Contig5050	5049	425	AG	2	93	111	93	1378	9
Contig5052	5051	426	AG	2	0	18	0	3068	9
Contig5057	5056	427	AG	2	2584	2610	2584	101	13
Contig5066	5065	428	AG	2	1	21	1	1670	10
Contig5073	5072	429	AG	2	1	19	1	1644	9
Contig5073	5072	430	AG	2	55	75	55	1588	10
Contig5074	5073	431	AG	2	123	141	123	1497	9
Contig5110	5109	432	AG	2	1594	1610	1594	35	8
Contig5111	5110	433	AG	2	1519	1535	1519	35	8
Contig5112	5111	434	AG	2	1829	1845	1829	177	8
Contig5121	5120	435	AG	2	57	75	57	1393	9
Contig5130	5129	436	AG	2	71	89	71	1064	9
Contig5131	5130	437	AG	2	71	89	71	977	9
Contig5134	5133	438	AG	2	1744	1774	1744	0	15
Contig5164	5163	439	AG	2	1651	1685	1651	220	17
Contig5167	5166	440	AG	2	98	114	98	1262	8
Contig5197	5196	441	AG	2	62	78	62	4128	8
Contig5210	5209	442	AG	2	2	22	2	674	10
Contig5210	5209	443	AG	2	610	634	610	62	12
Contig5211	5210	444	AG	2	657	675	657	257	9
Contig5240	5239	445	AG	2	1086	1102	1086	393	8
Contig5240	5239	446	AG	2	1248	1280	1248	215	16
Contig5241	5240	447	AG	2	310	326	310	1547	8
Contig5262	5261	448	AG	2	107	123	107	968	8
Contig5263	5262	449	AG	2	848	882	848	82	17
Contig5263	5262	450	AG	2	947	963	947	1	8
Contig5278	5277	451	AG	2	653	675	653	2088	11
Contig5278	5277	452	AG	2	733	765	733	1998	16
Contig5291	5290	453	AG	2	100	116	100	1885	8
Contig5301	5300	454	AG	2	1466	1484	1466	1085	9
Contig5311	5310	455	AG	2	1565	1583	1565	99	9
Contig5311	5310	456	AG	2	1646	1670	1646	12	12
Contig5332	5331	457	AG	2	350	370	350	728	10
Contig5334	5333	458	AG	2	2235	2253	2235	1	9
Contig5335	5334	459	AG	2	2165	2183	2165	1	9
Contig5340	5339	460	AG	2	1	21	1	2204	10
Contig5341	5340	461	AG	2	1	21	1	2436	10
Contig5343	5342	462	AG	2	1773	1791	1773	8	9
Contig5361	5360	463	AG	2	1796	1812	1796	54	8
Contig5374	5373	464	AGC	3	665	689	665	1400	8
Contig5377	5376	465	AT	2	883	903	883	1157	10
Contig5394	5393	466	AG	2	1698	1730	1698	1254	16
Contig5394	5393	467	AG	2	1922	1940	1922	1044	9
Contig5412	5411	468	AAG	3	720	750	720	1377	10
Contig5420	5419	469	AG	2	934	958	934	94	12
Contig5421	5420	470	AG	2	1023	1055	1023	93	16
Contig5430	5429	471	AG	2	229	249	229	3521	10
Contig5439	5438	472	AG	2	2038	2058	2038	0	10
Contig5456	5455	473	AG	2	1	19	1	793	9
Contig5459	5458	474	AG	2	1	17	1	1254	8
Contig5471	5470	475	AG	2	1271	1287	1271	1633	8
Contig5496	5495	476	AC	2	1	23	1	273	11
Contig5498	5497	477	AG	2	3649	3669	3649	0	10
Contig5505	5504	478	AG	2	65	83	65	1176	9
Contig5520	5519	479	AG	2	4251	4271	4251	1	10
Contig5521	5520	480	AG	2	191	207	191	1780	8
Contig5523	5522	481	AG	2	2085	2103	2085	965	9
Contig5523	5522	482	AG	2	2144	2160	2144	908	8
Contig5576	5575	483	AG	2	1446	1464	1446	1	9
Contig5582	5581	484	AG	2	1	19	1	1932	9
Contig5585	5584	485	AG	2	681	705	681	5	12
Contig5595	5594	486	AG	2	1253	1269	1253	1525	8
Contig5595	5594	487	AG	2	1525	1541	1525	1253	8
Contig5600	5599	488	AG	2	125	143	125	1148	9
Contig5609	5608	489	CG	2	92	108	92	2906	8
Contig5619	5618	490	AG	2	1	21	1	2224	10
Contig5620	5619	491	AG	2	1	19	1	1543	9
Contig5620	5619	492	AG	2	50	66	50	1496	8
Contig5632	5631	493	AG	2	1485	1501	1485	1478	8
Contig5633	5632	494	AG	2	12	28	12	1598	8
Contig5638	5637	495	AG	2	199	221	199	2036	11
Contig5639	5638	496	AAG	3	1488	1521	1488	0	11
Contig5660	5659	497	AG	2	1	19	1	2323	9
Contig5665	5664	498	AT	2	155	171	155	1693	8
Contig5687	5686	499	AG	2	1807	1825	1807	1	9
Contig5688	5687	500	AG	2	1943	1961	1943	1	9
Contig5690	5689	501	AG	2	0	20	0	1292	10
Contig5690	5689	502	AG	2	1281	1297	1281	15	8
Contig5724	5723	503	AG	2	1109	1133	1109	807	12
Contig5728	5727	504	AG	2	0	20	0	693	10
Contig5728	5727	505	AG	2	108	130	108	583	11
Contig5729	5728	506	AG	2	1724	1744	1724	291	10
Contig5729	5728	507	AG	2	2017	2035	2017	0	9
Contig5739	5738	508	AG	2	971	997	971	88	13
Contig5739	5738	509	AG	2	1054	1082	1054	3	14
Contig5746	5745	510	AG	2	1887	1923	1887	223	18
Contig5757	5756	511	AG	2	3142	3168	3142	49	13
Contig5764	5763	512	AG	2	1552	1568	1552	322	8
Contig5764	5763	513	AG	2	1754	1770	1754	120	8
Contig5765	5764	514	AG	2	1655	1671	1655	322	8
Contig5765	5764	515	AG	2	1857	1873	1857	120	8
Contig5768	5767	516	AG	2	223	255	223	1312	16
Contig5769	5768	517	AGG	3	2257	2281	2257	688	8
Contig5770	5769	518	AGG	3	688	712	688	324	8
Contig5777	5776	519	AG	2	147	163	147	1414	8
Contig5787	5786	520	AG	2	2283	2299	2283	2	8
Contig5790	5789	521	AG	2	1997	2013	1997	66	8
Contig5795	5794	522	AG	2	1387	1407	1387	31	10
Contig5797	5796	523	AG	2	289	307	289	3456	9
Contig5803	5802	524	AG	2	3173	3193	3173	1	10
Contig5804	5803	525	AG	2	2937	2957	2937	1	10
Contig5813	5812	526	AG	2	185	201	185	2782	8
Contig5814	5813	527	AG	2	2850	2866	2850	1813	8
Contig5815	5814	528	AG	2	185	201	185	2688	8
Contig5817	5816	529	AG	2	2850	2866	2850	185	8
Contig5818	5817	530	AG	2	2944	2960	2944	185	8
Contig5826	5825	531	AAAAT	5	241	271	241	1310	6
Contig5828	5827	532	AG	2	2290	2314	2290	25	12
Contig5838	5837	533	AG	2	49	65	49	1678	8
Contig5844	5843	534	AG	2	1602	1624	1602	3493	11
Contig5845	5844	535	AG	2	1111	1139	1111	3488	14
Contig5848	5847	536	AG	2	1264	1280	1264	146	8
Contig5853	5852	537	AG	2	428	446	428	0	9
Contig5861	5860	538	AG	2	187	205	187	786	9
Contig5861	5860	539	AG	2	264	280	264	711	8
Contig5862	5861	540	AG	2	717	733	717	223	8
Contig5862	5861	541	AG	2	792	810	792	146	9
Contig5867	5866	542	AG	2	1341	1373	1341	4	16
Contig5873	5872	543	AG	2	1774	1806	1774	6	16
Contig5878	5877	544	AG	2	488	506	488	1029	9
Contig5879	5878	545	AG	2	1125	1143	1125	488	9
Contig5909	5908	546	AG	2	87	103	87	2758	8
Contig5934	5933	547	AG	2	1219	1243	1219	475	12
Contig5942	5941	548	AG	2	1641	1659	1641	1	9
Contig5947	5946	549	AG	2	1502	1522	1502	879	10
Contig5948	5947	550	AG	2	1390	1414	1390	2158	12
Contig5948	5947	551	AG	2	1585	1601	1585	1971	8
Contig5962	5961	552	AT	2	428	448	428	471	10
Contig5970	5969	553	AG	2	90	108	90	233	9
Contig5970	5969	554	AG	2	125	141	125	200	8
Contig5973	5972	555	AG	2	292	322	292	1093	15
Contig5995	5994	556	AG	2	220	240	220	1497	10
Contig5999	5998	557	AG	2	0	22	0	1369	11
Contig5999	5998	558	AG	2	277	293	277	1098	8
Contig6000	5999	559	AG	2	902	918	902	2600	8
Contig6001	6000	560	AG	2	0	22	0	2543	11
Contig6001	6000	561	AG	2	277	293	277	2272	8
Contig6002	6001	562	AG	2	2272	2288	2272	902	8
Contig6006	6005	563	AG	2	1893	1913	1893	1991	10
Contig6016	6015	564	AG	2	335	361	335	3227	13
Contig6027	6026	565	AG	2	1214	1232	1214	1267	9
Contig6051	6050	566	AG	2	1937	1957	1937	0	10
Contig6052	6051	567	AG	2	1796	1816	1796	0	10
Contig6070	6069	568	AG	2	1305	1323	1305	100	9
Contig6072	6071	569	AG	2	3873	3893	3873	21	10
Contig6084	6083	570	AG	2	85	101	85	1736	8
Contig6085	6084	571	AG	2	85	101	85	1341	8
Contig6096	6095	572	AC	2	135	151	135	1666	8
Contig6097	6096	573	AC	2	135	151	135	1687	8
Contig6146	6145	574	AG	2	1693	1711	1693	978	9
Contig6146	6145	575	AG	2	1730	1748	1730	941	9
Contig6162	6161	576	AG	2	2008	2026	2008	0	9
Contig6181	6180	577	AG	2	154	172	154	2628	9
Contig6181	6180	578	AG	2	1177	1195	1177	1605	9
Contig6183	6182	579	AGCC	4	1925	1949	1925	0	6
Contig6191	6190	580	AG	2	228	254	228	1126	13
Contig6192	6191	581	AG	2	1315	1339	1315	407	12
Contig6204	6203	582	AG	2	307	323	307	2187	8
Contig6204	6203	583	AG	2	2480	2496	2480	14	8
Contig6217	6216	584	AG	2	1414	1434	1414	159	10
Contig6225	6224	585	AG	2	2256	2284	2256	9	14
Contig6245	6244	586	AG	2	2066	2082	2066	71	8
Contig6253	6252	587	AG	2	0	20	0	2495	10
Contig6256	6255	588	AG	2	1092	1124	1092	5	16
Contig6282	6281	589	AG	2	191	209	191	1	9
Contig6283	6282	590	AG	2	1	19	1	1763	9
Contig6304	6303	591	AG	2	135	157	135	3061	11
Contig6304	6303	592	AG	2	3195	3217	3195	1	11
Contig6324	6323	593	AT	2	2	18	2	1016	8
Contig6326	6325	594	AG	2	1120	1152	1120	3	16
Contig6336	6335	595	AG	2	1	17	1	562	8
Contig6342	6341	596	AAG	3	1244	1268	1244	3643	8
Contig6350	6349	597	AG	2	740	768	740	2626	14
Contig6352	6351	598	AG	2	1	19	1	3184	9
Contig6369	6368	599	AG	2	189	211	189	2083	11
Contig6388	6387	600	CG	2	2954	2970	2954	251	8
Contig6388	6387	601	AG	2	3199	3219	3199	2	10
Contig6399	6398	602	AG	2	2971	2989	2971	1	9
Contig6402	6401	603	AG	2	1984	2016	1984	1325	16
Contig6406	6405	604	AAG	3	202	232	202	2014	10
Contig6410	6409	605	AG	2	1	19	1	1069	9
Contig6412	6411	606	AG	2	1086	1104	1086	1	9
Contig6419	6418	607	AG	2	64	84	64	1480	10
Contig6422	6421	608	AG	2	197	217	197	2293	10
Contig6425	6424	609	AG	2	1651	1669	1651	94	9
Contig6439	6438	610	AG	2	1001	1033	1001	1226	16
Contig6451	6450	611	AG	2	2309	2333	2309	2325	12
Contig6459	6458	612	AG	2	184	202	184	1310	9
Contig6460	6459	613	AG	2	184	202	184	1705	9
Contig6461	6460	614	CG	2	2238	2254	2238	161	8
Contig6462	6461	615	CG	2	2260	2276	2260	161	8
Contig6463	6462	616	CG	2	2334	2350	2334	156	8
Contig6464	6463	617	AG	2	94	112	94	1715	9
Contig6482	6481	618	AG	2	93	109	93	2680	8
Contig6483	6482	619	AG	2	93	109	93	2803	8
Contig6489	6488	620	AG	2	243	259	243	1783	8
Contig6497	6496	621	AG	2	3025	3043	3025	72	9
Contig6506	6505	622	AG	2	2281	2303	2281	43	11
Contig6524	6523	623	AG	2	1801	1835	1801	1095	17
Contig6541	6540	624	AG	2	865	891	865	632	13
Contig6543	6542	625	AG	2	1256	1272	1256	43	8
Contig6574	6573	626	AC	2	83	99	83	1164	8
Contig6574	6573	627	AG	2	98	114	98	1149	8
Contig6603	6602	628	AG	2	3118	3152	3118	322	17
Contig6603	6602	629	AG	2	3452	3474	3452	0	11
Contig6616	6615	630	AG	2	2028	2058	2028	0	15
Contig6623	6622	631	AG	2	3465	3481	3465	278	8
Contig6628	6627	632	AG	2	964	986	964	0	11
Contig6631	6630	633	AG	2	1245	1261	1245	0	8
Contig6646	6645	634	AG	2	0	18	0	3122	9
Contig6670	6669	635	AG	2	1950	1968	1950	1125	9
Contig6671	6670	636	AG	2	1093	1111	1093	1950	9
Contig6675	6674	637	AG	2	173	191	173	422	9
Contig6676	6675	638	AG	2	1507	1525	1507	65	9
Contig6677	6676	639	AGG	3	1525	1555	1525	6	10
Contig6683	6682	640	AG	2	300	322	300	460	11
Contig6683	6682	641	AG	2	323	339	323	443	8
Contig6683	6682	642	AG	2	762	782	762	0	10
Contig6686	6685	643	AG	2	1175	1201	1175	1293	13
Contig6687	6686	644	AG	2	1350	1368	1350	1303	9
Contig6692	6691	645	AG	2	2629	2649	2629	86	10
Contig6692	6691	646	AG	2	2703	2723	2703	12	10
Contig6701	6700	647	AGG	3	257	281	257	1215	8
Contig6701	6700	648	AG	2	300	316	300	1180	8
Contig6705	6704	649	AG	2	2522	2540	2522	2	9
Contig6713	6712	650	AG	2	2693	2713	2693	25	10
Contig6727	6726	651	AG	2	353	369	353	109	8
Contig6745	6744	652	AG	2	0	16	0	3220	8
Contig6749	6748	653	AG	2	12	30	12	1141	9
Contig6753	6752	654	AG	2	1762	1796	1762	261	17
Contig6753	6752	655	AG	2	2020	2040	2020	17	10
Contig6754	6753	656	AG	2	268	300	268	1649	16
Contig6755	6754	657	AG	2	1578	1594	1578	0	8
Contig6759	6758	658	AG	2	1186	1210	1186	100	12
Contig6760	6759	659	AGC	3	30	54	30	729	8
Contig6761	6760	660	AGC	3	30	54	30	1016	8
Contig6763	6762	661	AAGG	4	386	410	386	1330	6
Contig6767	6766	662	AG	2	3027	3045	3027	3	9
Contig6768	6767	663	AG	2	2102	2120	2102	0	9
Contig6769	6768	664	AG	2	1819	1843	1819	688	12
Contig6786	6785	665	AG	2	2021	2043	2021	518	11
Contig6801	6800	666	AAGG	4	366	390	366	1662	6
Contig6802	6801	667	AAGG	4	761	785	761	905	6
Contig6802	6801	668	AG	2	893	913	893	777	10
Contig6803	6802	669	AG	2	728	744	728	118	8
Contig6805	6804	670	AG	2	532	552	532	2303	10
Contig6813	6812	671	AG	2	1386	1412	1386	259	13
Contig6823	6822	672	CCG	3	2521	2551	2521	0	10
Contig6829	6828	673	AG	2	2617	2635	2617	1354	9
Contig6830	6829	674	AG	2	2880	2896	2880	1204	8
Contig6837	6836	675	AG	2	22	46	22	2530	12
Contig6843	6842	676	AG	2	1727	1743	1727	712	8
Contig6860	6859	677	AG	2	1716	1732	1716	5	8
Contig6861	6860	678	AG	2	1637	1653	1637	5	8
Contig6888	6887	679	AG	2	295	313	295	1764	9
Contig6893	6892	680	AC	2	2299	2321	2299	499	11
Contig6910	6909	681	AG	2	214	250	214	1409	18
Contig6924	6923	682	AG	2	65	85	65	2553	10
Contig6939	6938	683	AG	2	1251	1269	1251	1	9
Contig6950	6949	684	AG	2	1623	1639	1623	247	8
Contig6952	6951	685	AG	2	1294	1314	1294	80	10
Contig6953	6952	686	AG	2	1877	1897	1877	1676	10
Contig6972	6971	687	AAG	3	397	421	397	489	8
Contig6980	6979	688	AC	2	337	353	337	524	8
Contig6983	6982	689	ACG	3	2404	2428	2404	125	8
Contig7003	7002	690	AG	2	1	19	1	2218	9
Contig7020	7019	691	ATC	3	989	1013	989	1429	8
Contig7020	7019	692	AG	2	826	852	826	1590	13
Contig7021	7020	693	AG	2	625	645	625	151	10
Contig7024	7023	694	AG	2	977	1011	977	1351	17
Contig7030	7029	695	AG	2	2333	2353	2333	1206	10
Contig7031	7030	696	AG	2	1678	1698	1678	207	10
Contig7032	7031	697	AG	2	2294	2314	2294	1206	10
Contig7033	7032	698	AG	2	1916	1936	1916	207	10
Contig7034	7033	699	AG	2	2364	2384	2364	2429	10
Contig7037	7036	700	AG	2	1460	1480	1460	94	10
Contig7056	7055	701	AG	2	0	20	0	2168	10
Contig7057	7056	702	AG	2	472	488	472	83	8
Contig7080	7079	703	AG	2	150	166	150	1311	8
Contig7083	7082	704	AG	2	1903	1919	1903	1192	8
Contig7087	7086	705	AG	2	1	17	1	1477	8
Contig7102	7101	706	AG	2	1030	1052	1030	94	11
Contig7107	7106	707	AG	2	996	1030	996	2	17
Contig7123	7122	708	AG	2	1756	1776	1756	174	10
Contig7124	7123	709	AG	2	174	194	174	1725	10
Contig7136	7135	710	AG	2	1117	1137	1117	1	10
Contig7137	7136	711	AG	2	1	21	1	1162	10
Contig7159	7158	712	AG	2	145	161	145	2160	8
Contig7163	7162	713	AG	2	1012	1038	1012	125	13
Contig7171	7170	714	AG	2	684	700	684	82	8
Contig7182	7181	715	AG	2	1161	1191	1161	3	15
Contig7196	7195	716	AG	2	1	19	1	2057	9
Contig7197	7196	717	AG	2	1598	1614	1598	151	8
Contig7208	7207	718	AG	2	216	252	216	892	18
Contig7209	7208	719	AG	2	434	450	434	297	8
Contig7210	7209	720	AG	2	825	845	825	223	10
Contig7210	7209	721	AG	2	848	864	848	204	8
Contig7225	7224	722	AG	2	1159	1175	1159	277	8
Contig7226	7225	723	AG	2	261	277	261	2453	8
Contig7226	7225	724	AG	2	2436	2456	2436	274	10
Contig7229	7228	725	AG	2	119	139	119	766	10
Contig7237	7236	726	AG	2	2739	2769	2739	1	15
Contig7239	7238	727	AG	2	1521	1549	1521	0	14
Contig7241	7240	728	AG	2	0	22	0	1800	11
Contig7242	7241	729	AG	2	365	385	365	1663	10
Contig7247	7246	730	AG	2	1147	1165	1147	74	9
Contig7255	7254	731	AG	2	2077	2093	2077	6	8
Contig7283	7282	732	AG	2	1008	1038	1008	0	15
Contig7284	7283	733	AT	2	1857	1875	1857	420	9
Contig7284	7283	734	AG	2	1298	1314	1298	981	8
Contig7305	7304	735	AG	2	1160	1178	1160	0	9
Contig7314	7313	736	AG	2	935	957	935	166	11
Contig7326	7325	737	AG	2	1650	1668	1650	1	9
Contig7356	7355	738	AC	2	1739	1755	1739	5	8
Contig7390	7389	739	AG	2	680	710	680	1428	15
Contig7394	7393	740	AG	2	0	18	0	2821	9
Contig7397	7396	741	AG	2	40	56	40	1515	8
Contig7404	7403	742	AG	2	764	794	764	1964	15
Contig7405	7404	743	AG	2	1964	1984	1964	153	10
Contig7408	7407	744	AG	2	1377	1411	1377	2	17
Contig7417	7416	745	AG	2	3210	3226	3210	105	8
Contig7417	7416	746	AG	2	3313	3331	3313	0	9
Contig7442	7441	747	AG	2	2397	2417	2397	1	10
Contig7449	7448	748	AGC	3	2620	2644	2620	656	8
Contig7464	7463	749	AG	2	1597	1627	1597	3660	15
Contig7465	7464	750	AG	2	1710	1742	1710	5	16
Contig7466	7465	751	AG	2	1583	1609	1583	5	13
Contig7468	7467	752	AG	2	1211	1235	1211	301	12
Contig7468	7467	753	AG	2	1254	1274	1254	262	10
Contig7472	7471	754	AG	2	2177	2203	2177	284	13
Contig7472	7471	755	AG	2	2257	2285	2257	202	14
Contig7483	7482	756	AG	2	2946	2964	2946	4	9
Contig7503	7502	757	AG	2	260	282	260	2099	11
Contig7504	7503	758	AG	2	260	280	260	1906	10
Contig7505	7504	759	AG	2	260	282	260	1847	11
Contig7506	7505	760	AG	2	1309	1325	1309	46	8
Contig7519	7518	761	AGAGGC	6	834	870	834	1136	6
Contig7519	7518	762	AG	2	1825	1843	1825	163	9
Contig7526	7525	763	AG	2	4147	4163	4147	1	8
Contig7544	7543	764	AG	2	1	19	1	2212	9
Contig7545	7544	765	AG	2	2493	2511	2493	1	9
Contig7560	7559	766	AG	2	589	607	589	276	9
Contig7566	7565	767	AG	2	2	18	2	1752	8
Contig7569	7568	768	AG	2	74	90	74	3164	8
Contig7577	7576	769	AG	2	105	121	105	1158	8
Contig7577	7576	770	AG	2	1172	1190	1172	89	9
Contig7621	7620	771	AG	2	2448	2482	2448	1159	17
Contig7622	7621	772	AG	2	2177	2211	2177	1159	17
Contig7625	7624	773	AG	2	3106	3124	3106	1898	9
Contig7626	7625	774	AC	2	2647	2665	2647	1	9
Contig7627	7626	775	AC	2	2704	2722	2704	1	9
Contig7629	7628	776	AG	2	1	19	1	2336	9
Contig7652	7651	777	AG	2	1360	1380	1360	3	10
Contig7666	7665	778	AG	2	735	757	735	1791	11
Contig7674	7673	779	AG	2	1	17	1	2039	8
Contig7675	7674	780	AT	2	16	32	16	1445	8
Contig7684	7683	781	AG	2	1159	1179	1159	60	10
Contig7695	7694	782	AG	2	183	201	183	3353	9
Contig7695	7694	783	AG	2	266	302	266	3252	18
Contig7711	7710	784	AG	2	2136	2156	2136	262	10
Contig7712	7711	785	AG	2	1367	1391	1367	485	12
Contig7716	7715	786	AG	2	110	128	110	2346	9
Contig7718	7717	787	AG	2	1804	1820	1804	0	8
Contig7719	7718	788	AG	2	132	150	132	1362	9
Contig7720	7719	789	AG	2	132	150	132	1605	9
Contig7730	7729	790	AG	2	0	18	0	1336	9
Contig7768	7767	791	AG	2	1	19	1	2889	9
Contig7769	7768	792	AG	2	3124	3142	3124	1	9
Contig7770	7769	793	AG	2	1661	1687	1661	29	13
Contig7779	7778	794	AG	2	1662	1684	1662	160	11
Contig7791	7790	795	AG	2	1623	1649	1623	1601	13
Contig7792	7791	796	AG	2	1	19	1	1168	9
Contig7792	7791	797	AG	2	217	245	217	942	14
Contig7809	7808	798	AG	2	2176	2202	2176	234	13
Contig7809	7808	799	AG	2	2403	2435	2403	1	16
Contig7812	7811	800	AG	2	3839	3855	3839	0	8
Contig7813	7812	801	AG	2	217	235	217	60	9
Contig7814	7813	802	AG	2	2457	2473	2457	2062	8
Contig7815	7814	803	AG	2	2062	2078	2062	3964	8
Contig7826	7825	804	AG	2	3352	3374	3352	0	11
Contig7842	7841	805	AG	2	991	1023	991	0	16
Contig7848	7847	806	AG	2	239	255	239	2922	8
Contig7861	7860	807	AG	2	446	466	446	785	10
Contig7862	7861	808	AG	2	1548	1580	1548	2790	16
Contig7863	7862	809	AG	2	1444	1476	1444	3937	16
Contig7864	7863	810	AG	2	279	305	279	1095	13
Contig7865	7864	811	AG	2	914	932	914	1480	9
Contig7866	7865	812	AG	2	2045	2069	2045	908	12
Contig7867	7866	813	AG	2	394	412	394	1391	9
Contig7869	7868	814	AG	2	26	46	26	950	10
Contig7883	7882	815	AG	2	2721	2745	2721	3	12
Contig7925	7924	816	AG	2	2417	2437	2417	1	10
Contig7938	7937	817	AG	2	1	19	1	1607	9
Contig7948	7947	818	AG	2	3579	3597	3579	107	9
Contig7974	7973	819	AG	2	226	258	226	1946	16
Contig7980	7979	820	AG	2	1154	1184	1154	511	15
Contig7983	7982	821	AG	2	348	364	348	1323	8
Contig7983	7982	822	AG	2	623	639	623	1048	8
Contig7984	7983	823	AG	2	1580	1596	1580	2498	8
Contig7984	7983	824	AG	2	1842	1880	1842	2214	19
Contig7987	7986	825	AG	2	137	157	137	2831	10
Contig7988	7987	826	AG	2	137	157	137	2970	10
Contig7999	7998	827	AG	2	215	245	215	2069	15
Contig8012	8011	828	AG	2	2236	2262	2236	3	13
Contig8013	8012	829	AG	2	71	97	71	1250	13
Contig8014	8013	830	AG	2	2847	2865	2847	1	9
Contig8015	8014	831	AG	2	2864	2882	2864	1	9
Contig8017	8016	832	AG	2	0	22	0	4023	11
Contig8017	8016	833	AG	2	350	372	350	3673	11
Contig8018	8017	834	AG	2	1145	1183	1145	1814	19
Contig8027	8026	835	AAG	3	271	295	271	772	8
Contig8027	8026	836	AG	2	1	23	1	1044	11
Contig8031	8030	837	AG	2	937	955	937	2135	9
Contig8031	8030	838	AG	2	1734	1764	1734	1326	15
Contig8054	8053	839	AGCG	4	1130	1158	1130	243	7
Contig8083	8082	840	AG	2	0	20	0	1737	10
Contig8084	8083	841	AG	2	0	20	0	2269	10
Contig8087	8086	842	AG	2	2175	2193	2175	107	9
Contig8106	8105	843	AG	2	2324	2346	2324	4	11
Contig8115	8114	844	AG	2	1321	1339	1321	224	9
Contig8140	8139	845	AG	2	3084	3100	3084	85	8
Contig8140	8139	846	AG	2	3166	3184	3166	1	9
Contig8172	8171	847	AG	2	84	100	84	2476	8
Contig8173	8172	848	AG	2	3516	3534	3516	114	9
Contig8197	8196	849	ACAGAG	6	940	976	940	126	6
Contig8204	8203	850	AG	2	140	158	140	2875	9
Contig8207	8206	851	AG	2	1	19	1	2424	9
Contig8221	8220	852	AAG	3	407	440	407	0	11
Contig8224	8223	853	AG	2	2928	2944	2928	307	8
Contig8238	8237	854	AG	2	724	746	724	370	11
Contig8249	8248	855	AG	2	1906	1922	1906	19	8
Contig8281	8280	856	AG	2	1810	1828	1810	1	9
Contig8284	8283	857	AG	2	1630	1648	1630	1	9
Contig8303	8302	858	AG	2	15	35	15	3092	10
Contig8304	8303	859	AG	2	15	35	15	3148	10
Contig8319	8318	860	AG	2	1933	1955	1933	628	11
Contig8319	8318	861	AG	2	2288	2306	2288	277	9
Contig8320	8319	862	AG	2	65	85	65	3674	10
Contig8320	8319	863	AG	2	212	228	212	3531	8
Contig8320	8319	864	AG	2	1883	1903	1883	1856	10
Contig8321	8320	865	AG	2	2347	2379	2347	603	16
Contig8326	8325	866	AG	2	3869	3887	3869	197	9
Contig8326	8325	867	AG	2	3952	3972	3952	112	10
Contig8341	8340	868	ATC	3	940	967	940	1	9
Contig8348	8347	869	AG	2	1062	1080	1062	411	9
Contig8349	8348	870	AG	2	411	429	411	1049	9
Contig8397	8396	871	AG	2	143	161	143	2272	9
Contig8397	8396	872	AG	2	248	268	248	2165	10
Contig8399	8398	873	AG	2	469	485	469	2292	8
Contig8400	8399	874	AG	2	469	485	469	2247	8
Contig8402	8401	875	AG	2	469	485	469	2176	8
Contig8403	8402	876	AG	2	469	485	469	2162	8
Contig8406	8405	877	AG	2	469	485	469	2327	8
Contig8408	8407	878	AG	2	469	485	469	2213	8
Contig8415	8414	879	AG	2	118	136	118	2648	9
Contig8419	8418	880	AG	2	2383	2401	2383	0	9
Contig8430	8429	881	AG	2	251	267	251	739	8
Contig8431	8430	882	AG	2	1095	1125	1095	2578	15
Contig8434	8433	883	AG	2	88	106	88	1516	9
Contig8437	8436	884	AG	2	2184	2202	2184	1095	9
Contig8438	8437	885	AG	2	65	81	65	2312	8
Contig8439	8438	886	AG	2	64	80	64	852	8
Contig8451	8450	887	AG	2	0	20	0	1918	10
Contig8453	8452	888	AG	2	1279	1311	1279	2564	16
Contig8454	8453	889	AG	2	1505	1523	1505	3081	9
Contig8466	8465	890	AG	2	3814	3834	3814	0	10
Contig8467	8466	891	AG	2	0	20	0	3734	10
Contig8497	8496	892	AG	2	3442	3462	3442	0	10
Contig8498	8497	893	AG	2	3403	3423	3403	0	10
Contig8499	8498	894	AG	2	1916	1936	1916	194	10
Contig8516	8515	895	AG	2	175	193	175	985	9
Contig8517	8516	896	AG	2	172	196	172	982	12
Contig8518	8517	897	AG	2	0	18	0	2403	9
Contig8522	8521	898	AG	2	2141	2159	2141	1	9
Contig8523	8522	899	AG	2	1835	1853	1835	1334	9
Contig8527	8526	900	AG	2	0	16	0	1788	8
Contig8527	8526	901	AG	2	183	207	183	1597	12
Contig8544	8543	902	AG	2	351	367	351	75	8
Contig8544	8543	903	AG	2	419	435	419	7	8
Contig8551	8550	904	AG	2	5	21	5	2712	8
Contig8552	8551	905	AG	2	1245	1265	1245	52	10
Contig8558	8557	906	AG	2	64	86	64	1777	11
Contig8569	8568	907	AG	2	0	20	0	2593	10
Contig8577	8576	908	AGG	3	2186	2210	2186	1012	8
Contig8586	8585	909	AG	2	928	954	928	78	13
Contig8586	8585	910	AG	2	1011	1027	1011	5	8
Contig8599	8598	911	AG	2	1932	1948	1932	299	8
Contig8600	8599	912	CCCGG	5	1079	1124	1079	237	9
Contig8600	8599	913	AG	2	1	21	1	1340	10
Contig8603	8602	914	AG	2	3677	3713	3677	175	18
Contig8617	8616	915	AC	2	97	113	97	1878	8
Contig8649	8648	916	AG	2	0	20	0	2228	10
Contig8654	8653	917	AG	2	2142	2162	2142	0	10
Contig8658	8657	918	AG	2	2342	2360	2342	2019	9
Contig8659	8658	919	AG	2	2055	2073	2055	2019	9
Contig8662	8661	920	AG	2	1	19	1	1975	9
Contig8663	8662	921	AG	2	1346	1366	1346	6	10
Contig8672	8671	922	AG	2	2723	2741	2723	3	9
Contig8677	8676	923	AG	2	140	156	140	2972	8
Contig8677	8676	924	AG	2	2076	2104	2076	1024	14
Contig8677	8676	925	AG	2	3091	3113	3091	15	11
Contig8688	8687	926	AAG	3	1603	1639	1603	3	12
Contig8709	8708	927	AG	2	1	19	1	2404	9
Contig8733	8732	928	AG	2	1231	1247	1231	1305	8
Contig8752	8751	929	AG	2	1504	1530	1504	224	13
Contig8753	8752	930	AG	2	0	18	0	1847	9
Contig8770	8769	931	AG	2	3491	3511	3491	1248	10
Contig8777	8776	932	AC	2	1027	1045	1027	1257	9
Contig8778	8777	933	AC	2	1620	1638	1620	1027	9
Contig8780	8779	934	AC	2	1027	1045	1027	1284	9
Contig8799	8798	935	AG	2	2313	2331	2313	38	9
Contig8813	8812	936	AG	2	259	281	259	1265	11
Contig8828	8827	937	AG	2	1640	1672	1640	204	16
Contig8839	8838	938	AAAT	4	112	136	112	1804	6
Contig8856	8855	939	AG	2	1	19	1	3217	9
Contig8877	8876	940	AG	2	1	21	1	396	10
Contig8892	8891	941	AG	2	498	516	498	2356	9
Contig8897	8896	942	AG	2	987	1015	987	6	14
Contig8899	8898	943	AG	2	355	379	355	2190	12
Contig8902	8901	944	AG	2	24	48	24	1680	12
Contig8917	8916	945	AG	2	1852	1868	1852	167	8
Contig8926	8925	946	ATC	3	902	926	902	396	8
Contig8927	8926	947	AG	2	2359	2377	2359	1	9
Contig8945	8944	948	AT	2	55	75	55	537	10
Contig8945	8944	949	AT	2	164	184	164	428	10
Contig8949	8948	950	AG	2	117	133	117	1748	8
Contig8974	8973	951	AG	2	0	18	0	1727	9
Contig8990	8989	952	AG	2	2687	2705	2687	755	9
Contig8998	8997	953	AG	2	1978	2012	1978	1	17
Contig9009	9008	954	AG	2	2485	2517	2485	1229	16
Contig9013	9012	955	AG	2	1	21	1	5091	10
Contig9015	9014	956	AG	2	1	21	1	4344	10
Contig9016	9015	957	AG	2	1	21	1	4501	10
Contig9023	9022	958	AG	2	107	125	107	1023	9
Contig9024	9023	959	AG	2	1076	1094	1076	1	9
Contig9026	9025	960	AG	2	3075	3093	3075	1	9
Contig9033	9032	961	AG	2	2152	2174	2152	1388	11
Contig9039	9038	962	AG	2	217	235	217	1481	9
Contig9052	9051	963	AC	2	1271	1289	1271	63	9
Contig9059	9058	964	AG	2	170	186	170	2864	8
Contig9081	9080	965	AAG	3	1902	1935	1902	1	11
Contig9083	9082	966	AAG	3	1929	1962	1929	1	11
Contig9086	9085	967	AG	2	464	498	464	344	17
Contig9088	9087	968	AG	2	464	498	464	1037	17
Contig9114	9113	969	AG	2	1665	1681	1665	0	8
Contig9133	9132	970	AG	2	0	18	0	4284	9
Contig9171	9170	971	AAG	3	535	565	535	2158	10
Contig9184	9183	972	AG	2	2151	2169	2151	293	9
Contig9193	9192	973	AG	2	798	824	798	90	13
Contig9194	9193	974	AG	2	1	17	1	3312	8
Contig9208	9207	975	AG	2	70	86	70	1981	8
Contig9209	9208	976	AG	2	70	86	70	2372	8
Contig9210	9209	977	AG	2	60	82	60	1871	11
Contig9212	9211	978	AG	2	2291	2309	2291	66	9
Contig9234	9233	979	AG	2	2302	2324	2302	350	11
Contig9240	9239	980	AAG	3	1941	1977	1941	166	12
Contig9243	9242	981	AG	2	1686	1702	1686	11	8
Contig9244	9243	982	AG	2	1310	1332	1310	229	11
Contig9245	9244	983	AG	2	1052	1074	1052	229	11
Contig9249	9248	984	AG	2	1594	1612	1594	126	9
Contig9267	9266	985	AG	2	2754	2772	2754	130	9
Contig9283	9282	986	AG	2	5	21	5	3964	8
Contig9284	9283	987	AG	2	0	18	0	2720	9
Contig9285	9284	988	AG	2	2904	2922	2904	0	9
Contig9286	9285	989	AG	2	2945	2963	2945	0	9
Contig9287	9286	990	AG	2	791	809	791	0	9
Contig9310	9309	991	AG	2	1328	1350	1328	29	11
Contig9317	9316	992	AG	2	0	18	0	2051	9
Contig9330	9329	993	AG	2	102	118	102	541	8
Contig9333	9332	994	AG	2	1	21	1	1523	10
Contig9334	9333	995	AG	2	1	21	1	1510	10
Contig9335	9334	996	AG	2	1	21	1	1592	10
Contig9344	9343	997	AG	2	87	103	87	1971	8
Contig9347	9346	998	AG	2	0	18	0	3070	9
Contig9352	9351	999	AC	2	163	179	163	1785	8
Contig9372	9371	1000	AG	2	646	668	646	0	11
Contig9378	9377	1001	AG	2	38	60	38	2116	11
Contig9388	9387	1002	AG	2	4	22	4	1742	9
Contig9391	9390	1003	AG	2	384	402	384	701	9
Contig9414	9413	1004	AG	2	1369	1391	1369	583	11
Contig9415	9414	1005	AG	2	145	161	145	1511	8
Contig9415	9414	1006	AG	2	376	420	376	1252	22
Contig9417	9416	1007	AG	2	1801	1817	1801	145	8
Contig9420	9419	1008	AG	2	3	21	3	3078	9
Contig9427	9426	1009	AG	2	1548	1566	1548	19	9
Contig9456	9455	1010	AG	2	1551	1567	1551	1438	8
Contig9459	9458	1011	AG	2	2446	2462	2446	1830	8
Contig9473	9472	1012	AG	2	1045	1061	1045	524	8
Contig9495	9494	1013	AG	2	2931	2947	2931	138	8
Contig9498	9497	1014	AG	2	2862	2878	2862	138	8
Contig9499	9498	1015	AG	2	1724	1742	1724	4	9
Contig9510	9509	1016	AG	2	1553	1573	1553	843	10
Contig9517	9516	1017	AG	2	731	747	731	151	8
Contig9569	9568	1018	AG	2	1	19	1	1361	9
Contig9585	9584	1019	AG	2	1018	1036	1018	0	9
Contig9594	9593	1020	AT	2	1	23	1	1664	11
Contig9640	9639	1021	AG	2	2067	2083	2067	34	8
Contig9643	9642	1022	AG	2	1642	1658	1642	2125	8
Contig9645	9644	1023	AG	2	2242	2258	2242	34	8
Contig9672	9671	1024	AG	2	1327	1359	1327	0	16
Contig9673	9672	1025	AT	2	96	112	96	703	8
Contig9674	9673	1026	AC	2	1851	1879	1851	0	14
Contig9683	9682	1027	AG	2	1184	1200	1184	1	8
Contig9690	9689	1028	AG	2	726	760	726	2	17
Contig9697	9696	1029	AG	2	849	869	849	871	10
Contig9712	9711	1030	AG	2	1511	1529	1511	32	9
Contig9727	9726	1031	AG	2	1909	1941	1909	1	16
Contig9747	9746	1032	AG	2	212	228	212	1266	8
Contig9754	9753	1033	AG	2	0	20	0	1061	10
Contig9762	9761	1034	AG	2	1135	1151	1135	133	8
Contig9764	9763	1035	AG	2	0	20	0	1207	10
Contig9768	9767	1036	AG	2	82	100	82	1064	9
Contig9775	9774	1037	AG	2	0	18	0	1954	9
Contig9794	9793	1038	AG	2	1227	1243	1227	69	8
Contig9798	9797	1039	AG	2	1	19	1	1212	9
Contig9807	9806	1040	AG	2	51	69	51	1865	9
Contig9823	9822	1041	AG	2	1	17	1	987	8
Contig9831	9830	1042	AG	2	814	834	814	90	10
Contig9838	9837	1043	AG	2	1208	1228	1208	817	10
Contig9838	9837	1044	AG	2	2027	2045	2027	0	9
Contig9841	9840	1045	AG	2	1012	1030	1012	19	9
Contig9844	9843	1046	AC	2	121	139	121	585	9
Contig9845	9844	1047	AG	2	753	777	753	1921	12
Contig9856	9855	1048	AG	2	965	989	965	7	12
Contig9861	9860	1049	AG	2	32	50	32	1040	9
Contig9884	9883	1050	AG	2	852	876	852	0	12
Contig9887	9886	1051	AG	2	1603	1619	1603	67	8
Contig9917	9916	1052	AG	2	73	91	73	701	9
Contig9926	9925	1053	AC	2	1054	1076	1054	221	11
Contig9934	9933	1054	AG	2	773	789	773	53	8
Contig9963	9962	1055	AG	2	951	967	951	28	8
Contig9981	9980	1056	AG	2	1016	1032	1016	18	8
Contig9987	9986	1057	AG	2	382	406	382	1	12
Contig9994	9993	1058	AC	2	1473	1491	1473	190	9
Contig10020	10019	1059	AG	2	793	821	793	1424	14
Contig10028	10027	1060	AG	2	1030	1054	1030	299	12
Contig10029	10028	1061	AG	2	4	20	4	834	8
Contig10054	10053	1062	AG	2	374	392	374	2536	9
Contig10079	10078	1063	AG	2	0	20	0	1648	10
Contig10080	10079	1064	AG	2	1341	1359	1341	0	9
Contig10087	10086	1065	AG	2	0	18	0	947	9
Contig10093	10092	1066	AT	2	993	1009	993	0	8
Contig10138	10137	1067	AG	2	185	203	185	1284	9
Contig10139	10138	1068	AG	2	482	500	482	1326	9
Contig10152	10151	1069	AG	2	802	838	802	942	18
Contig10153	10152	1070	AG	2	1679	1695	1679	111	8
Contig10154	10153	1071	AG	2	2304	2334	2304	1611	15
Contig10155	10154	1072	AG	2	1509	1527	1509	132	9
Contig10159	10158	1073	AG	2	2245	2275	2245	2147	15
Contig10161	10160	1074	AC	2	1573	1593	1573	333	10
Contig10164	10163	1075	AG	2	4241	4267	4241	1	13
Contig10168	10167	1076	AG	2	410	444	410	2766	17
Contig10169	10168	1077	AG	2	1609	1633	1609	82	12
Contig10170	10169	1078	AG	2	1032	1048	1032	1048	8
Contig10180	10179	1079	AG	2	48	74	48	304	13
Contig10181	10180	1080	AG	2	52	74	52	960	11
Contig10182	10181	1081	AG	2	113	135	113	1224	11
Contig10201	10200	1082	AG	2	51	71	51	1253	10
Contig10255	10254	1083	AG	2	91	117	91	1835	13
Contig10261	10260	1084	AG	2	1636	1666	1636	57	15
Contig10266	10265	1085	AG	2	71	89	71	1433	9
Contig10267	10266	1086	AG	2	71	89	71	1836	9
Contig10284	10283	1087	AG	2	125	141	125	1339	8
Contig10284	10283	1088	AG	2	262	286	262	1194	12
Contig10294	10293	1089	AG	2	1703	1719	1703	322	8
Contig10295	10294	1090	AG	2	1801	1819	1801	322	9
Contig10303	10302	1091	AG	2	875	897	875	72	11
Contig10304	10303	1092	AG	2	183	207	183	1125	12
Contig10306	10305	1093	AG	2	370	386	370	3264	8
Contig10311	10310	1094	AG	2	1403	1419	1403	16	8
Contig10318	10317	1095	AG	2	168	186	168	1801	9
Contig10322	10321	1096	AG	2	297	323	297	827	13
Contig10323	10322	1097	AG	2	89	109	89	981	10
Contig10336	10335	1098	AG	2	817	833	817	18	8
Contig10346	10345	1099	AG	2	199	215	199	1746	8
Contig10349	10348	1100	AGG	3	1708	1732	1708	688	8
Contig10350	10349	1101	AGG	3	1327	1351	1327	689	8
Contig10364	10363	1102	AG	2	2161	2189	2161	361	14
Contig10365	10364	1103	AG	2	675	691	675	343	8
Contig10384	10383	1104	AG	2	619	643	619	304	12
Contig10386	10385	1105	AG	2	2548	2568	2548	0	10
Contig10390	10389	1106	AG	2	1587	1605	1587	32	9
Contig10392	10391	1107	AG	2	94	112	94	1775	9
Contig10395	10394	1108	AG	2	1314	1348	1314	1565	17
Contig10405	10404	1109	AG	2	105	125	105	1996	10
Contig10414	10413	1110	AG	2	1371	1393	1371	2	11
Contig10417	10416	1111	AG	2	951	989	951	181	19
Contig10417	10416	1112	AG	2	1052	1068	1052	102	8
Contig10427	10426	1113	AG	2	1559	1581	1559	1	11
Contig10428	10427	1114	AG	2	194	218	194	796	12
Contig10430	10429	1115	AG	2	2811	2829	2811	1939	9
Contig10432	10431	1116	AG	2	723	741	723	1619	9
Contig10437	10436	1117	AG	2	1400	1416	1400	1	8
Contig10452	10451	1118	AG	2	2688	2710	2688	10	11
Contig10462	10461	1119	AG	2	871	893	871	723	11
Contig10479	10478	1120	AG	2	123	153	123	1805	15
Contig10480	10479	1121	AG	2	1132	1150	1132	95	9
Contig10481	10480	1122	AG	2	1536	1558	1536	125	11
Contig10488	10487	1123	AG	2	1462	1482	1462	100	10
Contig10498	10497	1124	AAT	3	1057	1081	1057	461	8
Contig10502	10501	1125	AG	2	2032	2062	2032	274	15
Contig10503	10502	1126	AG	2	2148	2176	2148	276	14
Contig10504	10503	1127	AG	2	789	805	789	140	8
Contig10505	10504	1128	AG	2	1060	1076	1060	140	8
Contig10510	10509	1129	AG	2	2107	2123	2107	144	8
Contig10517	10516	1130	AG	2	1993	2013	1993	1	10
Contig10542	10541	1131	AG	2	1987	2011	1987	137	12
Contig10545	10544	1132	AG	2	1180	1196	1180	118	8
Contig10546	10545	1133	AG	2	1245	1263	1245	168	9
Contig10546	10545	1134	AG	2	1320	1346	1320	85	13
Contig10548	10547	1135	AG	2	1659	1675	1659	127	8
Contig10549	10548	1136	AG	2	1705	1721	1705	127	8
Contig10550	10549	1137	AG	2	212	228	212	540	8
Contig10555	10554	1138	AGG	3	1151	1175	1151	2797	8
Contig10586	10585	1139	AG	2	346	362	346	289	8
Contig10605	10604	1140	AG	2	309	339	309	5272	15
Contig10607	10606	1141	AG	2	931	949	931	476	9
Contig10610	10609	1142	AG	2	1442	1470	1442	334	14
Contig10611	10610	1143	AG	2	334	360	334	1537	13
Contig10612	10611	1144	AG	2	334	360	334	1554	13
Contig10613	10612	1145	AG	2	334	360	334	1590	13
Contig10614	10613	1146	AG	2	334	360	334	1613	13
Contig10644	10643	1147	AG	2	1692	1710	1692	4	9
Contig10654	10653	1148	AG	2	3895	3911	3895	2062	8
Contig10659	10658	1149	AG	2	3372	3390	3372	1898	9
Contig10670	10669	1150	AG	2	240	258	240	2120	9
Contig10675	10674	1151	AG	2	152	170	152	902	9
Contig10676	10675	1152	AG	2	733	751	733	153	9
Contig10678	10677	1153	AG	2	3594	3612	3594	40	9
Contig10690	10689	1154	AG	2	914	934	914	870	10
Contig10696	10695	1155	AG	2	103	133	103	762	15
Contig10698	10697	1156	AG	2	64	92	64	1478	14
Contig10706	10705	1157	AG	2	166	188	166	1910	11
Contig10722	10721	1158	AG	2	70	86	70	2361	8
Contig10731	10730	1159	AG	2	74	92	74	728	9
Contig10732	10731	1160	AG	2	2098	2114	2098	15	8
Contig10733	10732	1161	AG	2	2008	2032	2008	62	12
Contig10760	10759	1162	AG	2	309	325	309	1498	8
Contig10762	10761	1163	AG	2	1216	1252	1216	414	18
Contig10764	10763	1164	AT	2	1	17	1	821	8
Contig10766	10765	1165	AG	2	1377	1393	1377	90	8
Contig10766	10765	1166	AG	2	1463	1483	1463	0	10
Contig10769	10768	1167	AG	2	98	122	98	1807	12
Contig10773	10772	1168	AG	2	119	137	119	637	9
Contig10774	10773	1169	AG	2	1418	1448	1418	1	15
Contig10787	10786	1170	AG	2	705	721	705	198	8
Contig10798	10797	1171	AG	2	695	713	695	206	9
Contig10801	10800	1172	AG	2	3051	3067	3051	277	8
Contig10801	10800	1173	AG	2	3324	3344	3324	0	10
Contig10805	10804	1174	AG	2	305	333	305	1575	14
Contig10806	10805	1175	AG	2	305	331	305	1368	13
Contig10822	10821	1176	AG	2	326	342	326	1405	8
Contig10841	10840	1177	AG	2	101	127	101	3090	13
Contig10841	10840	1178	AG	2	227	249	227	2968	11
Contig10849	10848	1179	AGG	3	680	704	680	300	8
Contig10849	10848	1180	AG	2	883	901	883	103	9
Contig10853	10852	1181	AGC	3	1706	1733	1706	612	9
Contig10860	10859	1182	AG	2	1051	1073	1051	204	11
Contig10863	10862	1183	AG	2	1961	1977	1961	92	8
Contig10865	10864	1184	AG	2	83	99	83	682	8
Contig10866	10865	1185	AG	2	83	103	83	1521	10
Contig10869	10868	1186	AG	2	1398	1426	1398	905	14
Contig10873	10872	1187	AG	2	109	125	109	3590	8
Contig10873	10872	1188	AG	2	1780	1800	1780	1915	10
Contig10879	10878	1189	AG	2	99	115	99	1205	8
Contig10880	10879	1190	AG	2	99	115	99	1030	8
Contig10881	10880	1191	CCG	3	449	473	449	1320	8
Contig10889	10888	1192	AG	2	655	675	655	170	10
Contig10890	10889	1193	AG	2	79	103	79	628	12
Contig10891	10890	1194	AG	2	123	147	123	2295	12
Contig10892	10891	1195	AG	2	2775	2791	2775	2287	8
Contig10895	10894	1196	AG	2	94	124	94	2354	15
Contig10906	10905	1197	AG	2	1252	1270	1252	1478	9
Contig10910	10909	1198	AGG	3	2600	2624	2600	175	8
Contig10913	10912	1199	AG	2	1888	1914	1888	124	13
Contig10921	10920	1200	AG	2	183	205	183	1285	11
Contig10931	10930	1201	AG	2	1672	1690	1672	273	9
Contig10946	10945	1202	AG	2	214	234	214	2591	10
Contig10951	10950	1203	AG	2	1818	1836	1818	659	9
Contig10951	10950	1204	AG	2	2383	2401	2383	94	9
Contig10952	10951	1205	AG	2	1704	1728	1704	39	12
Contig10957	10956	1206	AG	2	186	210	186	1478	12
Contig10958	10957	1207	AG	2	186	208	186	1737	11
Contig10960	10959	1208	AG	2	3636	3656	3636	0	10
Contig10962	10961	1209	AG	2	686	712	686	1300	13
Contig10981	10980	1210	AG	2	2324	2340	2324	381	8
Contig10981	10980	1211	AG	2	2345	2365	2345	356	10
Contig10995	10994	1212	AG	2	106	132	106	1107	13
Contig11031	11030	1213	AG	2	630	646	630	71	8
Contig11038	11037	1214	AG	2	114	146	114	2070	16
Contig11039	11038	1215	AG	2	164	186	164	1008	11
Contig11039	11038	1216	AG	2	1091	1119	1091	75	14
Contig11039	11038	1217	AG	2	1173	1189	1173	5	8
Contig11041	11040	1218	AG	2	1224	1240	1224	299	8
Contig11043	11042	1219	AG	2	142	158	142	324	8
Contig11044	11043	1220	AG	2	65	81	65	1116	8
Contig11052	11051	1221	AG	2	964	990	964	64	13
Contig11053	11052	1222	AG	2	1733	1755	1733	67	11
Contig11060	11059	1223	AG	2	600	616	600	708	8
Contig11072	11071	1224	AG	2	1587	1603	1587	162	8
Contig11086	11085	1225	AG	2	552	576	552	1114	12
Contig11088	11087	1226	AG	2	1373	1389	1373	95	8
Contig11092	11091	1227	AG	2	2904	2922	2904	0	9
Contig11102	11101	1228	AG	2	1213	1233	1213	2402	10
Contig11102	11101	1229	AG	2	1837	1857	1837	1778	10
Contig11103	11102	1230	AG	2	1126	1146	1126	444	10
Contig11104	11103	1231	AG	2	1168	1188	1168	444	10
Contig11105	11104	1232	AG	2	1285	1305	1285	2389	10
Contig11105	11104	1233	AG	2	1909	1929	1909	1765	10
Contig11112	11111	1234	AG	2	338	370	338	1639	16
Contig11120	11119	1235	AG	2	974	990	974	897	8
Contig11127	11126	1236	AG	2	1807	1833	1807	2648	13
Contig11132	11131	1237	AG	2	2776	2796	2776	26	10
Contig11143	11142	1238	AG	2	1431	1457	1431	29	13
Contig11155	11154	1239	AG	2	1032	1048	1032	580	8
Contig11155	11154	1240	AG	2	1050	1068	1050	560	9
Contig11171	11170	1241	AG	2	213	233	213	3141	10
Contig11172	11171	1242	AG	2	233	249	233	3216	8
Contig11173	11172	1243	AG	2	1060	1084	1060	640	12
Contig11178	11177	1244	AG	2	974	1006	974	2104	16
Contig11178	11177	1245	AG	2	1055	1085	1055	2025	15
Contig11187	11186	1246	AG	2	1219	1243	1219	1091	12
Contig11188	11187	1247	AG	2	89	111	89	1477	11
Contig11199	11198	1248	AG	2	645	661	645	2694	8
Contig11227	11226	1249	AG	2	2909	2933	2909	249	12
Contig11237	11236	1250	AAG	3	965	989	965	194	8
Contig11237	11236	1251	AG	2	1066	1082	1066	101	8
Contig11274	11273	1252	AG	2	1971	1991	1971	915	10
Contig11275	11274	1253	AG	2	1584	1600	1584	1453	8
Contig11281	11280	1254	AG	2	123	153	123	2467	15
Contig11298	11297	1255	AG	2	41	63	41	3714	11
Contig11306	11305	1256	AG	2	1742	1758	1742	133	8
Contig11306	11305	1257	AG	2	1851	1871	1851	20	10
Contig11315	11314	1258	AC	2	191	207	191	1005	8
Contig11316	11315	1259	AC	2	191	213	191	1140	11
Contig11355	11354	1260	AAG	3	106	139	106	969	11
Contig11360	11359	1261	AG	2	1618	1650	1618	139	16
Contig11360	11359	1262	AG	2	1701	1719	1701	70	9
Contig11362	11361	1263	AG	2	1654	1674	1654	217	10
Contig11367	11366	1264	AG	2	97	119	97	2248	11
Contig11368	11367	1265	AG	2	699	723	699	1721	12
Contig11379	11378	1266	AG	2	1308	1330	1308	97	11
Contig11404	11403	1267	AG	2	532	550	532	4169	9
Contig11412	11411	1268	AG	2	139	161	139	2587	11
Contig11423	11422	1269	AGCC	4	127	151	127	959	6
Contig11430	11429	1270	AG	2	2459	2475	2459	653	8
Contig11431	11430	1271	AG	2	208	224	208	902	8
Contig11436	11435	1272	AG	2	2083	2099	2083	12	8
Contig11437	11436	1273	AG	2	1954	1970	1954	12	8
Contig11441	11440	1274	AG	2	91	109	91	1178	9
Contig11444	11443	1275	AG	2	1800	1816	1800	106	8
Contig11454	11453	1276	AG	2	386	406	386	1476	10
Contig11456	11455	1277	AG	2	1073	1089	1073	24	8
Contig11457	11456	1278	AG	2	1582	1604	1582	648	11
Contig11458	11457	1279	AG	2	1534	1554	1534	0	10
Contig11466	11465	1280	AG	2	69	91	69	1548	11
Contig11470	11469	1281	AG	2	1099	1131	1099	111	16
Contig11477	11476	1282	AG	2	195	217	195	944	11
Contig11478	11477	1283	AG	2	195	215	195	822	10
Contig11479	11478	1284	AG	2	2894	2912	2894	75	9
Contig11485	11484	1285	AG	2	886	914	886	2325	14
Contig11487	11486	1286	AG	2	1953	1969	1953	25	8
Contig11488	11487	1287	AG	2	2623	2643	2623	1154	10
Contig11520	11519	1288	AG	2	859	881	859	2531	11
Contig11537	11536	1289	AG	2	136	164	136	1740	14
Contig11540	11539	1290	AG	2	1104	1130	1104	1196	13
Contig11541	11540	1291	AG	2	70	104	70	1047	17
Contig11548	11547	1292	AG	2	110	136	110	1406	13
Contig11549	11548	1293	AG	2	116	132	116	1463	8
Contig11559	11558	1294	AG	2	73	89	73	1410	8
Contig11564	11563	1295	AG	2	150	166	150	2386	8
Contig11565	11564	1296	AG	2	2032	2058	2032	7	13
Contig11587	11586	1297	AG	2	592	612	592	128	10
Contig11588	11587	1298	AG	2	1992	2018	1992	117	13
Contig11589	11588	1299	AG	2	101	119	101	2855	9
Contig11590	11589	1300	AG	2	103	121	103	2720	9
Contig11607	11606	1301	AT	2	2435	2453	2435	232	9
Contig11615	11614	1302	AC	2	2714	2736	2714	352	11
Contig11615	11614	1303	AG	2	2111	2147	2111	941	18
Contig11622	11621	1304	AG	2	1977	1993	1977	10	8
Contig11639	11638	1305	AG	2	95	111	95	2338	8
Contig11644	11643	1306	AAG	3	1291	1315	1291	477	8
Contig11674	11673	1307	AG	2	2018	2034	2018	236	8
Contig11680	11679	1308	AG	2	3513	3531	3513	459	9
Contig11683	11682	1309	AG	2	55	71	55	2521	8
Contig11693	11692	1310	AG	2	840	864	840	1099	12
Contig11693	11692	1311	AG	2	920	950	920	1013	15
Contig11695	11694	1312	AG	2	642	664	642	2391	11
Contig11699	11698	1313	AG	2	130	148	130	1973	9
Contig11723	11722	1314	AG	2	107	127	107	2388	10
Contig11724	11723	1315	AG	2	97	127	97	1585	15
Contig11725	11724	1316	AG	2	107	125	107	1869	9
Contig11726	11725	1317	AG	2	1440	1458	1440	60	9
Contig11727	11726	1318	AG	2	1151	1169	1151	60	9
Contig11728	11727	1319	AG	2	2216	2234	2216	60	9
Contig11729	11728	1320	AG	2	1407	1425	1407	60	9
Contig11743	11742	1321	AG	2	639	665	639	286	13
Contig11763	11762	1322	AG	2	2407	2427	2407	233	10
Contig11787	11786	1323	AG	2	982	1006	982	1	12
Contig11788	11787	1324	AG	2	1823	1843	1823	0	10
Contig11797	11796	1325	AG	2	1756	1772	1756	322	8
Contig11797	11796	1326	AG	2	1958	1974	1958	120	8
Contig11801	11800	1327	AG	2	70	96	70	526	13
Contig11828	11827	1328	AG	2	1012	1036	1012	508	12
Contig11845	11844	1329	AG	2	1776	1792	1776	37	8
Contig11847	11846	1330	AG	2	1955	1975	1955	207	10
Contig11848	11847	1331	AG	2	207	227	207	1986	10
Contig11858	11857	1332	AC	2	73	105	73	1258	16
Contig11889	11888	1333	AG	2	127	149	127	1013	11
Contig11893	11892	1334	AG	2	152	170	152	1218	9
Contig11897	11896	1335	AG	2	98	118	98	1456	10
Contig11918	11917	1336	AG	2	1806	1824	1806	30	9
Contig11924	11923	1337	AG	2	1633	1649	1633	1553	8
Contig11933	11932	1338	AG	2	1131	1147	1131	72	8
Contig11936	11935	1339	AG	2	4468	4486	4468	0	9
Contig11943	11942	1340	AAG	3	83	107	83	2160	8
Contig11944	11943	1341	AAG	3	85	109	85	2264	8
Contig11949	11948	1342	AG	2	37	69	37	1386	16
Contig11954	11953	1343	AG	2	556	578	556	0	11
Contig11957	11956	1344	AG	2	173	197	173	656	12
Contig11963	11962	1345	AGC	3	275	302	275	1444	9
Contig11963	11962	1346	AG	2	150	174	150	1572	12
Contig11968	11967	1347	AG	2	1656	1672	1656	1	8
Contig11969	11968	1348	AG	2	1732	1748	1732	1	8
Contig11972	11971	1349	AG	2	127	147	127	338	10
Contig11974	11973	1350	AAG	3	515	548	515	230	11
Contig11975	11974	1351	AG	2	659	675	659	818	8
Contig11989	11988	1352	AG	2	359	383	359	2535	12
Contig11991	11990	1353	AG	2	2098	2118	2098	17	10
Contig11997	11996	1354	AG	2	89	107	89	2852	9
Contig11999	11998	1355	AG	2	177	197	177	905	10
Contig12000	11999	1356	AG	2	403	419	403	307	8
Contig12004	12003	1357	AG	2	1401	1417	1401	117	8
Contig12015	12014	1358	AG	2	38	64	38	573	13
Contig12016	12015	1359	AC	2	130	146	130	877	8
Contig12017	12016	1360	AC	2	130	146	130	919	8
Contig12070	12069	1361	AG	2	147	175	147	1956	14
Contig12079	12078	1362	AG	2	4	20	4	4394	8
Contig12086	12085	1363	AG	2	136	152	136	2124	8
Contig12087	12086	1364	AG	2	114	136	114	599	11
Contig12095	12094	1365	AG	2	2658	2674	2658	26	8
Contig12101	12100	1366	AG	2	2395	2411	2395	251	8
Contig12101	12100	1367	AG	2	2524	2540	2524	122	8
Contig12105	12104	1368	AG	2	1889	1907	1889	114	9
Contig12105	12104	1369	AG	2	1960	1978	1960	43	9
Contig12113	12112	1370	AG	2	181	203	181	2436	11
Contig12118	12117	1371	AG	2	93	111	93	2238	9
Contig12124	12123	1372	AAG	3	1167	1200	1167	1591	11
Contig12133	12132	1373	AG	2	1857	1873	1857	175	8
Contig12143	12142	1374	AG	2	99	131	99	2034	16
Contig12145	12144	1375	AG	2	239	267	239	1725	14
Contig12168	12167	1376	AG	2	239	261	239	410	11
Contig12178	12177	1377	AG	2	1947	1965	1947	1	9
Contig12194	12193	1378	CCG	3	110	134	110	497	8
Contig12202	12201	1379	AG	2	834	862	834	157	14
Contig12206	12205	1380	AG	2	1432	1452	1432	94	10
Contig12214	12213	1381	AG	2	543	563	543	2080	10
Contig12230	12229	1382	AG	2	2000	2018	2000	114	9
Contig12231	12230	1383	AG	2	1158	1190	1158	0	16
Contig12254	12253	1384	AG	2	1752	1768	1752	33	8
Contig12263	12262	1385	AG	2	1862	1882	1862	135	10
Contig12263	12262	1386	AG	2	1929	1945	1929	72	8
Contig12270	12269	1387	AG	2	30	50	30	1208	10
Contig12278	12277	1388	AT	2	1438	1454	1438	171	8
Contig12281	12280	1389	AG	2	495	527	495	1063	16
Contig12299	12298	1390	AG	2	1067	1083	1067	127	8
Contig12302	12301	1391	AG	2	104	120	104	1083	8
Contig12327	12326	1392	AG	2	739	755	739	636	8
Contig12330	12329	1393	AG	2	1542	1572	1542	136	15
Contig12331	12330	1394	AG	2	1061	1091	1061	136	15
Contig12333	12332	1395	AG	2	1	17	1	1424	8
Contig12336	12335	1396	AG	2	106	126	106	1567	10
Contig12340	12339	1397	AT	2	1417	1437	1417	74	10
Contig12340	12339	1398	AG	2	82	100	82	1411	9
Contig12345	12344	1399	AG	2	133	151	133	2937	9
Contig12349	12348	1400	AG	2	62	92	62	1294	15
Contig12367	12366	1401	AG	2	1582	1602	1582	258	10
Contig12373	12372	1402	AGG	3	2169	2193	2169	419	8
Contig12408	12407	1403	AG	2	901	917	901	1940	8
Contig12410	12409	1404	AGG	3	2817	2841	2817	474	8
Contig12414	12413	1405	AG	2	134	152	134	1110	9
Contig12426	12425	1406	AG	2	193	215	193	2690	11
Contig12440	12439	1407	AG	2	2581	2599	2581	0	9
Contig12459	12458	1408	AG	2	1669	1685	1669	41	8
Contig12461	12460	1409	AG	2	2137	2153	2137	215	8
Contig12462	12461	1410	AG	2	87	113	87	629	13
Contig12488	12487	1411	AG	2	233	263	233	3071	15
Contig12491	12490	1412	AG	2	2850	2868	2850	91	9
Contig12500	12499	1413	AG	2	137	155	137	2826	9
Contig12536	12535	1414	AG	2	208	238	208	1657	15
Contig12540	12539	1415	AG	2	58	84	58	1389	13
Contig12546	12545	1416	AG	2	147	163	147	1998	8
Contig12548	12547	1417	AT	2	940	958	940	1157	9
Contig12559	12558	1418	AAG	3	172	202	172	195	10
Contig12561	12560	1419	AG	2	70	90	70	3110	10
Contig12565	12564	1420	AG	2	574	596	574	1695	11
Contig12575	12574	1421	AG	2	806	830	806	1971	12
Contig12576	12575	1422	AG	2	806	822	806	179	8
Contig12577	12576	1423	AG	2	110	130	110	2119	10
Contig12578	12577	1424	AG	2	1438	1454	1438	273	8
Contig12579	12578	1425	AG	2	241	257	241	2079	8
Contig12580	12579	1426	AAG	3	119	149	119	2205	10
Contig12581	12580	1427	AAG	3	119	149	119	2274	10
Contig12587	12586	1428	AG	2	547	569	547	185	11
Contig12604	12603	1429	AG	2	998	1018	998	403	10
Contig12604	12603	1430	AG	2	1393	1421	1393	0	14
Contig12621	12620	1431	AG	2	1147	1165	1147	1	9
Contig12622	12621	1432	AG	2	127	151	127	1048	12
Contig12623	12622	1433	AG	2	114	138	114	1070	12
Contig12630	12629	1434	AG	2	1151	1171	1151	124	10
Contig12639	12638	1435	AGG	3	357	381	357	3341	8
Contig12639	12638	1436	AGG	3	3341	3365	3341	357	8
Contig12644	12643	1437	AG	2	2170	2186	2170	1	8
Contig12678	12677	1438	AG	2	135	157	135	1782	11
Contig12679	12678	1439	AG	2	135	159	135	1857	12
Contig12688	12687	1440	AG	2	1510	1526	1510	152	8
Contig12688	12687	1441	AG	2	1659	1677	1659	1	9
Contig12690	12689	1442	AG	2	1398	1420	1398	98	11
Contig12702	12701	1443	AG	2	1511	1535	1511	0	12
Contig12719	12718	1444	AG	2	3725	3741	3725	1	8
Contig12725	12724	1445	AG	2	1811	1829	1811	1	9
Contig12726	12725	1446	AG	2	273	289	273	1903	8
Contig12738	12737	1447	AAG	3	1104	1137	1104	81	11
Contig12741	12740	1448	AG	2	176	192	176	962	8
Contig12756	12755	1449	AG	2	79	107	79	1668	14
Contig12757	12756	1450	AG	2	79	107	79	1757	14
Contig12760	12759	1451	AT	2	1700	1724	1700	1855	12
Contig12775	12774	1452	AG	2	713	731	713	76	9
Contig12783	12782	1453	AG	2	2845	2863	2845	217	9
Contig12789	12788	1454	AG	2	71	87	71	2519	8
Contig12797	12796	1455	AG	2	1368	1384	1368	1425	8
Contig12803	12802	1456	AG	2	100	116	100	1393	8
Contig12804	12803	1457	AG	2	100	116	100	1344	8
Contig12810	12809	1458	AG	2	1265	1289	1265	580	12
Contig12834	12833	1459	AG	2	3223	3243	3223	83	10
Contig12839	12838	1460	AG	2	83	103	83	910	10
Contig12842	12841	1461	AG	2	98	116	98	1122	9
Contig12846	12845	1462	AG	2	1294	1312	1294	4	9
Contig12854	12853	1463	AG	2	874	892	874	48	9
Contig12857	12856	1464	AC	2	877	895	877	190	9
Contig12863	12862	1465	AG	2	1478	1498	1478	0	10
Contig12879	12878	1466	AG	2	1826	1842	1826	67	8
Contig12890	12889	1467	AAG	3	247	271	247	981	8
Contig12898	12897	1468	AG	2	119	137	119	1812	9
Contig12905	12904	1469	AG	2	122	138	122	1833	8
Contig12978	12977	1470	AG	2	1654	1674	1654	1	10
Contig12979	12978	1471	AG	2	1754	1774	1754	1	10
Contig12986	12985	1472	AAG	3	201	231	201	1569	10
Contig13034	13033	1473	AG	2	1385	1403	1385	36	9
Contig13062	13061	1474	AG	2	61	77	61	1146	8
Contig13063	13062	1475	AC	2	401	421	401	342	10
Contig13073	13072	1476	AG	2	115	135	115	942	10
Contig13078	13077	1477	AAG	3	516	540	516	32	8
Contig13089	13088	1478	AGC	3	535	559	535	1300	8
Contig13090	13089	1479	AGC	3	1300	1324	1300	750	8
Contig13094	13093	1480	AG	2	208	224	208	774	8
Contig13095	13094	1481	AG	2	3016	3036	3016	1	10
Contig13101	13100	1482	AG	2	1685	1703	1685	283	9
Contig13108	13107	1483	AG	2	1419	1451	1419	1089	16
Contig13116	13115	1484	AG	2	153	171	153	2874	9
Contig13132	13131	1485	ACC	3	399	423	399	1980	8
Contig13141	13140	1486	AG	2	2573	2589	2573	112	8
Contig13145	13144	1487	AG	2	155	185	155	3041	15
Contig13164	13163	1488	AG	2	289	305	289	1595	8
Contig13167	13166	1489	AG	2	1293	1309	1293	33	8
Contig13175	13174	1490	AG	2	142	160	142	1481	9
Contig13180	13179	1491	AC	2	694	716	694	163	11
Contig13186	13185	1492	AC	2	326	344	326	640	9
Contig13186	13185	1493	AG	2	305	321	305	663	8
Contig13204	13203	1494	AG	2	229	271	229	1912	21
Contig13213	13212	1495	AG	2	291	307	291	1530	8
Contig13218	13217	1496	AG	2	2750	2774	2750	159	12
Contig13219	13218	1497	AG	2	163	189	163	1879	13
Contig13239	13238	1498	AG	2	220	244	220	2423	12
Contig13244	13243	1499	AG	2	277	303	277	1522	13
Contig13259	13258	1500	AG	2	106	126	106	883	10
Contig13278	13277	1501	AG	2	185	211	185	2149	13
Contig13295	13294	1502	AG	2	532	550	532	443	9
Contig13309	13308	1503	AG	2	1214	1244	1214	1	15
Contig13324	13323	1504	AG	2	1224	1260	1224	2341	18
Contig13335	13334	1505	AG	2	1451	1475	1451	3	12
Contig13346	13345	1506	AG	2	95	111	95	1874	8
Contig13365	13364	1507	AG	2	1523	1553	1523	1037	15
Contig13384	13383	1508	AG	2	84	106	84	371	11
Contig13385	13384	1509	AG	2	84	106	84	1284	11
Contig13388	13387	1510	AG	2	160	180	160	753	10
Contig13406	13405	1511	AG	2	4	22	4	2163	9
Contig13431	13430	1512	AG	2	2295	2313	2295	35	9
Contig13438	13437	1513	AG	2	131	147	131	2000	8
Contig13438	13437	1514	AG	2	644	666	644	1481	11
Contig13443	13442	1515	AAG	3	2409	2433	2409	2	8
Contig13449	13448	1516	AG	2	210	242	210	98	16
Contig13458	13457	1517	AAG	3	190	217	190	933	9
Contig13473	13472	1518	AG	2	279	299	279	0	10
Contig13495	13494	1519	AG	2	129	147	129	398	9
Contig13496	13495	1520	AG	2	129	151	129	1176	11
Contig13500	13499	1521	AG	2	2825	2841	2825	64	8
Contig13540	13539	1522	AGG	3	993	1020	993	396	9
Contig13561	13560	1523	AAG	3	129	159	129	954	10
Contig13636	13635	1524	AT	2	216	256	216	3077	20
Contig13659	13658	1525	AG	2	67	91	67	1830	12
Contig13672	13671	1526	AG	2	3652	3668	3652	1	8
Contig13719	13718	1527	AT	2	2152	2168	2152	7	8
Contig13721	13720	1528	AG	2	1088	1104	1088	237	8
Contig13722	13721	1529	AG	2	55	81	55	2540	13
Contig13723	13722	1530	AG	2	665	683	665	2024	9
Contig13739	13738	1531	AG	2	2178	2198	2178	326	10
Contig13745	13744	1532	AG	2	1401	1427	1401	6	13
Contig13751	13750	1533	AG	2	2389	2415	2389	26	13
Contig13774	13773	1534	AG	2	888	920	888	2	16
Contig13778	13777	1535	AG	2	45	63	45	1435	9
Contig13778	13777	1536	AG	2	75	97	75	1401	11
Contig13787	13786	1537	AG	2	2806	2826	2806	235	10
Contig13788	13787	1538	AG	2	214	230	214	1599	8
Contig13811	13810	1539	AG	2	167	185	167	224	9
Contig13843	13842	1540	AG	2	58	74	58	869	8
Contig13858	13857	1541	AG	2	53	69	53	1078	8
Contig13862	13861	1542	AAT	3	76	100	76	2506	8
Contig13864	13863	1543	AG	2	1483	1499	1483	1	8
Contig13888	13887	1544	AG	2	1176	1200	1176	163	12
Contig13896	13895	1545	AAG	3	2243	2267	2243	2	8
Contig13905	13904	1546	AG	2	3345	3375	3345	0	15
Contig13907	13906	1547	AG	2	1705	1721	1705	133	8
Contig13911	13910	1548	AG	2	1092	1110	1092	94	9
Contig13997	13996	1549	AC	2	884	902	884	116	9
Contig13998	13997	1550	AG	2	524	556	524	1376	16
Contig14011	14010	1551	AG	2	110	132	110	467	11
Contig14024	14023	1552	AG	2	113	135	113	1070	11
Contig14027	14026	1553	AGG	3	187	211	187	2516	8
Contig14063	14062	1554	AG	2	128	152	128	456	12
Contig14072	14071	1555	AG	2	162	180	162	2048	9
Contig14103	14102	1556	AG	2	1	17	1	1813	8
Contig14133	14132	1557	AAG	3	118	142	118	492	8
Contig14140	14139	1558	AG	2	1703	1733	1703	206	15
Contig14169	14168	1559	AG	2	1243	1269	1243	81	13
Contig14170	14169	1560	AG	2	1289	1315	1289	89	13
Contig14210	14209	1561	AGG	3	155	179	155	402	8
Contig14214	14213	1562	AG	2	2128	2144	2128	47	8
Contig14219	14218	1563	AG	2	294	314	294	843	10
Contig14257	14256	1564	AG	2	47	69	47	2589	11
Contig14268	14267	1565	AG	2	389	411	389	1788	11
Contig14281	14280	1566	AG	2	264	298	264	1102	17
Contig14288	14287	1567	AG	2	87	115	87	745	14
Contig14289	14288	1568	AG	2	222	250	222	287	14
Contig14289	14288	1569	AG	2	415	441	415	96	13
Contig14301	14300	1570	AAG	3	945	972	945	52	9
Contig14304	14303	1571	AG	2	767	787	767	1	10
Contig14309	14308	1572	AG	2	572	588	572	831	8
Contig14322	14321	1573	AG	2	365	391	365	1833	13
Contig14335	14334	1574	AG	2	1722	1740	1722	1	9
Contig14352	14351	1575	AG	2	4	20	4	1034	8
Contig14379	14378	1576	AG	2	67	83	67	1850	8
Contig14391	14390	1577	AG	2	978	998	978	0	10
Contig14399	14398	1578	AG	2	65	83	65	3062	9
Contig14420	14419	1579	AG	2	1042	1068	1042	0	13
Contig14439	14438	1580	AG	2	1463	1485	1463	171	11
Contig14475	14474	1581	AG	2	859	885	859	200	13
Contig14475	14474	1582	AG	2	916	944	916	141	14
Contig14489	14488	1583	AG	2	1121	1153	1121	0	16
Contig14540	14539	1584	ACG	3	892	922	892	101	10
Contig14595	14594	1585	AG	2	69	85	69	1879	8
Contig14655	14654	1586	AG	2	1215	1231	1215	1553	8
Contig14663	14662	1587	AG	2	186	216	186	442	15
Contig14671	14670	1588	AG	2	1	19	1	484	9
Contig14684	14683	1589	AG	2	829	845	829	1	8
Contig14689	14688	1590	AG	2	648	676	648	2	14
Contig14698	14697	1591	AG	2	2084	2102	2084	42	9
Contig14712	14711	1592	AG	2	589	607	589	64	9
Contig14712	14711	1593	AG	2	640	670	640	1	15
Contig14713	14712	1594	AG	2	24	40	24	3078	8
Contig14717	14716	1595	AG	2	1343	1363	1343	32	10
Contig14719	14718	1596	AG	2	1684	1704	1684	32	10
Contig14720	14719	1597	AG	2	1806	1826	1806	32	10
Contig14721	14720	1598	AG	2	185	215	185	1458	15
Contig14734	14733	1599	AG	2	1770	1786	1770	1271	8
Contig14736	14735	1600	AG	2	1082	1102	1082	415	10
Contig14737	14736	1601	AG	2	871	893	871	312	11
Contig14738	14737	1602	AT	2	2211	2231	2211	2	10
Contig14740	14739	1603	AG	2	1094	1120	1094	98	13
Contig14744	14743	1604	AG	2	1153	1183	1153	10	15
Contig14745	14744	1605	AG	2	97	115	97	3108	9
Contig14745	14744	1606	AG	2	1596	1614	1596	1609	9
Contig14755	14754	1607	AG	2	116	138	116	2364	11
Contig14755	14754	1608	AG	2	221	255	221	2247	17
Contig14772	14771	1609	AG	2	1652	1674	1652	54	11
Contig14777	14776	1610	ACAGAG	6	1727	1763	1727	126	6
Contig14779	14778	1611	AG	2	249	269	249	1170	10
Contig14791	14790	1612	AG	2	204	224	204	1098	10
Contig14802	14801	1613	AG	2	3172	3194	3172	14	11
Contig14810	14809	1614	AG	2	81	107	81	2194	13
Contig14823	14822	1615	AG	2	91	111	91	1730	10
Contig14825	14824	1616	AG	2	1618	1640	1618	305	11
Contig14826	14825	1617	AG	2	1618	1634	1618	203	8
Contig14832	14831	1618	AG	2	1481	1497	1481	118	8
Contig14833	14832	1619	AG	2	1575	1595	1575	116	10
Contig14853	14852	1620	AG	2	2801	2821	2801	1	10
Contig14857	14856	1621	AG	2	1555	1575	1555	101	10
Contig14867	14866	1622	AG	2	1197	1215	1197	1533	9
Contig14871	14870	1623	AG	2	2367	2385	2367	1095	9
Contig14878	14877	1624	AG	2	2850	2868	2850	1898	9
Contig14883	14882	1625	AG	2	1901	1933	1901	4	16
Contig14887	14886	1626	AG	2	1290	1306	1290	12	8
Contig14893	14892	1627	AAG	3	1623	1650	1623	326	9
Contig14894	14893	1628	AAG	3	729	753	729	798	8
Contig14912	14911	1629	AG	2	1131	1147	1131	256	8
Contig14913	14912	1630	AG	2	0	18	0	2287	9
Contig14932	14931	1631	AG	2	111	127	111	1549	8
Contig14940	14939	1632	AGG	3	1788	1812	1788	688	8
Contig14960	14959	1633	AG	2	698	724	698	2377	13
Contig14961	14960	1634	AG	2	1008	1026	1008	505	9
Contig14962	14961	1635	AC	2	1305	1329	1305	1568	12
Contig14986	14985	1636	AG	2	2612	2628	2612	1011	8
Contig14989	14988	1637	AG	2	1258	1288	1258	137	15
Contig14997	14996	1638	AG	2	77	97	77	1653	10
Contig14999	14998	1639	AG	2	1155	1187	1155	4	16
Contig15001	15000	1640	AG	2	919	935	919	1	8
Contig15002	15001	1641	AC	2	332	354	332	1958	11
Contig15003	15002	1642	AC	2	332	354	332	711	11
Contig15004	15003	1643	AG	2	593	621	593	87	14
Contig15005	15004	1644	AG	2	646	674	646	87	14
Contig15006	15005	1645	AG	2	702	730	702	87	14
Contig15008	15007	1646	AG	2	319	349	319	1726	15
Contig15009	15008	1647	AG	2	290	320	290	1133	15
Contig15010	15009	1648	AG	2	1726	1742	1726	248	8
Contig15011	15010	1649	AG	2	2229	2247	2229	1482	9
Contig15028	15027	1650	AG	2	146	176	146	2102	15
Contig15032	15031	1651	AG	2	2716	2740	2716	0	12
Contig15033	15032	1652	AG	2	4053	4071	4053	571	9
Contig15034	15033	1653	AG	2	1585	1607	1585	1	11
Contig15035	15034	1654	AG	2	1559	1581	1559	1	11
Contig15039	15038	1655	AG	2	2462	2482	2462	117	10
Contig15060	15059	1656	AG	2	858	888	858	153	15
Contig15061	15060	1657	AG	2	552	568	552	1777	8
Contig15075	15074	1658	AAAG	4	1379	1407	1379	1307	7
Contig15075	15074	1659	AG	2	1325	1353	1325	1361	14
Contig15076	15075	1660	AG	2	10	30	10	880	10
Contig15077	15076	1661	AG	2	150	166	150	1993	8
Contig15077	15076	1662	AG	2	781	801	781	1358	10
Contig15078	15077	1663	AG	2	782	802	782	828	10
Contig15078	15077	1664	AG	2	856	874	856	756	9
Contig15083	15082	1665	AG	2	142	158	142	2114	8
Contig15084	15083	1666	AG	2	142	158	142	1981	8
Contig15099	15098	1667	AC	2	333	353	333	2077	10
Contig15104	15103	1668	AG	2	93	113	93	872	10
Contig15113	15112	1669	AG	2	184	204	184	968	10
Contig15114	15113	1670	AG	2	550	566	550	264	8
Contig15114	15113	1671	AG	2	625	643	625	187	9
Contig15115	15114	1672	AG	2	177	195	177	1473	9
Contig15119	15118	1673	AG	2	677	697	677	187	10
Contig15120	15119	1674	AG	2	1616	1634	1616	0	9
Contig15130	15129	1675	AG	2	1665	1689	1665	281	12
Contig15131	15130	1676	AG	2	1636	1660	1636	281	12
Contig15132	15131	1677	AG	2	1863	1891	1863	1	14
Contig15152	15151	1678	AG	2	139	161	139	1060	11
Contig15167	15166	1679	AG	2	79	99	79	838	10
Contig15168	15167	1680	AG	2	79	99	79	1464	10
Contig15187	15186	1681	AG	2	109	127	109	1955	9
Contig15187	15186	1682	AG	2	297	317	297	1765	10
Contig15188	15187	1683	AG	2	109	127	109	2036	9
Contig15188	15187	1684	AG	2	297	317	297	1846	10
Contig15189	15188	1685	AG	2	109	127	109	2651	9
Contig15189	15188	1686	AG	2	297	317	297	2461	10
Contig15192	15191	1687	AG	2	2277	2299	2277	0	11
Contig15193	15192	1688	AG	2	2087	2109	2087	0	11
Contig15196	15195	1689	AG	2	2436	2456	2436	0	10
Contig15199	15198	1690	AG	2	3	19	3	2777	8
Contig15202	15201	1691	AG	2	174	194	174	2210	10
Contig15216	15215	1692	AG	2	1009	1039	1009	0	15
Contig15217	15216	1693	AG	2	948	964	948	95	8
Contig15218	15217	1694	AG	2	253	271	253	2040	9
Contig15220	15219	1695	AG	2	1971	1987	1971	1751	8
Contig15220	15219	1696	AG	2	2160	2182	2160	1556	11
Contig15223	15222	1697	AG	2	94	122	94	2262	14
Contig15242	15241	1698	AG	2	1673	1689	1673	84	8
Contig15248	15247	1699	AAG	3	564	591	564	1754	9
Contig15249	15248	1700	AG	2	3160	3180	3160	1	10
Contig15254	15253	1701	AG	2	3810	3828	3810	2086	9
Contig15255	15254	1702	AG	2	4273	4289	4273	1	8
Contig15256	15255	1703	AG	2	1013	1045	1013	47	16
Contig15262	15261	1704	AG	2	1531	1553	1531	123	11
Contig15262	15261	1705	AG	2	1656	1676	1656	0	10
Contig15267	15266	1706	AG	2	202	218	202	2263	8
Contig15269	15268	1707	AG	2	642	662	642	568	10
Contig15270	15269	1708	AC	2	621	647	621	763	13
Contig15270	15269	1709	AG	2	648	666	648	744	9
Contig15271	15270	1710	AC	2	621	643	621	795	11
Contig15271	15270	1711	AG	2	644	660	644	778	8
Contig15276	15275	1712	AG	2	1456	1472	1456	1023	8
Contig15277	15276	1713	AG	2	1456	1476	1456	1120	10
Contig15279	15278	1714	AG	2	116	132	116	2739	8
Contig15284	15283	1715	AG	2	2478	2498	2478	0	10
Contig15287	15286	1716	AG	2	891	913	891	149	11
Contig15294	15293	1717	AG	2	123	139	123	1912	8
Contig15299	15298	1718	AG	2	2094	2112	2094	1	9
Contig15310	15309	1719	AG	2	64	92	64	1118	14
Contig15314	15313	1720	AG	2	2881	2899	2881	4	9
Contig15317	15316	1721	AG	2	5	23	5	1845	9
Contig15320	15319	1722	AG	2	125	153	125	954	14
Contig15321	15320	1723	AG	2	1744	1760	1744	31	8
Contig15322	15321	1724	AG	2	1000	1018	1000	1128	9
Contig15330	15329	1725	AG	2	1675	1695	1675	87	10
Contig15332	15331	1726	AG	2	128	148	128	1360	10
Contig15336	15335	1727	AG	2	560	582	560	302	11
Contig15336	15335	1728	AG	2	866	884	866	0	9
Contig15348	15347	1729	AG	2	1867	1887	1867	169	10
Contig15349	15348	1730	AG	2	1552	1572	1552	202	10
Contig15353	15352	1731	AG	2	103	119	103	1577	8
Contig15363	15362	1732	AG	2	576	602	576	6	13
Contig15365	15364	1733	AG	2	180	222	180	942	21
Contig15366	15365	1734	AG	2	197	219	197	1964	11
Contig15394	15393	1735	AG	2	0	18	0	646	9
Contig15402	15401	1736	AG	2	211	239	211	1039	14
Contig15413	15412	1737	AG	2	1023	1043	1023	0	10
Contig15414	15413	1738	AG	2	124	146	124	798	11
Contig15430	15429	1739	AG	2	0	22	0	851	11
Contig15435	15434	1740	AG	2	1095	1113	1095	1095	9
Contig15444	15443	1741	AG	2	1956	1976	1956	0	10
Contig15447	15446	1742	AG	2	142	174	142	2119	16
Contig15457	15456	1743	AG	2	1229	1247	1229	142	9
Contig15457	15456	1744	AG	2	1360	1388	1360	1	14
Contig15458	15457	1745	AG	2	789	807	789	142	9
Contig15458	15457	1746	AG	2	920	948	920	1	14
Contig15459	15458	1747	AG	2	121	145	121	1392	12
Contig15464	15463	1748	AG	2	1332	1350	1332	651	9
Contig15468	15467	1749	AG	2	1044	1062	1044	56	9
Contig15469	15468	1750	AG	2	1131	1149	1131	56	9
Contig15470	15469	1751	AG	2	1633	1651	1633	1267	9
Contig15475	15474	1752	AG	2	1332	1350	1332	1017	9
Contig15483	15482	1753	AC	2	1036	1062	1036	157	13
Contig15483	15482	1754	AG	2	1063	1095	1063	124	16
Contig15484	15483	1755	AC	2	1082	1104	1082	151	11
Contig15484	15483	1756	AG	2	1111	1131	1111	124	10
Contig15503	15502	1757	AG	2	2426	2442	2426	2563	8
Contig15510	15509	1758	AG	2	969	985	969	410	8
Contig15511	15510	1759	AG	2	1256	1272	1256	145	8
Contig15524	15523	1760	AG	2	4	22	4	3338	9
Contig15527	15526	1761	AG	2	0	22	0	1777	11
Contig15528	15527	1762	AG	2	461	479	461	2060	9
Contig15529	15528	1763	AG	2	461	479	461	1874	9
Contig15530	15529	1764	AG	2	121	145	121	2548	12
Contig15540	15539	1765	AG	2	6	24	6	1626	9
Contig15545	15544	1766	AG	2	1137	1159	1137	56	11
Contig15546	15545	1767	AG	2	1000	1022	1000	980	11
Contig15554	15553	1768	AG	2	1749	1767	1749	966	9
Contig15554	15553	1769	AG	2	2060	2076	2060	657	8
Contig15564	15563	1770	AG	2	1651	1675	1651	39	12
Contig15566	15565	1771	AG	2	2805	2823	2805	1	9
Contig15575	15574	1772	AG	2	3570	3600	3570	484	15
Contig15583	15582	1773	AG	2	701	717	701	190	8
Contig15596	15595	1774	AG	2	278	296	278	1249	9
Contig15597	15596	1775	AG	2	1936	1952	1936	662	8
Contig15598	15597	1776	AG	2	1903	1919	1903	61	8
Contig15602	15601	1777	AG	2	1226	1244	1226	1807	9
Contig15609	15608	1778	AAG	3	1800	1830	1800	3	10
Contig15610	15609	1779	AG	2	50	78	50	2008	14
Contig15611	15610	1780	AG	2	63	91	63	2800	14
Contig15623	15622	1781	AG	2	811	829	811	258	9
Contig15633	15632	1782	AG	2	334	352	334	1764	9
Contig15634	15633	1783	AG	2	868	886	868	1770	9
Contig15652	15651	1784	AG	2	91	117	91	7128	13
Contig15653	15652	1785	AG	2	91	109	91	928	9
Contig15662	15661	1786	AG	2	74	92	74	279	9
Contig15708	15707	1787	AG	2	323	349	323	935	13
Contig15724	15723	1788	CCG	3	952	976	952	172	8
Contig15733	15732	1789	AG	2	1203	1221	1203	1	9
Contig15737	15736	1790	AG	2	2260	2280	2260	0	10
Contig15742	15741	1791	AG	2	105	125	105	2556	10
Contig15747	15746	1792	AG	2	256	272	256	4158	8
Contig15751	15750	1793	AG	2	1892	1916	1892	277	12
Contig15753	15752	1794	AG	2	180	204	180	2274	12
Contig15768	15767	1795	AG	2	4	22	4	1167	9
Contig15769	15768	1796	AG	2	1	17	1	3747	8
Contig15773	15772	1797	AG	2	1689	1713	1689	348	12
Contig15776	15775	1798	AG	2	2058	2078	2058	168	10
Contig15777	15776	1799	AG	2	1693	1713	1693	168	10
Contig15785	15784	1800	AG	2	511	527	511	730	8
Contig15789	15788	1801	AG	2	140	156	140	846	8
Contig15790	15789	1802	AG	2	140	156	140	1018	8
Contig15800	15799	1803	AG	2	1295	1311	1295	111	8
Contig15808	15807	1804	AG	2	131	155	131	735	12
Contig15809	15808	1805	AG	2	506	530	506	1351	12
Contig15813	15812	1806	AG	2	4810	4828	4810	1578	9
Contig15818	15817	1807	AG	2	2346	2368	2346	96	11
Contig15819	15818	1808	AG	2	165	181	165	2070	8
Contig15820	15819	1809	AG	2	165	181	165	1548	8
Contig15825	15824	1810	AG	2	1968	1986	1968	359	9
Contig15827	15826	1811	AT	2	1839	1861	1839	1	11
Contig15831	15830	1812	AG	2	370	386	370	2396	8
Contig15832	15831	1813	AG	2	102	124	102	2360	11
Contig15834	15833	1814	AG	2	1913	1943	1913	0	15
Contig15850	15849	1815	AG	2	0	20	0	1926	10
Contig15858	15857	1816	AGC	3	800	824	800	211	8
Contig15862	15861	1817	AG	2	1990	2014	1990	0	12
Contig15865	15864	1818	AAG	3	987	1011	987	199	8
Contig15865	15864	1819	AG	2	1093	1109	1093	101	8
Contig15870	15869	1820	AG	2	176	194	176	2598	9
Contig15875	15874	1821	AG	2	65	89	65	2903	12
Contig15876	15875	1822	AG	2	72	90	72	864	9
Contig15883	15882	1823	AG	2	1135	1157	1135	0	11
Contig15885	15884	1824	AG	2	133	159	133	1692	13
Contig15890	15889	1825	AG	2	1390	1418	1390	8	14
Contig15901	15900	1826	AG	2	1517	1541	1517	269	12
Contig15925	15924	1827	AG	2	1628	1644	1628	57	8
Contig15926	15925	1828	AC	2	190	214	190	1759	12
Contig15929	15928	1829	AG	2	799	821	799	0	11
Contig15940	15939	1830	AG	2	2862	2892	2862	1	15
Contig15945	15944	1831	AG	2	1812	1838	1812	1285	13
Contig15961	15960	1832	AG	2	307	323	307	295	8
Contig15967	15966	1833	AG	2	1686	1702	1686	130	8
Contig15970	15969	1834	AG	2	1704	1722	1704	145	9
Contig15970	15969	1835	AG	2	1779	1797	1779	70	9
Contig15978	15977	1836	AG	2	91	113	91	1612	11
Contig15979	15978	1837	AG	2	214	234	214	1067	10
Contig15990	15989	1838	AG	2	93	109	93	2853	8
Contig15990	15989	1839	AG	2	2875	2893	2875	69	9
Contig15990	15989	1840	AG	2	2946	2962	2946	0	8
Contig15995	15994	1841	AG	2	131	147	131	3064	8
Contig15998	15997	1842	AG	2	1965	1995	1965	1845	15
Contig16003	16002	1843	AG	2	2197	2213	2197	501	8
Contig16009	16008	1844	AGG	3	846	870	846	493	8
Contig16012	16011	1845	AG	2	2029	2059	2029	115	15
Contig16019	16018	1846	AG	2	1097	1117	1097	0	10
Contig16028	16027	1847	AG	2	1040	1058	1040	142	9
Contig16029	16028	1848	AG	2	0	22	0	999	11
Contig16030	16029	1849	ACC	3	536	560	536	2545	8
Contig16036	16035	1850	AG	2	2835	2855	2835	63	10
Contig16045	16044	1851	AG	2	1149	1165	1149	0	8
Contig16047	16046	1852	AG	2	819	839	819	87	10
Contig16058	16057	1853	AAG	3	244	277	244	601	11
Contig16061	16060	1854	AG	2	840	858	840	1	9
Contig16065	16064	1855	AG	2	0	20	0	1761	10
Contig16071	16070	1856	AG	2	2421	2447	2421	260	13
Contig16076	16075	1857	AG	2	145	175	145	1335	15
Contig16078	16077	1858	AG	2	91	115	91	90	12
Contig16088	16087	1859	AG	2	962	984	962	1	11
Contig16089	16088	1860	AG	2	1087	1109	1087	1	11
Contig16090	16089	1861	AG	2	105	129	105	3373	12
Contig16094	16093	1862	AG	2	1621	1641	1621	0	10
Contig16100	16099	1863	AG	2	1	21	1	2724	10
Contig16100	16099	1864	AG	2	392	416	392	2329	12
Contig16114	16113	1865	AG	2	979	1013	979	929	17
Contig16115	16114	1866	AG	2	1235	1255	1235	1	10
Contig16116	16115	1867	AG	2	3075	3093	3075	0	9
Contig16117	16116	1868	AG	2	1841	1873	1841	0	16
Contig16123	16122	1869	AG	2	777	803	777	3921	13
Contig16124	16123	1870	AG	2	118	136	118	3435	9
Contig16125	16124	1871	AAGG	4	1386	1410	1386	2	6
Contig16125	16124	1872	AG	2	1267	1283	1267	129	8
Contig16126	16125	1873	AG	2	777	795	777	2243	9
Contig16127	16126	1874	AG	2	793	817	793	4005	12
Contig16130	16129	1875	AG	2	149	165	149	1569	8
Contig16131	16130	1876	AG	2	147	179	147	2126	16
Contig16137	16136	1877	AG	2	929	951	929	106	11
Contig16138	16137	1878	AG	2	887	911	887	108	12
Contig16148	16147	1879	AG	2	1747	1769	1747	10	11
Contig16149	16148	1880	AG	2	1968	1984	1968	367	8
Contig16150	16149	1881	AG	2	1483	1507	1483	2674	12
Contig16156	16155	1882	AG	2	1115	1143	1115	496	14
Contig16159	16158	1883	AG	2	1814	1832	1814	1717	9
Contig16160	16159	1884	AG	2	1816	1834	1816	128	9
Contig16166	16165	1885	AG	2	1224	1240	1224	150	8
Contig16170	16169	1886	AG	2	162	194	162	1567	16
Contig16185	16184	1887	AG	2	62	92	62	1220	15
Contig16196	16195	1888	AGC	3	598	622	598	353	8
Contig16203	16202	1889	AG	2	1314	1332	1314	1	9
Contig16214	16213	1890	AG	2	2164	2184	2164	56	10
Contig16216	16215	1891	AG	2	291	323	291	3551	16
Contig16223	16222	1892	AG	2	1835	1853	1835	8	9
Contig16225	16224	1893	AG	2	432	464	432	602	16
Contig16234	16233	1894	AC	2	1508	1526	1508	231	9
Contig16239	16238	1895	AG	2	184	216	184	479	16
Contig16240	16239	1896	AG	2	184	216	184	280	16
Contig16241	16240	1897	AG	2	1168	1186	1168	1	9
Contig16246	16245	1898	AG	2	3211	3227	3211	812	8
Contig16254	16253	1899	AG	2	1457	1475	1457	296	9
Contig16255	16254	1900	AG	2	1382	1404	1382	221	11
Contig16260	16259	1901	AG	2	781	811	781	2	15
Contig16265	16264	1902	AG	2	76	104	76	1812	14
Contig16281	16280	1903	AG	2	132	156	132	454	12
Contig16282	16281	1904	AG	2	1350	1368	1350	468	9
Contig16296	16295	1905	AG	2	162	180	162	694	9
Contig16299	16298	1906	AG	2	162	186	162	2258	12
Contig16300	16299	1907	AG	2	162	180	162	642	9
Contig16304	16303	1908	AG	2	1	21	1	3441	10
Contig16305	16304	1909	AG	2	1	21	1	2416	10
Contig16318	16317	1910	AG	2	59	79	59	1269	10
Contig16319	16318	1911	AG	2	165	181	165	1191	8
Contig16325	16324	1912	AG	2	109	135	109	2510	13
Contig16326	16325	1913	ACC	3	139	163	139	952	8
Contig16339	16338	1914	AG	2	1613	1631	1613	65	9
Contig16341	16340	1915	AG	2	1904	1920	1904	1	8
Contig16348	16347	1916	AG	2	87	103	87	2387	8
Contig16349	16348	1917	AG	2	87	103	87	2500	8
Contig16349	16348	1918	AG	2	1748	1766	1748	837	9
Contig16351	16350	1919	AG	2	6	24	6	1574	9
Contig16357	16356	1920	AG	2	759	779	759	1	10
Contig16358	16357	1921	AG	2	841	861	841	1	10
Contig16363	16362	1922	AG	2	220	246	220	948	13
Contig16364	16363	1923	AG	2	220	244	220	1372	12
Contig16393	16392	1924	AG	2	171	189	171	749	9
Contig16394	16393	1925	AG	2	1	19	1	2023	9
Contig16394	16393	1926	AG	2	768	802	768	1240	17
Contig16438	16437	1927	AG	2	4268	4288	4268	7	10
Contig16442	16441	1928	AG	2	1	21	1	423	10
Contig16445	16444	1929	AG	2	1263	1295	1263	1	16
Contig16470	16469	1930	AG	2	1775	1795	1775	0	10
Contig16471	16470	1931	AG	2	1578	1598	1578	0	10
Contig16472	16471	1932	AG	2	2049	2083	2049	150	17
Contig16473	16472	1933	AG	2	2267	2301	2267	150	17
Contig16474	16473	1934	AG	2	1691	1725	1691	150	17
Contig16480	16479	1935	AG	2	206	234	206	1669	14
Contig16483	16482	1936	AG	2	0	22	0	2143	11
Contig16484	16483	1937	AG	2	0	22	0	2143	11
Contig16491	16490	1938	AG	2	11	29	11	2095	9
Contig16492	16491	1939	AG	2	9	29	9	3004	10
Contig16493	16492	1940	AG	2	495	513	495	1935	9
Contig16493	16492	1941	AG	2	632	650	632	1798	9
Contig16493	16492	1942	AG	2	2411	2443	2411	5	16
Contig16494	16493	1943	AG	2	6	24	6	4865	9
Contig16494	16493	1944	AG	2	1923	1943	1923	2946	10
Contig16503	16502	1945	AAGG	4	198	226	198	1602	7
Contig16505	16504	1946	AAGG	4	198	226	198	1701	7
Contig16506	16505	1947	AAGG	4	198	226	198	1676	7
Contig16517	16516	1948	AG	2	146	184	146	921	19
Contig16520	16519	1949	AG	2	817	849	817	1	16
Contig16564	16563	1950	AG	2	1060	1078	1060	2449	9
Contig16574	16573	1951	AG	2	1283	1305	1283	170	11
Contig16597	16596	1952	AG	2	73	93	73	1890	10
Contig16598	16597	1953	AG	2	73	93	73	1999	10
Contig16605	16604	1954	AG	2	157	187	157	1347	15
Contig16607	16606	1955	AG	2	204	226	204	1116	11
Contig16615	16614	1956	AG	2	840	860	840	816	10
Contig16616	16615	1957	AAG	3	1978	2002	1978	154	8
Contig16618	16617	1958	AAG	3	1978	2002	1978	154	8
Contig16621	16620	1959	AG	2	1578	1596	1578	1869	9
Contig16621	16620	1960	AG	2	1629	1649	1629	1816	10
Contig16631	16630	1961	AG	2	2439	2471	2439	0	16
Contig16634	16633	1962	AG	2	3143	3161	3143	3	9
Contig16641	16640	1963	AG	2	1289	1307	1289	237	9
Contig16641	16640	1964	AG	2	1523	1543	1523	1	10
Contig16653	16652	1965	AG	2	131	159	131	863	14
Contig16654	16653	1966	AG	2	131	163	131	3311	16
Contig16654	16653	1967	AG	2	3457	3473	3457	1	8
Contig16660	16659	1968	AC	2	135	157	135	1807	11
Contig16662	16661	1969	AC	2	135	157	135	1909	11
Contig16663	16662	1970	AG	2	1192	1224	1192	987	16
Contig16673	16672	1971	AG	2	1305	1323	1305	1319	9
Contig16673	16672	1972	AG	2	1578	1594	1578	1048	8
Contig16676	16675	1973	AG	2	1089	1107	1089	106	9
Contig16677	16676	1974	AG	2	1002	1020	1002	106	9
Contig16681	16680	1975	AG	2	13	29	13	2462	8
Contig16688	16687	1976	AGC	3	275	299	275	1256	8
Contig16688	16687	1977	AG	2	150	172	150	1383	11
Contig16689	16688	1978	AG	2	0	18	0	887	9
Contig16698	16697	1979	AG	2	2587	2603	2587	119	8
Contig16702	16701	1980	AG	2	124	154	124	969	15
Contig16704	16703	1981	AG	2	1	23	1	1217	11
Contig16705	16704	1982	AG	2	1	23	1	727	11
Contig16709	16708	1983	AG	2	1049	1067	1049	1	9
Contig16722	16721	1984	AG	2	1166	1184	1166	0	9
Contig16730	16729	1985	AG	2	123	143	123	1340	10
Contig16753	16752	1986	AAG	3	1074	1104	1074	308	10
Contig16754	16753	1987	AG	2	1221	1237	1221	18	8
Contig16772	16771	1988	AG	2	78	96	78	1368	9
Contig16778	16777	1989	AG	2	1	23	1	1706	11
Contig16778	16777	1990	AG	2	115	133	115	1596	9
Contig16778	16777	1991	AG	2	199	215	199	1514	8
Contig16782	16781	1992	AC	2	1027	1045	1027	1776	9
Contig16784	16783	1993	AG	2	208	238	208	1213	15
Contig16787	16786	1994	AG	2	1693	1719	1693	1	13
Contig16788	16787	1995	AG	2	1890	1916	1890	1	13
Contig16789	16788	1996	AG	2	2085	2111	2085	1	13
Contig16791	16790	1997	AG	2	114	134	114	1613	10
Contig16792	16791	1998	AG	2	114	134	114	1731	10
[truncated: 4,315 more rows]
