# Supplementary material for: De novo assembly and functional annotation of Myrciaria dubia fruit transcriptome reveals multiple metabolic pathways for L-ascorbic acid biosynthesis
Source: BMC Genomics. 2015 Nov 24;16:997. doi: 10.1186/s12864-015-2225-6 (PMC4658800; doi:10.1186/s12864-015-2225-6)
Supplement: Additional file 4: Table S3. — Primers characteristics for genic-SSR of M. dubia. (CSV 1694 kb) [file 12864_2015_2225_MOESM4_ESM.csv]

Unigene	Msats Id	Left Sequence	Left Tm	Left GC (%)	Right Sequence	Right Tm	Right GC (%)	Product Size (bp)	Sequence Length (bp)	Best Hit to nr	Hit Length	E value	GO Biological Process	GO Cellular Component	GO Molecular Function	Enzyme	Domain	Annotation type
Contig34	1	AAGGCAAACATGAGAACCGC	60.2	50.0	ACCTCCCTCCTCCATCATTG	59.3	55.0	141	1071	gi|225457225|ref|XP_002284112.1| PREDICTED: glucan endo-1,3-beta-glucosidase-like protein 3	203	4.99E-86	-	GO:0046658 anchored to plasma membrane | GO:0009506 plasmodesma	GO:0016787 hydrolase activity | GO:0001872 (1->3)-beta-D-glucan binding	-	pfam07983 X8	GO & Domain
Contig38	2	CGACCATTCACGTCCACATG	60.0	55.0	GACCTCTCTCAGCTCCGATG	60.1	60.0	338	1778	gi|508719858|gb|EOY11755.1| Encodes alpha-helical IF-like protein isoform 1	344	7.01E-150	GO:0000911 cytokinesis by cell plate formation | GO:0045132 meiotic chromosome segregation | GO:0007062 sister chromatid cohesion | GO:0031048 chromatin silencing by small RNA	GO:0005737 cytoplasm | GO:0005634 nucleus	-	-	pfam13949 ALIX_LYPXL_bnd | pfam04849 HAP1_N | pfam13870 DUF4201 | pfam08232 Striatin | pfam06818 Fez1 | pfam06705 SF-assemblin | pfam08614 ATG16 | pfam10473 Cenp-F_leu_zip | pfam12795 MscS_porin | pfam05266 DUF724 | pfam04156 IncA | pfam14073 Cep57_CLD	GO & Domain
Contig101	3	CCAGCCCATCTTTCGGTTTC	59.9	55.0	AGAGAGATGTGTAGCCTGCG	60.0	55.0	279	1763	gi|225454007|ref|XP_002280748.1| PREDICTED: DNA repair protein RAD51 homolog 3	343	1.42E-173	GO:0000278 mitotic cell cycle | GO:0031047 gene silencing by RNA | GO:0006275 regulation of DNA replication | GO:0007131 reciprocal meiotic recombination | GO:0006261 DNA-dependent DNA replication | GO:0007143 female meiosis | GO:0045003 double-strand break repair via synthesis-dependent strand annealing | GO:0009560 embryo sac egg cell differentiation | GO:0006306 DNA methylation | GO:0006396 RN…	-	GO:0008094 DNA-dependent ATPase activity | GO:0005515 protein binding | GO:0003684 damaged DNA binding | GO:0003697 single-stranded DNA binding | GO:0000150 recombinase activity | GO:0005524 ATP binding	-	pfam08423 Rad51 | pfam13481 AAA_25 | pfam06745 KaiC	GO & Domain
Contig119	5	TGGCTTCCTAACTCCCATGG	59.9	55.0	CGTTCTTCTTCCACACCGTG	59.9	55.0	362	2036	gi|462395295|gb|EMJ01094.1| hypothetical protein PRUPE_ppa006618mg	398	1.76E-200	GO:0010182 sugar mediated signaling pathway | GO:0009793 embryo development ending in seed dormancy | GO:0006406 mRNA export from nucleus | GO:0000911 cytokinesis by cell plate formation | GO:0009965 leaf morphogenesis | GO:0050826 response to freezing | GO:0006306 DNA methylation | GO:0016567 protein ubiquitination | GO:0006396 RNA processing | GO:0010074 maintenance of meristem identity | GO:00…	GO:0005829 cytosol | GO:0080008 CUL4 RING ubiquitin ligase complex | GO:0009507 chloroplast | GO:0000123 histone acetyltransferase complex	GO:0004402 histone acetyltransferase activity	-	pfam12265 CAF1C_H4-bd | pfam00400 WD40	GO & Domain
Contig154	7	CTGCTCTGGTGTAATTTCCTCC	59.5	50.0	GGTGCTGGAGTGTGATTGAC	59.6	55.0	312	553	-	-	-	-	-	-	-	-
Contig232	13	CCATCTGAGATAGGGAGCAGG	59.9	57.1	GCCTGTTCGCATCCTGAAAG	60.3	55.0	233	1866	gi|224088756|ref|XP_002308527.1| predicted protein	413	1.37E-245	GO:0048364 root development | GO:0008219 cell death | GO:0009651 response to salt stress | GO:0009743 response to carbohydrate stimulus | GO:0009733 response to auxin stimulus | GO:0009737 response to abscisic acid stimulus | GO:0000303 response to superoxide | GO:0009863 salicylic acid mediated signaling pathway | GO:0016973 poly(A)+ mRNA export from nucleus | GO:0009873 ethylene mediated signal…	GO:0000502 proteasome complex | GO:0005634 nucleus	-	-	pfam01399 PCI	GO & Domain
Contig253	14	GAACGCAACAACAATAGCCG	59.1	50.0	CTCGACTCGCCATTATCGTG	59.3	55.0	100	637	gi|508783854|gb|EOY31110.1| Uncharacterized protein isoform 1	138	5.23E-45	GO:0006118 electron transport	-	GO:0005507 copper ion binding | GO:0009055 electron carrier activity	-	pfam02298 Cu_bind_like	GO & Domain
Contig262	17	TCGGAATGTAGCTGTCAGGG	59.9	55.0	CAGTCTGGCTTCGATCTTGG	59.1	55.0	195	2145	gi|225426453|ref|XP_002275806.1| PREDICTED: cytochrome P450 86A2	544	2.81E-301	GO:0006631 fatty acid metabolic process | GO:0055114 oxidation-reduction process | GO:0006118 electron transport	GO:0016023 cytoplasmic membrane-bounded vesicle | GO:0005576 extracellular region	GO:0009055 electron carrier activity | GO:0005506 iron ion binding | GO:0020037 heme binding | GO:0019825 oxygen binding | GO:0018685 alkane 1-monooxygenase activity | GO:0070330 aromatase activity	-	pfam00067 p450	GO & Domain
Contig332	20	AATACATGTGCTGCCCATCC	59.1	50.0	GGTGGACTTGATAACGCACG	60.0	55.0	443	1046	gi|502144138|ref|XP_004505590.1| PREDICTED: S-norcoclaurine synthase-like	94	9.54E-23	GO:0009607 response to biotic stimulus | GO:0006952 defense response	-	-	-	pfam00407 Bet_v_1	GO & Domain
Contig334	21	GTGCTGGTTGTGCTTCCTG	60.1	57.9	AACTGCCCACTCCATCCTAG	59.6	55.0	233	1521	gi|449454444|ref|XP_004144965.1| PREDICTED: uncharacterized protein LOC101217755	173	1.64E-39	GO:0009860 pollen tube growth	GO:0005634 nucleus	-	-	-	GO only
Contig344	22	ATCCTCTCTGCTGCTCAAGG	59.9	55.0	AGATGGAGACGGTTGCTAGG	59.6	55.0	171	1833	gi|508703608|gb|EOX95504.1| Cysteine proteinases superfamily protein	354	2.11E-197	GO:0010162 seed dormancy | GO:0016049 cell growth | GO:0000902 cell morphogenesis | GO:0006508 proteolysis | GO:0006635 fatty acid beta-oxidation | GO:0048193 Golgi vesicle transport | GO:0050790 regulation of catalytic activity	GO:0005829 cytosol | GO:0005773 vacuole	GO:0004197 cysteine-type endopeptidase activity	-	pfam00112 Peptidase_C1 | pfam08127 Propeptide_C1	GO & Domain
Contig355	24	TCCTCCGCACTATCTTCAGC	60.0	55.0	AACTATTTGCTTTGCCGGCC	60.5	50.0	363	2231	gi|428230426|gb|AFY98896.1| S-adenosylmethionine-dependent methyltransferase	262	2.01E-135	GO:0009407 toxin catabolic process | GO:0010583 response to cyclopentenone | GO:0046686 response to cadmium ion | GO:0032259 methylation	GO:0005829 cytosol | GO:0005739 mitochondrion	GO:0008168 methyltransferase activity	-	pfam08241 Methyltransf_11 | pfam13847 Methyltransf_31 | pfam08242 Methyltransf_12 | pfam12847 Methyltransf_18	GO & Domain
Contig355	26	TTGCTTCACGAACAACTCCG	59.8	50.0	GAGGAGCAGGAGTCGTCTAC	59.7	60.0	191	2231	gi|428230426|gb|AFY98896.1| S-adenosylmethionine-dependent methyltransferase	262	2.01E-135	GO:0009407 toxin catabolic process | GO:0010583 response to cyclopentenone | GO:0046686 response to cadmium ion | GO:0032259 methylation	GO:0005829 cytosol | GO:0005739 mitochondrion	GO:0008168 methyltransferase activity	-	pfam08241 Methyltransf_11 | pfam13847 Methyltransf_31 | pfam08242 Methyltransf_12 | pfam12847 Methyltransf_18	GO & Domain
Contig355	25	ATGTTTGTTCGTACGCCAGG	59.6	50.0	TCGTCCCACTCTAACTTGCG	60.5	55.0	328	2231	gi|428230426|gb|AFY98896.1| S-adenosylmethionine-dependent methyltransferase	262	2.01E-135	GO:0009407 toxin catabolic process | GO:0010583 response to cyclopentenone | GO:0046686 response to cadmium ion | GO:0032259 methylation	GO:0005829 cytosol | GO:0005739 mitochondrion	GO:0008168 methyltransferase activity	-	pfam08241 Methyltransf_11 | pfam13847 Methyltransf_31 | pfam08242 Methyltransf_12 | pfam12847 Methyltransf_18	GO & Domain
Contig355	27	ATGTTTGTTCGTACGCCAGG	59.6	50.0	TCGTCCCACTCTAACTTGCG	60.5	55.0	328	2231	gi|428230426|gb|AFY98896.1| S-adenosylmethionine-dependent methyltransferase	262	2.01E-135	GO:0009407 toxin catabolic process | GO:0010583 response to cyclopentenone | GO:0046686 response to cadmium ion | GO:0032259 methylation	GO:0005829 cytosol | GO:0005739 mitochondrion	GO:0008168 methyltransferase activity	-	pfam08241 Methyltransf_11 | pfam13847 Methyltransf_31 | pfam08242 Methyltransf_12 | pfam12847 Methyltransf_18	GO & Domain
Contig366	30	GATAGCGCAGAAGGTTCCTG	59.2	55.0	CAACTTCTTTCTCGGCCGTC	59.9	55.0	366	1748	gi|225450981|ref|XP_002284787.1| PREDICTED: seryl-tRNA synthetase	447	6.48E-277	GO:0009651 response to salt stress | GO:0006434 seryl-tRNA aminoacylation | GO:0009165 nucleotide biosynthetic process | GO:0006499 N-terminal protein myristoylation | GO:0006096 glycolysis | GO:0006094 gluconeogenesis | GO:0046686 response to cadmium ion | GO:0006544 glycine metabolic process | GO:0006563 L-serine metabolic process | GO:0006566 threonine metabolic process	GO:0005829 cytosol	GO:0004828 serine-tRNA ligase activity | GO:0005524 ATP binding	6.1.1.11	pfam00587 tRNA-synt_2b | pfam02403 Seryl_tRNA_N	GO & Enzyme & Domain
Contig398	33	AACAGCAAGGCCTTCTCCAC	61.3	55.0	ACAGACGGTTGATGGGAGTG	60.4	55.0	362	2480	gi|225457666|ref|XP_002273442.1| PREDICTED: putative DNA-binding protein ESCAROLA	278	8.42E-130	GO:0009414 response to water deprivation | GO:0009733 response to auxin stimulus | GO:0006805 xenobiotic metabolic process | GO:0009636 response to toxin	GO:0005634 nucleus | GO:0005829 cytosol	GO:0004715 non-membrane spanning protein tyrosine kinase activity | GO:0033961 cis-stilbene-oxide hydrolase activity | GO:0004301 epoxide hydrolase activity	-	pfam03479 DUF296 | pfam12695 Abhydrolase_5 | pfam12146 Hydrolase_4	GO & Domain
Contig398	34	AGACCCAGAGAACAGAAGGC	59.8	55.0	TGCCTTCCATCTCCATCTCG	60.0	55.0	171	2480	gi|225457666|ref|XP_002273442.1| PREDICTED: putative DNA-binding protein ESCAROLA	278	8.42E-130	GO:0009414 response to water deprivation | GO:0009733 response to auxin stimulus | GO:0006805 xenobiotic metabolic process | GO:0009636 response to toxin	GO:0005634 nucleus | GO:0005829 cytosol	GO:0004715 non-membrane spanning protein tyrosine kinase activity | GO:0033961 cis-stilbene-oxide hydrolase activity | GO:0004301 epoxide hydrolase activity	-	pfam03479 DUF296 | pfam12695 Abhydrolase_5 | pfam12146 Hydrolase_4	GO & Domain
Contig402	35	GATAACAGCACCAGGTTCGC	60.0	55.0	TTCTGCGCTCTCCCATCAC	60.5	57.9	370	1329	gi|57013003|sp|Q64LH2.1|PROF2_AMBAR RecName: Full=Profilin-2; AltName: Full=Pollen allergen A0418; AltName: Allergen=Amb a 8	131	5.69E-78	GO:0009826 unidimensional cell growth | GO:0008154 actin polymerization or depolymerization	GO:0005730 nucleolus | GO:0009524 phragmoplast | GO:0005886 plasma membrane | GO:0005618 cell wall | GO:0005819 spindle | GO:0009507 chloroplast	GO:0003779 actin binding	-	pfam00235 Profilin	GO & Domain
Contig456	37	CCTGAGCTTGCAACCTTGTC	60.2	55.0	CATTGGGTTGCCTTGGGAAG	60.2	55.0	448	2349	gi|225454448|ref|XP_002276620.1| PREDICTED: solute carrier family 25 member 39-like	402	1.14E-197	GO:0055085 transmembrane transport | GO:0006839 mitochondrial transport	GO:0005743 mitochondrial inner membrane | GO:0016021 integral to membrane	GO:0005215 transporter activity	-	pfam00153 Mito_carr	GO & Domain
Contig512	41	TCCGAATCAAGAGCCCACAG	60.5	55.0	GTTTCTGGGTTCTTCGAGCG	59.9	55.0	168	1458	gi|255538972|ref|XP_002510551.1| conserved hypothetical protein	110	8.34E-46	-	GO:0005576 extracellular region	-	-	-	GO only
Contig519	42	GCATGGAAAGGAACAGAGGC	59.9	55.0	AGAGACCGTATTACCCTGCG	59.7	55.0	395	892	-	-	-	-	-	-	-	-
Contig542	43	AAACTCACATTCGGCCTTGC	60.2	50.0	CCGTGTAGTTGGCTTCGTTC	59.9	55.0	378	3918	gi|508714774|gb|EOY06671.1| Acyl-activating enzyme 7	604	0	GO:0019605 butyrate metabolic process | GO:0006083 acetate metabolic process | GO:0006097 glyoxylate cycle | GO:0006094 gluconeogenesis | GO:0006096 glycolysis | GO:0019643 reductive tricarboxylic acid cycle | GO:0006744 ubiquinone biosynthetic process	GO:0005777 peroxisome | GO:0005739 mitochondrion	GO:0016208 AMP binding | GO:0047760 butyrate-CoA ligase activity | GO:0003987 acetate-CoA ligase activity | GO:0008756 o-succinylbenzoate-CoA ligase activity	-	pfam00501 AMP-binding | pfam00226 DnaJ | pfam00684 DnaJ_CXXCXGXG | pfam01556 DnaJ_C | pfam13193 DUF4009	GO & Domain
Contig583	45	GTGCAAGACAAGACGAACCC	60.2	55.0	CGCATCCTCAACATTCCCAC	60.0	55.0	425	1215	gi|462407794|gb|EMJ13128.1| hypothetical protein PRUPE_ppa010626mg	237	1.45E-137	-	GO:0005634 nucleus | GO:0016021 integral to membrane	-	-	pfam10607 CLTH | pfam08513 LisH	GO & Domain
Contig586	46	AGAAACACTAGAGCCGTCCC	59.9	55.0	CCGTCTCTCCTACTCCCAAG	59.4	60.0	348	3525	gi|462404044|gb|EMJ09601.1| hypothetical protein PRUPE_ppa001164mg	812	0	GO:0006833 water transport | GO:0010483 pollen tube reception | GO:0009651 response to salt stress | GO:0000902 cell morphogenesis | GO:0009791 post-embryonic development | GO:0050832 defense response to fungus | GO:0048767 root hair elongation | GO:0006972 hyperosmotic response | GO:0046777 protein autophosphorylation | GO:0007030 Golgi organization | GO:0006096 glycolysis | GO:0030244 cellulose…	GO:0016023 cytoplasmic membrane-bounded vesicle | GO:0005576 extracellular region | GO:0043680 filiform apparatus | GO:0009506 plasmodesma | GO:0005886 plasma membrane	GO:0004715 non-membrane spanning protein tyrosine kinase activity | GO:0004674 protein serine/threonine kinase activity | GO:0005524 ATP binding	2.7.11.1	pfam12819 Malectin_like | pfam07714 Pkinase_Tyr | pfam00069 Pkinase | pfam11721 Malectin	GO & Enzyme & Domain
Contig588	47	CCTGGTAATCGGATTTGCGG	59.8	55.0	TCTTTGCCGATCCTCTCTCC	59.6	55.0	112	3548	gi|462423958|gb|EMJ28221.1| hypothetical protein PRUPE_ppa000949mg	875	0	-	GO:0005634 nucleus | GO:0005886 plasma membrane	-	-	pfam01417 ENTH	GO & Domain
Contig598	48	ACAAGCGGAGAAGTAGGACG	60.2	55.0	TGGATGAAGGACAAGCGGAG	60.5	55.0	225	1609	gi|356523838|ref|XP_003530541.1| PREDICTED: serine/threonine-protein kinase HT1-like	297	2.58E-175	GO:0000186 activation of MAPKK activity | GO:0006499 N-terminal protein myristoylation | GO:0006487 protein N-linked glycosylation | GO:0007178 transmembrane receptor protein serine/threonine kinase signaling pathway | GO:0009069 serine family amino acid metabolic process	GO:0005886 plasma membrane	GO:0004712 protein serine/threonine/tyrosine kinase activity | GO:0004713 protein tyrosine kinase activity | GO:0005524 ATP binding | GO:0004709 MAP kinase kinase kinase activity	2.7.11.1	pfam07714 Pkinase_Tyr | pfam00069 Pkinase	GO & Enzyme & Domain
Contig617	49	TTTGTGGACGGTCAAGTTGC	60.0	50.0	ACAAATATGCACTCCTCGTCC	58.9	47.6	283	1442	gi|225429209|ref|XP_002272116.1| PREDICTED: serine carboxypeptidase-like 18	420	3.32E-215	GO:0006508 proteolysis	-	GO:0004185 serine-type carboxypeptidase activity | GO:0016746 transferase activity, transferring acyl groups	-	pfam00450 Peptidase_S10	GO & Domain
Contig645	51	AATGGAGGAGAGGAGCGAAC	59.9	55.0	CTCAGCTCATGTCCCTCTCC	60.0	60.0	147	1911	gi|462420230|gb|EMJ24493.1| hypothetical protein PRUPE_ppa005590mg	355	2.07E-216	GO:0016126 sterol biosynthetic process | GO:0009825 multidimensional cell growth | GO:0006007 glucose catabolic process | GO:0019288 isopentenyl diphosphate biosynthetic process, mevalonate-independent pathway | GO:0010051 xylem and phloem pattern formation | GO:0006084 acetyl-CoA metabolic process | GO:0032259 methylation | GO:0032876 negative regulation of DNA endoreduplication | GO:0016132 bra…	GO:0016023 cytoplasmic membrane-bounded vesicle | GO:0005794 Golgi apparatus | GO:0005783 endoplasmic reticulum	GO:0003838 sterol 24-C-methyltransferase activity | GO:0030797 24-methylenesterol C-methyltransferase activity	2.1.1.143	pfam08241 Methyltransf_11 | pfam13847 Methyltransf_31 | pfam02353 CMAS | pfam08498 Sterol_MT_C | pfam08242 Methyltransf_12 | pfam13659 Methyltransf_26 | pfam12847 Methyltransf_18 | pfam01209 Ubie_methyltran | pfam13649 Methyltransf_25 | pfam13489 Methyltransf_23 | pfam01170 UPF0020 | pfam13578 Methyltransf_24	GO & Enzyme & Domain
Contig663	53	TGTTTGACACTCAGTTGCCG	59.7	50.0	GCCAGCTTCACCTTTCTCAC	59.9	55.0	249	1408	-	-	-	-	-	-	-	-
Contig674	54	CGGACATCCTGTGACGCTC	61.3	63.2	GGAGGAAAGATTGCATGCCC	60.0	55.0	158	989	gi|255544754|ref|XP_002513438.1| conserved hypothetical protein	137	1.10E-52	-	GO:0005737 cytoplasm	-	-	-	GO only
Contig739	55	GTGTCAAGCAAGAAGGGACC	59.5	55.0	ACGGGTAGTGGACGAAGAAC	60.2	55.0	386	2265	gi|255538078|ref|XP_002510104.1| conserved hypothetical protein	442	6.05E-217	GO:0009651 response to salt stress	GO:0005737 cytoplasm | GO:0005634 nucleus	-	-	pfam05004 IFRD | pfam04836 IFRD_C	GO & Domain
Contig767	57	TCGCTCCCTTCAACTCCTTC	60.2	55.0	CAGCTGCGGTTACTATCACG	59.5	55.0	326	3057	gi|255581655|ref|XP_002531631.1| cinnamoyl-CoA reductase, putative	320	5.43E-178	GO:0009651 response to salt stress	GO:0016020 membrane	GO:0008375 acetylglucosaminyltransferase activity	-	pfam02485 Branch | pfam01370 Epimerase | pfam01073 3Beta_HSD | pfam07993 NAD_binding_4 | pfam00106 adh_short	GO & Domain
Contig830	61	GGCGAAACGATCCTTCCATC	59.8	55.0	TCCTCAATCCATCACTGCCC	60.2	55.0	392	2169	gi|508723698|gb|EOY15595.1| Xylulose kinase, putative	556	0	GO:0005997 xylulose metabolic process | GO:0016310 phosphorylation	GO:0005829 cytosol	GO:0004856 xylulokinase activity	-	pfam02782 FGGY_C | pfam00370 FGGY_N	GO & Domain
Contig851	63	CCAATGTTATCTTCCGGCCG	59.8	55.0	ATTCATCGCTCGCAACCAAG	60.0	50.0	444	1075	gi|502139883|ref|XP_004503952.1| PREDICTED: protein MKS1-like	103	4.07E-16	-	-	-	-	-
Contig855	64	CATTGCTCACGAACGACCTC	60.0	55.0	CGGTGCAACTCTTCAATCCC	59.9	55.0	286	945	gi|255539336|ref|XP_002510733.1| conserved hypothetical protein	95	7.41E-44	-	GO:0005739 mitochondrion	-	-	-	GO only
Contig857	65	TGTTCAGCCATTTCACCTGC	59.8	50.0	TGCGCTAACTTCACAGATGC	59.7	50.0	441	2268	gi|255541372|ref|XP_002511750.1| calcium lipid binding protein, putative	514	6.02E-302	GO:0009958 positive gravitropism | GO:0009414 response to water deprivation | GO:0009651 response to salt stress | GO:0045892 negative regulation of transcription, DNA-dependent	GO:0031965 nuclear membrane | GO:0005783 endoplasmic reticulum | GO:0005886 plasma membrane	GO:0008289 lipid binding | GO:0043565 sequence-specific DNA binding	-	pfam00168 C2	GO & Domain
Contig860	66	GCTTCCTTGCAGACAGTGTC	59.9	55.0	AAGTGATGAGCCTGGAGTCC	59.9	55.0	207	1816	gi|224096632|ref|XP_002310679.1| predicted protein	334	2.33E-102	GO:0009866 induced systemic resistance, ethylene mediated signaling pathway | GO:0045492 xylan biosynthetic process | GO:0009809 lignin biosynthetic process | GO:0009753 response to jasmonic acid stimulus | GO:0009751 response to salicylic acid stimulus | GO:0010413 glucuronoxylan metabolic process | GO:2000652 regulation of secondary cell wall biogenesis | GO:0045893 positive regulation of trans…	GO:0005634 nucleus | GO:0005667 transcription factor complex | GO:0000785 chromatin	GO:0003677 DNA binding | GO:0003700 sequence-specific DNA binding transcription factor activity | GO:0003682 chromatin binding	-	pfam00249 Myb_DNA-binding | pfam13921 Myb_DNA-bind_6	GO & Domain
Contig878	68	CGGCCAATGTAAGAGCCTTG	60.0	55.0	ATACGCGGTCCAAATTGTCC	59.4	50.0	291	1976	gi|225460662|ref|XP_002267096.1| PREDICTED: uncharacterized protein LOC100257198 isoform 1	381	5.73E-189	GO:0009611 response to wounding | GO:0042744 hydrogen peroxide catabolic process | GO:0009827 plant-type cell wall modification | GO:0010363 regulation of plant-type hypersensitive response | GO:0030048 actin filament-based movement | GO:0009612 response to mechanical stimulus | GO:0010200 response to chitin | GO:0006612 protein targeting to membrane | GO:0055114 oxidation-reduction process | GO:…	GO:0010319 stromule | GO:0009570 chloroplast stroma | GO:0005739 mitochondrion	GO:0050660 flavin adenine dinucleotide binding | GO:0016491 oxidoreductase activity | GO:0009055 electron carrier activity | GO:0005524 ATP binding	-	pfam05633 DUF793	GO & Domain
Contig904	69	CATTTGCCTGAGGAGTTGGG	59.6	55.0	CAACTCAGTGCCTTGCTACC	59.6	55.0	239	1094	gi|462422858|gb|EMJ27121.1| hypothetical protein PRUPE_ppa012055mg	104	7.29E-55	GO:0007049 cell cycle	-	-	-	pfam01133 ER	GO & Domain
Contig922	70	AACCGGAGAAGTGGGATGAC	60.2	55.0	GCAGGGACGTTGTGTAGATG	59.4	55.0	248	2206	gi|508715868|gb|EOY07765.1| IQ-domain 1	461	2.45E-181	GO:0009902 chloroplast relocation | GO:0051017 actin filament bundle assembly | GO:0045454 cell redox homeostasis | GO:0048653 anther development | GO:0006118 electron transport	GO:0005884 actin filament	GO:0009055 electron carrier activity | GO:0015035 protein disulfide oxidoreductase activity	-	pfam13178 DUF4005 | pfam00462 Glutaredoxin | pfam00612 IQ	GO & Domain
Contig925	71	TTGGGTATCGTCTTGGTCCC	59.9	55.0	CCCAGATTTATCCATGCCGG	59.2	55.0	187	339	gi|508720437|gb|EOY12334.1| NADH:ubiquinone oxidoreductase, 17.2kDa subunit isoform 1	36	7.64E-09	-	-	-	-	-
Contig934	72	TAACTGTACACTCTCCGCCG	59.9	55.0	CGGTTGGAGAGCTCTGTCAG	60.9	60.0	285	1869	gi|449520938|ref|XP_004167489.1| PREDICTED: mitogen-activated protein kinase kinase 4-like	309	8.40E-164	GO:0010120 camalexin biosynthetic process | GO:0010200 response to chitin | GO:0009684 indoleacetic acid biosynthetic process | GO:0009693 ethylene biosynthetic process | GO:0019344 cysteine biosynthetic process | GO:0009926 auxin polar transport | GO:0002229 defense response to oomycetes | GO:0009651 response to salt stress | GO:0042742 defense response to bacterium | GO:0006569 tryptophan catab…	GO:0005739 mitochondrion	GO:0004674 protein serine/threonine kinase activity | GO:0004708 MAP kinase kinase activity | GO:0005515 protein binding | GO:0005524 ATP binding | GO:0030295 protein kinase activator activity	2.7.12.2 | 2.7.11.1	pfam00069 Pkinase | pfam07714 Pkinase_Tyr | pfam01636 APH	GO & Enzyme & Domain
Contig940	73	CAACCAACATGCCCTCTGTC	59.9	55.0	ATCACTGGGAGAGAGCCTTG	59.6	55.0	210	805	gi|225463830|ref|XP_002264489.1| PREDICTED: uncharacterized protein LOC100248442	127	4.65E-55	GO:0006457 protein folding | GO:0009408 response to heat	GO:0005576 extracellular region | GO:0005783 endoplasmic reticulum | GO:0009536 plastid	GO:0046872 metal ion binding | GO:0031072 heat shock protein binding | GO:0005524 ATP binding | GO:0051082 unfolded protein binding	-	-	GO only
Contig940	74	CAACCAACATGCCCTCTGTC	59.9	55.0	ATCACTGGGAGAGAGCCTTG	59.6	55.0	210	805	gi|225463830|ref|XP_002264489.1| PREDICTED: uncharacterized protein LOC100248442	127	4.65E-55	GO:0006457 protein folding | GO:0009408 response to heat	GO:0005576 extracellular region | GO:0005783 endoplasmic reticulum | GO:0009536 plastid	GO:0046872 metal ion binding | GO:0031072 heat shock protein binding | GO:0005524 ATP binding | GO:0051082 unfolded protein binding	-	-	GO only
Contig955	77	AGACGAGAGATGGGAAACGG	59.9	55.0	ACCCTAAACCCTAGAAGCTCC	59.3	52.4	158	2219	gi|449458874|ref|XP_004147171.1| PREDICTED: chaperonin CPN60-2, mitochondrial-like	575	0	GO:0042026 protein refolding | GO:0034976 response to endoplasmic reticulum stress | GO:0006626 protein targeting to mitochondrion | GO:0009408 response to heat | GO:0051131 chaperone-mediated protein complex assembly | GO:0046686 response to cadmium ion | GO:0009644 response to high light intensity | GO:0042542 response to hydrogen peroxide	GO:0005774 vacuolar membrane | GO:0005759 mitochondrial matrix | GO:0009507 chloroplast | GO:0022626 cytosolic ribosome | GO:0005886 plasma membrane	GO:0005507 copper ion binding | GO:0005524 ATP binding	-	pfam00118 Cpn60_TCP1	GO & Domain
Contig972	78	GATCACATCCAAAGCGCCTC	60.1	55.0	TCTGCTCTTCTTCCGGATGC	60.6	55.0	292	759	gi|62320015|dbj|BAD94148.1| hypothetical protein	37	3.54E-06	-	-	-	-	-
Contig979	79	TGGGTCAGGCTCAGATCAAG	59.9	55.0	CTCTCTGAGCTCTGTGTTCTG	58.5	52.4	440	614	-	-	-	-	-	-	-	-
Contig982	81	CGATGTCCTCTGCGTTTGAC	60.0	55.0	CACAGCTTCGACGCCATTAC	60.4	55.0	249	1899	gi|508782011|gb|EOY29267.1| CONSTANS-like 4	326	1.06E-137	GO:0031348 negative regulation of defense response | GO:0009867 jasmonic acid mediated signaling pathway | GO:0035304 regulation of protein dephosphorylation | GO:0009862 systemic acquired resistance, salicylic acid mediated signaling pathway | GO:0010363 regulation of plant-type hypersensitive response | GO:0030003 cellular cation homeostasis | GO:0010310 regulation of hydrogen peroxide metaboli…	GO:0005634 nucleus | GO:0005667 transcription factor complex	GO:0008270 zinc ion binding | GO:0003700 sequence-specific DNA binding transcription factor activity	-	pfam06203 CCT | pfam00643 zf-B_box	GO & Domain
Contig1010	82	GAAGAGAGAGACTACATACGCG	58.6	50.0	GGGTTGCCAATGACGGAATC	60.3	55.0	413	1698	gi|470121292|ref|XP_004296710.1| PREDICTED: transcription factor bHLH128-like	334	2.45E-130	GO:0006355 regulation of transcription, DNA-dependent | GO:0048573 photoperiodism, flowering	GO:0005829 cytosol | GO:0009536 plastid | GO:0005634 nucleus | GO:0005667 transcription factor complex	GO:0003677 DNA binding | GO:0046983 protein dimerization activity | GO:0003700 sequence-specific DNA binding transcription factor activity	-	pfam00010 HLH	GO & Domain
Contig1029	84	TTCATTGCCTGTAACTGCGC	60.2	50.0	CATCTCCAAAGGCAAGGCTC	59.7	55.0	227	1040	gi|255538054|ref|XP_002510092.1| conserved hypothetical protein	72	9.17E-28	GO:0006661 phosphatidylinositol biosynthetic process	-	-	-	-	GO only
Contig1055	85	AGCATCATCCTCAGTCCCAC	59.9	55.0	CAACCAGCCTTTGATCACCC	59.9	55.0	198	1905	gi|462400898|gb|EMJ06455.1| hypothetical protein PRUPE_ppa006284mg	411	1.12E-233	GO:0009813 flavonoid biosynthetic process | GO:0006346 methylation-dependent chromatin silencing | GO:0016246 RNA interference | GO:0009744 response to sucrose stimulus | GO:0009944 polarity specification of adaxial/abaxial axis | GO:0010075 regulation of meristem growth | GO:0009855 determination of bilateral symmetry | GO:0010051 xylem and phloem pattern formation | GO:0010224 response to UV-B …	GO:0005576 extracellular region	-	-	pfam03080 DUF239 | pfam14365 DUF4409	GO & Domain
Contig1061	86	TGACTGCCTCGATGTACAGG	59.9	55.0	GCGTCCTCCTTTCGATTGAC	59.7	55.0	256	678	gi|296089273|emb|CBI39045.3| unnamed protein product	172	3.05E-53	GO:0031348 negative regulation of defense response | GO:0009862 systemic acquired resistance, salicylic acid mediated signaling pathway | GO:0009625 response to insect	-	-	-	-	GO only
Contig1075	90	CGTTGTGTGGCTGAATCCTC	59.9	55.0	GGGAGTCAACATGGGAGCAC	61.4	60.0	350	2317	gi|359478145|ref|XP_002272428.2| PREDICTED: protein TRIGALACTOSYLDIACYLGLYCEROL 2, chloroplastic-like	380	8.86E-192	GO:0032365 intracellular lipid transport | GO:0010207 photosystem II assembly	GO:0009706 chloroplast inner membrane	GO:0005319 lipid transporter activity | GO:0005543 phospholipid binding	-	pfam02470 MCE	GO & Domain
Contig1075	91	CGTTGTGTGGCTGAATCCTC	59.9	55.0	GGGAGTCAACATGGGAGCAC	61.4	60.0	350	2317	gi|359478145|ref|XP_002272428.2| PREDICTED: protein TRIGALACTOSYLDIACYLGLYCEROL 2, chloroplastic-like	380	8.86E-192	GO:0032365 intracellular lipid transport | GO:0010207 photosystem II assembly	GO:0009706 chloroplast inner membrane	GO:0005319 lipid transporter activity | GO:0005543 phospholipid binding	-	pfam02470 MCE	GO & Domain
Contig1102	93	TGCACGGTTACAGCATTTCC	59.9	50.0	CCAGCTTGGTGAAGATCTCG	59.1	55.0	312	1133	gi|462395337|gb|EMJ01136.1| hypothetical protein PRUPE_ppa007085mg	256	1.77E-132	GO:0010075 regulation of meristem growth | GO:0006629 lipid metabolic process | GO:0051707 response to other organism	GO:0005576 extracellular region	GO:0045735 nutrient reservoir activity | GO:0016787 hydrolase activity	-	pfam01734 Patatin	GO & Domain
Contig1167	96	GAACCACTTCGCAGTTCACC	60.2	55.0	TATTCGTCGGGAGCTCAAGG	60.0	55.0	165	901	gi|255544710|ref|XP_002513416.1| conserved hypothetical protein	125	6.53E-45	GO:0009733 response to auxin stimulus | GO:0055114 oxidation-reduction process | GO:0006118 electron transport	GO:0005739 mitochondrion	GO:0009055 electron carrier activity | GO:0005506 iron ion binding | GO:0020037 heme binding | GO:0016705 oxidoreductase activity, acting on paired donors, with incorporation or reduction of molecular oxygen	-	pfam02519 Auxin_inducible	GO & Domain
Contig1167	97	TCCAACTTGAGACCCATCGG	60.2	55.0	TGGTTCTCTTCGACCACCTC	59.8	55.0	393	901	gi|255544710|ref|XP_002513416.1| conserved hypothetical protein	125	6.53E-45	GO:0009733 response to auxin stimulus | GO:0055114 oxidation-reduction process | GO:0006118 electron transport	GO:0005739 mitochondrion	GO:0009055 electron carrier activity | GO:0005506 iron ion binding | GO:0020037 heme binding | GO:0016705 oxidoreductase activity, acting on paired donors, with incorporation or reduction of molecular oxygen	-	pfam02519 Auxin_inducible	GO & Domain
Contig1172	99	AGAACCGGGACCTTACGAAC	60.2	55.0	ACACCCACAAGTACCCTCTG	59.7	55.0	324	823	gi|224127192|ref|XP_002320010.1| predicted protein	165	3.29E-52	GO:0006355 regulation of transcription, DNA-dependent	GO:0005667 transcription factor complex	GO:0003700 sequence-specific DNA binding transcription factor activity | GO:0043565 sequence-specific DNA binding	-	pfam00170 bZIP_1 | pfam07716 bZIP_2	GO & Domain
Contig1203	101	ATACTCCCGCTTCCACTTCC	59.9	55.0	TGGGTCGTGGAAGGAAGAAG	60.1	55.0	126	1102	gi|508726677|gb|EOY18574.1| Uncharacterized protein TCM_043094	192	1.36E-27	-	-	-	-	pfam06495 Transformer	Domain only
Contig1221	103	AGTCCATCGAGCGTAGTCTC	59.4	55.0	TGAAGCCCGCGTATTTCAAC	59.9	50.0	213	1126	-	-	-	-	-	-	-	-
Contig1221	104	AGATACGGAAGGCTGGGATG	59.7	55.0	GGGAGAGAAGAAAGCACCGG	61.1	60.0	427	1126	-	-	-	-	-	-	-	-
Contig1304	110	CTGCGTGAAACTTGCATTGC	59.9	50.0	CTTTCCGTCGATACAGCGTC	59.5	55.0	321	1474	gi|356496400|ref|XP_003517056.1| PREDICTED: uncharacterized protein LOC100797900	236	2.08E-131	-	-	-	-	pfam04640 PLATZ	Domain only
Contig1321	111	CTCTCCTCCAACTTCCGTGG	60.5	60.0	ACAGATGCTAGTGTCAGCCC	60.2	55.0	376	817	gi|118484779|gb|ABK94258.1| unknown	162	9.06E-48	-	GO:0031225 anchored to membrane | GO:0005886 plasma membrane	-	-	-	GO only
Contig1391	113	TCCCGGTCCGAACAATAGTC	59.9	55.0	ATCCTTCACCTGGCCATTCC	60.5	55.0	437	660	gi|225437461|ref|XP_002269128.1| PREDICTED: pathogenesis-related protein STH-2-like	155	1.04E-59	GO:0009607 response to biotic stimulus | GO:0006952 defense response	-	-	-	pfam00407 Bet_v_1	GO & Domain
Contig1447	114	CAAGAAAGACCCACGAACGC	60.5	55.0	AGAGAGAGAGATCCGGTCGG	60.7	60.0	345	2505	gi|508710046|gb|EOY01943.1| S-adenosyl-L-methionine-dependent methyltransferases superfamily protein	613	0	GO:0016310 phosphorylation | GO:0032259 methylation	GO:0005802 trans-Golgi network | GO:0016020 membrane | GO:0005794 Golgi apparatus | GO:0005768 endosome	GO:0016301 kinase activity | GO:0008168 methyltransferase activity	-	pfam03141 Methyltransf_29 | pfam08241 Methyltransf_11	GO & Domain
Contig1450	116	TTCCACCACCTTAGAGCACG	60.4	55.0	TATACAGCGCAACATGGCAC	59.7	50.0	202	1616	gi|508703800|gb|EOX95696.1| RING/U-box and TRAF-like domains isoform 1	322	3.09E-206	GO:0007275 multicellular organismal development | GO:0016567 protein ubiquitination | GO:0006511 ubiquitin-dependent protein catabolic process	GO:0005634 nucleus | GO:0005739 mitochondrion	GO:0004842 ubiquitin-protein ligase activity | GO:0008270 zinc ion binding	-	pfam03145 Sina | pfam13923 zf-C3HC4_2 | pfam13639 zf-RING_2 | pfam07191 DUF1407	GO & Domain
Contig1459	117	CCTGCGGTGTTTAGGGTTTG	60.2	55.0	ATCCATTCAACGCAACGGAC	59.9	50.0	186	1256	gi|255542106|ref|XP_002512117.1| conserved hypothetical protein	141	6.45E-47	-	-	-	-	-
Contig1479	118	CAACAGCCAGAAGTTTCCGG	60.2	55.0	CTCCTCGGCCTTAGACAGTC	60.0	60.0	334	1870	gi|224139616|ref|XP_002323194.1| predicted protein	91	4.93E-52	GO:0006790 sulfur compound metabolic process | GO:0009150 purine ribonucleotide metabolic process	GO:0005777 peroxisome | GO:0005886 plasma membrane | GO:0009507 chloroplast | GO:0005739 mitochondrion	GO:0047627 adenylylsulfatase activity | GO:0008270 zinc ion binding | GO:0005080 protein kinase C binding	-	pfam01230 HIT | pfam11969 DcpS_C	GO & Domain
Contig1497	120	CGCTCCGTGACCCATTAAAC	60.0	55.0	TTTCCAGATTCCTAGCCGCC	60.6	55.0	209	3458	gi|2266947|gb|AAB80714.1| phosphoenolpyruvate carboxylase 1	965	0	GO:0006099 tricarboxylic acid cycle | GO:0006094 gluconeogenesis | GO:0019643 reductive tricarboxylic acid cycle	GO:0005886 plasma membrane | GO:0009507 chloroplast | GO:0005829 cytosol | GO:0048046 apoplast	GO:0032440 2-alkenal reductase [NAD(P)] activity | GO:0008964 phosphoenolpyruvate carboxylase activity	4.1.1.31	pfam00311 PEPcase	GO & Enzyme & Domain
Contig1520	122	TTCTAATTCCGCAACGACGC	60.0	50.0	CAAACTGTACGGCCTCAACC	59.9	55.0	190	869	gi|449432406|ref|XP_004133990.1| PREDICTED: alkaline ceramidase 3-like	195	3.86E-114	GO:0006672 ceramide metabolic process	GO:0005794 Golgi apparatus | GO:0016021 integral to membrane | GO:0005783 endoplasmic reticulum	GO:0016811 hydrolase activity, acting on carbon-nitrogen (but not peptide) bonds, in linear amides	-	pfam05875 Ceramidase	GO & Domain
Contig1532	124	ACAGGAGCAAAGACAAAGCG	59.8	50.0	TGTGGAGCATGGAGTAGCAG	60.2	55.0	376	1999	gi|295822097|gb|ADG36702.1| squalene synthase 1	269	4.62E-145	GO:0006694 steroid biosynthetic process | GO:0016114 terpenoid biosynthetic process	GO:0005886 plasma membrane | GO:0016021 integral to membrane | GO:0005783 endoplasmic reticulum	GO:0004310 farnesyl-diphosphate farnesyltransferase activity | GO:0051996 squalene synthase activity	-	pfam00494 SQS_PSY	GO & Domain
Contig1548	125	TGATCGTTCGTAGCAGCAAG	59.1	50.0	CTGGAGGGATCGAAGGAAGG	60.0	60.0	307	1051	gi|470132583|ref|XP_004302159.1| PREDICTED: probable tyrosine-protein phosphatase At1g05000-like isoform 1	181	3.34E-96	GO:0035335 peptidyl-tyrosine dephosphorylation | GO:0043407 negative regulation of MAP kinase activity | GO:0010200 response to chitin | GO:0009738 abscisic acid mediated signaling pathway | GO:0009723 response to ethylene stimulus | GO:0009644 response to high light intensity | GO:0042542 response to hydrogen peroxide | GO:0006570 tyrosine metabolic process	GO:0005737 cytoplasm | GO:0005634 nucleus	GO:0004725 protein tyrosine phosphatase activity	3.1.3.48	pfam03162 Y_phosphatase2	GO & Enzyme & Domain
Contig1588	127	TCTCCTTGGCGGTAGTCTTG	59.9	55.0	AGGTATTGGAGCGGACGATC	60.1	55.0	304	1978	gi|224141283|ref|XP_002324004.1| predicted protein	175	1.94E-105	GO:0006950 response to stress | GO:0002238 response to molecule of fungal origin	GO:0005737 cytoplasm | GO:0005886 plasma membrane	-	-	pfam00542 Ribosomal_L12 | pfam00582 Usp	GO & Domain
Contig1601	128	ACTCTATCAAGGCCCACGTC	59.9	55.0	CTATGGGTTTGGCATCCGTG	59.7	55.0	249	2433	gi|255544822|ref|XP_002513472.1| sorting and assembly machinery (sam50) protein, putative	690	0	GO:0009658 chloroplast organization | GO:0010207 photosystem II assembly | GO:0009793 embryo development ending in seed dormancy	GO:0005739 mitochondrion | GO:0019031 viral envelope | GO:0009707 chloroplast outer membrane	-	-	pfam01103 Bac_surface_Ag | pfam07244 Surf_Ag_VNR	GO & Domain
Contig1602	129	GTTTCATCTCCCAAGCGCTC	60.0	55.0	CCGTTGCTTCAGGGATTTCC	59.9	55.0	190	1089	gi|255568737|ref|XP_002525340.1| ubiquitin-protein ligase, putative	180	3.18E-53	-	-	GO:0008270 zinc ion binding | GO:0016874 ligase activity	-	pfam13920 zf-C3HC4_3 | pfam13923 zf-C3HC4_2 | pfam13639 zf-RING_2 | pfam00097 zf-C3HC4 | pfam14447 Prok-RING_4	GO & Domain
Contig1616	130	CCATTTCGTGCAGTCTCCTC	59.4	55.0	ATAGTGGAGGGAGCGGATTG	59.7	55.0	310	1328	gi|512538196|ref|WP_016442125.1| hypothetical protein	128	1.40E-19	GO:0000160 two-component signal transduction system (phosphorelay) | GO:0006468 protein phosphorylation | GO:0035556 intracellular signal transduction | GO:0006355 regulation of transcription, DNA-dependent | GO:0016126 sterol biosynthetic process | GO:0006446 regulation of translational initiation | GO:0009069 serine family amino acid metabolic process | GO:0042546 cell wall biogenesis	GO:0005852 eukaryotic translation initiation factor 3 complex | GO:0031225 anchored to membrane | GO:0005840 ribosome | GO:0005618 cell wall	GO:0003743 translation initiation factor activity | GO:0045735 nutrient reservoir activity | GO:0000156 two-component response regulator activity | GO:0004674 protein serine/threonine kinase activity | GO:0005199 structural constituent of cell wall | GO:0005524 ATP binding	-	-	GO only
Contig1722	135	TTCATTCCTCCACTCCGCTC	60.2	55.0	TCCAAACTTCTCCTGCCCTG	60.4	55.0	413	1274	gi|462397999|gb|EMJ03667.1| hypothetical protein PRUPE_ppa010188mg	167	1.56E-112	GO:0006406 mRNA export from nucleus | GO:0009651 response to salt stress | GO:0006184 GTP catabolic process | GO:0007264 small GTPase mediated signal transduction | GO:0046686 response to cadmium ion | GO:0006606 protein import into nucleus	GO:0048046 apoplast | GO:0005618 cell wall | GO:0005794 Golgi apparatus | GO:0005829 cytosol | GO:0009506 plasmodesma | GO:0005886 plasma membrane | GO:0005634 nucleus	GO:0005515 protein binding | GO:0005525 GTP binding | GO:0003924 GTPase activity	-	pfam00071 Ras | pfam08477 Miro	GO & Domain
Contig1736	137	CTGGCCAAAGATGAGCGAAG	60.0	55.0	CTGCCCATTTGCTTTCGTTG	59.3	50.0	131	1886	gi|508699948|gb|EOX91844.1| Transcription factor, putative isoform 1	373	8.09E-185	GO:0060777 compound leaf morphogenesis | GO:0048438 floral whorl development | GO:0009740 gibberellic acid mediated signaling pathway | GO:0010311 lateral root formation | GO:0006355 regulation of transcription, DNA-dependent | GO:0007389 pattern specification process | GO:0007020 microtubule nucleation | GO:0010930 negative regulation of auxin mediated signaling pathway | GO:0006417 regulation o…	GO:0005737 cytoplasm | GO:0005634 nucleus | GO:0005667 transcription factor complex	GO:0046983 protein dimerization activity | GO:0003700 sequence-specific DNA binding transcription factor activity	-	pfam02309 AUX_IAA	GO & Domain
Contig1758	139	GGGTGTTGTACAGGTTGCAG	59.8	55.0	GGCCACCACACCCAAATTAC	60.2	55.0	361	1155	gi|255537043|ref|XP_002509588.1| lipid binding protein, putative	125	3.30E-33	GO:0007178 transmembrane receptor protein serine/threonine kinase signaling pathway | GO:0006468 protein phosphorylation | GO:0009069 serine family amino acid metabolic process	-	GO:0004675 transmembrane receptor protein serine/threonine kinase activity | GO:0004713 protein tyrosine kinase activity | GO:0005524 ATP binding	-	pfam14368 LTP_2 | pfam00234 Tryp_alpha_amyl	GO & Domain
Contig1759	140	GGGTGTTGTACAGGTTGCAG	59.8	55.0	GGCCACCACACCCAAATTAC	60.2	55.0	362	2029	gi|255537043|ref|XP_002509588.1| lipid binding protein, putative	98	3.72E-26	GO:0007178 transmembrane receptor protein serine/threonine kinase signaling pathway | GO:0006468 protein phosphorylation | GO:0009069 serine family amino acid metabolic process	-	GO:0004675 transmembrane receptor protein serine/threonine kinase activity | GO:0004713 protein tyrosine kinase activity | GO:0005524 ATP binding	-	pfam14368 LTP_2 | pfam00234 Tryp_alpha_amyl	GO & Domain
Contig1790	141	AGGAGGTTTAGACGCAGGTG	60.2	55.0	GGTCGTCGATGAATGCTTCC	59.8	55.0	441	2725	gi|508776097|gb|EOY23353.1| Phosphatase-related	370	4.62E-179	GO:0006511 ubiquitin-dependent protein catabolic process | GO:0009867 jasmonic acid mediated signaling pathway | GO:0042742 defense response to bacterium | GO:0050832 defense response to fungus | GO:0009734 auxin mediated signaling pathway	GO:0005737 cytoplasm | GO:0005634 nucleus	GO:0005515 protein binding	-	pfam08597 eIF3_subunit | pfam05002 SGS | pfam04969 CS | pfam13414 TPR_11 | pfam13432 TPR_16 | pfam08959 DUF1872 | pfam13424 TPR_12 | pfam00515 TPR_1 | pfam07719 TPR_2 | pfam13371 TPR_9	GO & Domain
Contig1911	146	ATCGCATTTGACAAGCTGGG	59.9	50.0	TTTCCGGAACCTGTACTTGC	58.9	50.0	157	1492	gi|297742045|emb|CBI33832.3| unnamed protein product	23	0.0666	-	-	-	-	-
Contig1975	148	CAAGCCGATCATAACGCAGC	60.8	55.0	TGAGGATTCATCTCAGCCGG	60.0	55.0	107	1941	gi|359497499|ref|XP_003635541.1| PREDICTED: AP2-like ethylene-responsive transcription factor AIL6-like	494	1.14E-197	GO:0048364 root development | GO:0050826 response to freezing | GO:0009793 embryo development ending in seed dormancy | GO:0044036 cell wall macromolecule metabolic process | GO:0009944 polarity specification of adaxial/abaxial axis | GO:0035265 organ growth | GO:0006355 regulation of transcription, DNA-dependent | GO:0009855 determination of bilateral symmetry | GO:0009640 photomorphogenesis | G…	GO:0005634 nucleus | GO:0005667 transcription factor complex	GO:0032440 2-alkenal reductase [NAD(P)] activity | GO:0003677 DNA binding | GO:0003700 sequence-specific DNA binding transcription factor activity	-	pfam00847 AP2	GO & Domain
Contig2018	149	ACATGGAGGACTCTTGCTGG	60.2	55.0	GCCAGCCACTCATTGATGTC	60.0	55.0	402	1367	gi|356530425|ref|XP_003533782.1| PREDICTED: mps one binder kinase activator-like 1-like	212	2.78E-133	GO:0016310 phosphorylation	GO:0005634 nucleus	GO:0016301 kinase activity	-	pfam03637 Mob1_phocein	GO & Domain
Contig2104	150	CTCTCAGCTTCGTCTTTGCC	59.7	55.0	AGTTCAGGAGCAGAGTAGGG	58.9	55.0	382	692	gi|313586577|gb|ADR71299.1| hypothetical protein 22	64	8.97E-17	-	-	-	-	-
Contig2235	152	TTCCCTCGTAGACTTTGGCG	60.5	55.0	ATTTCTCTTTGCCACGCCTC	59.6	50.0	432	2073	gi|449440628|ref|XP_004138086.1| PREDICTED: serine/threonine-protein kinase HT1-like	351	6.50E-209	GO:0000186 activation of MAPKK activity | GO:0007020 microtubule nucleation | GO:0010053 root epidermal cell differentiation | GO:0007178 transmembrane receptor protein serine/threonine kinase signaling pathway | GO:0009069 serine family amino acid metabolic process	GO:0005634 nucleus | GO:0005739 mitochondrion	GO:0004712 protein serine/threonine/tyrosine kinase activity | GO:0004713 protein tyrosine kinase activity | GO:0004709 MAP kinase kinase kinase activity | GO:0005524 ATP binding	2.7.11.1	pfam07714 Pkinase_Tyr | pfam00069 Pkinase	GO & Enzyme & Domain
Contig2256	153	GCTTCTTCGTGGAGGTGTTG	59.9	55.0	TCCCTGCGTAATACATCGGC	60.7	55.0	285	2097	gi|462404837|gb|EMJ10301.1| hypothetical protein PRUPE_ppa005280mg	466	1.50E-235	GO:0009867 jasmonic acid mediated signaling pathway | GO:0010363 regulation of plant-type hypersensitive response | GO:0010200 response to chitin | GO:0009651 response to salt stress | GO:0006612 protein targeting to membrane | GO:0045727 positive regulation of translation | GO:0006468 protein phosphorylation | GO:0009409 response to cold | GO:0009738 abscisic acid mediated signaling pathway | GO…	GO:0005840 ribosome | GO:0005634 nucleus	GO:0004713 protein tyrosine kinase activity | GO:0005524 ATP binding | GO:0004697 protein kinase C activity	2.7.11.1	pfam00069 Pkinase | pfam07714 Pkinase_Tyr	GO & Enzyme & Domain
Contig2257	154	GCTTCTTCGTGGAGGTGTTG	59.9	55.0	TCCCTGCGTAATACATCGGC	60.7	55.0	285	1989	gi|462404837|gb|EMJ10301.1| hypothetical protein PRUPE_ppa005280mg	430	2.73E-203	GO:0009867 jasmonic acid mediated signaling pathway | GO:0010363 regulation of plant-type hypersensitive response | GO:0010200 response to chitin | GO:0009651 response to salt stress | GO:0006612 protein targeting to membrane | GO:0045727 positive regulation of translation | GO:0006468 protein phosphorylation | GO:0009409 response to cold | GO:0009738 abscisic acid mediated signaling pathway | GO…	GO:0005840 ribosome | GO:0005634 nucleus	GO:0004713 protein tyrosine kinase activity | GO:0005524 ATP binding | GO:0004697 protein kinase C activity	2.7.11.1	pfam00069 Pkinase | pfam07714 Pkinase_Tyr	GO & Enzyme & Domain
Contig2295	158	GGTCTCTTCCTCTTCACCCG	60.2	60.0	CCTCAAGATTCAACCCAGGAG	58.8	52.4	210	1392	gi|224122460|ref|XP_002318842.1| predicted protein	351	1.30E-200	GO:0046183 L-idonate catabolic process | GO:0055114 oxidation-reduction process | GO:0006000 fructose metabolic process | GO:0006013 mannose metabolic process	GO:0009506 plasmodesma | GO:0005829 cytosol	GO:0003939 L-iditol 2-dehydrogenase activity | GO:0008270 zinc ion binding | GO:0000166 nucleotide binding	-	pfam08240 ADH_N | pfam00107 ADH_zinc_N	GO & Domain
Contig2301	159	TCACGACGGAGGAAGAATGG	60.2	55.0	CAGCCAAACGACTCACCATC	59.9	55.0	439	986	gi|508776498|gb|EOY23754.1| Response to low sulfur 3, putative	91	1.55E-26	GO:0006468 protein phosphorylation | GO:0009069 serine family amino acid metabolic process | GO:0042546 cell wall biogenesis	GO:0005618 cell wall	GO:0005524 ATP binding | GO:0004674 protein serine/threonine kinase activity | GO:0005199 structural constituent of cell wall	-	-	GO only
Contig2359	164	TGTTGGAGAGGAAGGAGCAC	60.1	55.0	TGTCGCAGCTTCACAGATTG	59.6	50.0	399	1671	gi|255582681|ref|XP_002532119.1| conserved hypothetical protein	312	5.34E-146	GO:0048767 root hair elongation	GO:0016021 integral to membrane | GO:0009706 chloroplast inner membrane	-	-	pfam01940 DUF92 | pfam01925 TauE	GO & Domain
Contig2370	165	CTTGTTCTGCGACTCGTTCC	59.9	55.0	GAACCTTTCATTCACCGGGC	60.2	55.0	366	1470	gi|470139465|ref|XP_004305469.1| PREDICTED: AP2-like ethylene-responsive transcription factor At1g16060-like	337	2.32E-153	GO:0045723 positive regulation of fatty acid biosynthetic process | GO:0009414 response to water deprivation | GO:0006357 regulation of transcription from RNA polymerase II promoter | GO:0009651 response to salt stress | GO:0040008 regulation of growth | GO:0009887 organ morphogenesis | GO:0010187 negative regulation of seed germination | GO:0009737 response to abscisic acid stimulus	GO:0009536 plastid | GO:0005634 nucleus	GO:0000981 sequence-specific DNA binding RNA polymerase II transcription factor activity | GO:0003677 DNA binding	-	pfam00847 AP2	GO & Domain
Contig2372	166	TCCCAGTCATTACAGAGCCG	59.9	55.0	TTCCATTTGCAGCAGACGAC	59.9	50.0	373	2902	gi|225434189|ref|XP_002279359.1| PREDICTED: NADP-dependent alkenal double bond reductase P2	308	2.89E-146	GO:0009744 response to sucrose stimulus | GO:0016310 phosphorylation | GO:0006749 glutathione metabolic process | GO:0043562 cellular response to nitrogen levels | GO:0009750 response to fructose stimulus | GO:0006691 leukotriene metabolic process | GO:0006693 prostaglandin metabolic process | GO:0019530 taurine metabolic process | GO:0009069 serine family amino acid metabolic process	-	GO:0003840 gamma-glutamyltransferase activity | GO:0004679 AMP-activated protein kinase activity	1.3.1.74	pfam04739 AMPKBI | pfam00107 ADH_zinc_N	GO & Enzyme & Domain
Contig2372	167	ATCGTCGTCTGCTGCAAATG	60.0	50.0	CAGATCGCAGCTCCAACTTG	60.0	55.0	240	2902	gi|225434189|ref|XP_002279359.1| PREDICTED: NADP-dependent alkenal double bond reductase P2	308	2.89E-146	GO:0009744 response to sucrose stimulus | GO:0016310 phosphorylation | GO:0006749 glutathione metabolic process | GO:0043562 cellular response to nitrogen levels | GO:0009750 response to fructose stimulus | GO:0006691 leukotriene metabolic process | GO:0006693 prostaglandin metabolic process | GO:0019530 taurine metabolic process | GO:0009069 serine family amino acid metabolic process	-	GO:0003840 gamma-glutamyltransferase activity | GO:0004679 AMP-activated protein kinase activity	1.3.1.74	pfam04739 AMPKBI | pfam00107 ADH_zinc_N	GO & Enzyme & Domain
Contig2378	168	ACAACACACTACTCTCCGGC	60.4	55.0	AGTGCTGGTAGTTAGGAGCG	59.9	55.0	190	856	gi|255579560|ref|XP_002530622.1| chaperone protein DNAj, putative	113	1.59E-34	GO:0006457 protein folding	GO:0009536 plastid	GO:0051082 unfolded protein binding | GO:0031072 heat shock protein binding	-	pfam00226 DnaJ	GO & Domain
Contig2386	169	AGGGCAAGAGAACTAGAGCG	59.9	55.0	GAAATATCGCCAGGCTGACC	59.5	55.0	405	2503	gi|225438549|ref|XP_002279804.1| PREDICTED: ABC transporter F family member 5	707	0	GO:0009908 flower development | GO:0016579 protein deubiquitination | GO:0009410 response to xenobiotic stimulus | GO:0016571 histone methylation | GO:0009624 response to nematode | GO:0010388 cullin deneddylation | GO:0009640 photomorphogenesis | GO:0010015 root morphogenesis | GO:0016567 protein ubiquitination | GO:0045893 positive regulation of transcription, DNA-dependent | GO:0043687 post-tr…	GO:0009536 plastid | GO:0000123 histone acetyltransferase complex | GO:0005886 plasma membrane	GO:0010484 H3 histone acetyltransferase activity | GO:0005515 protein binding | GO:0015408 ferric-transporting ATPase activity | GO:0003677 DNA binding | GO:0005524 ATP binding	-	pfam00005 ABC_tran | pfam12848 ABC_tran_2	GO & Domain
Contig2409	171	AACCCTTACCTCTTGCTCGG	60.2	55.0	CTTCTTCGATCAGGGCATCG	59.2	55.0	316	1618	gi|224076000|ref|XP_002304866.1| predicted protein	313	8.23E-217	GO:0006470 protein dephosphorylation	GO:0005737 cytoplasm | GO:0005730 nucleolus | GO:0005886 plasma membrane	GO:0046872 metal ion binding | GO:0004721 phosphoprotein phosphatase activity	3.1.3.16	pfam00149 Metallophos	GO & Enzyme & Domain
Contig2425	173	TTCGCCTCCTCAATCCTAGC	60.0	55.0	CCAACACCCACACAGTCTG	59.0	57.9	427	992	gi|224124268|ref|XP_002329981.1| predicted protein	65	8.28E-18	-	GO:0005739 mitochondrion	-	-	-	GO only
Contig2433	174	ACAAAGCTGATCCAAGCTGC	59.9	50.0	CCCATGCATACAATCAGGTCAC	60.1	50.0	213	1537	gi|224104027|ref|XP_002313287.1| predicted protein	257	8.28E-98	GO:0001510 RNA methylation | GO:0006396 RNA processing | GO:0006355 regulation of transcription, DNA-dependent | GO:0016114 terpenoid biosynthetic process | GO:0006995 cellular response to nitrogen starvation	GO:0005739 mitochondrion | GO:0009507 chloroplast | GO:0005667 transcription factor complex	GO:0008173 RNA methyltransferase activity | GO:0003723 RNA binding | GO:0003677 DNA binding | GO:0046983 protein dimerization activity | GO:0003700 sequence-specific DNA binding transcription factor activity	2.1.1.207	pfam00588 SpoU_methylase	GO & Enzyme & Domain
Contig2492	177	CATCGCCCATCAAGACCAAC	60.0	55.0	GTTCATCGCTTCCTTCACCG	60.0	55.0	252	2180	gi|225451491|ref|XP_002271350.1| PREDICTED: 7-alpha-hydroxysteroid dehydrogenase	173	3.11E-87	GO:0055114 oxidation-reduction process | GO:0006691 leukotriene metabolic process | GO:0006693 prostaglandin metabolic process	GO:0005777 peroxisome	GO:0004090 carbonyl reductase (NADPH) activity | GO:0000166 nucleotide binding | GO:0004022 alcohol dehydrogenase (NAD) activity	-	pfam13561 adh_short_C2	GO & Domain
Contig2493	178	CATCGCCCATCAAGACCAAC	60.0	55.0	GTTCATCGCTTCCTTCACCG	60.0	55.0	252	1458	gi|508710945|gb|EOY02842.1| NAD(P)-binding Rossmann-fold superfamily protein isoform 1	266	5.16E-133	GO:0055114 oxidation-reduction process | GO:0006691 leukotriene metabolic process | GO:0006693 prostaglandin metabolic process	GO:0005777 peroxisome	GO:0004090 carbonyl reductase (NADPH) activity | GO:0000166 nucleotide binding | GO:0004022 alcohol dehydrogenase (NAD) activity	-	pfam13561 adh_short_C2 | pfam00106 adh_short	GO & Domain
Contig2494	179	TCCAAGAGATCCCAACTGGC	60.2	55.0	CCAACACACAACCAGTCTCG	59.8	55.0	349	430	-	-	-	-	-	-	-	-
Contig2496	180	TAGGGAAGCCAGGAAATCGG	59.9	55.0	CCAAAGCCGAGTCCCAAGG	61.4	63.2	215	873	gi|449441834|ref|XP_004138687.1| PREDICTED: transcription initiation factor TFIID subunit 10-like	135	2.19E-76	GO:0006355 regulation of transcription, DNA-dependent | GO:0006352 transcription initiation, DNA-dependent | GO:0000394 RNA splicing, via endonucleolytic cleavage and ligation | GO:0006366 transcription from RNA polymerase II promoter | GO:0006446 regulation of translational initiation	GO:0005634 nucleus | GO:0005840 ribosome | GO:0005667 transcription factor complex	GO:0003743 translation initiation factor activity | GO:0003700 sequence-specific DNA binding transcription factor activity	-	pfam03540 TFIID_30kDa	GO & Domain
Contig2562	186	TCGCGCTCTGGTATATCTCC	59.6	55.0	AAGACCGATTCCAGCCGAG	60.2	57.9	194	1179	gi|508718617|gb|EOY10514.1| Membrin, putative	223	6.19E-113	GO:0006891 intra-Golgi vesicle-mediated transport | GO:0050708 regulation of protein secretion | GO:0045088 regulation of innate immune response	GO:0016021 integral to membrane | GO:0000139 Golgi membrane | GO:0005795 Golgi stack | GO:0005789 endoplasmic reticulum membrane	GO:0005484 SNAP receptor activity	-	pfam12352 V-SNARE_C	GO & Domain
Contig2585	187	GTTACCACCCGATTGCACAG	59.9	55.0	TCTTCCGAACCTTAACACCTC	58.1	47.6	214	2149	gi|470143539|ref|XP_004307431.1| PREDICTED: leukotriene A-4 hydrolase homolog	612	0	GO:0019370 leukotriene biosynthetic process | GO:0006260 DNA replication | GO:0051567 histone H3-K9 methylation | GO:0006508 proteolysis | GO:0008283 cell proliferation | GO:0006306 DNA methylation	GO:0005829 cytosol | GO:0009507 chloroplast	GO:0008270 zinc ion binding | GO:0008237 metallopeptidase activity | GO:0004463 leukotriene-A4 hydrolase activity	-	pfam01433 Peptidase_M1 | pfam09127 Leuk-A4-hydro_C | pfam13485 Peptidase_MA_2	GO & Domain
Contig2604	190	GCTCTGCTTCCTCAATGTAGC	59.8	52.4	CTGATACCCGGTCAAGGAGG	60.0	60.0	360	1760	gi|508700509|gb|EOX92405.1| Carbamoyl phosphate synthetase A isoform 1	422	2.27E-240	GO:0001510 RNA methylation | GO:0006164 purine nucleotide biosynthetic process | GO:0009220 pyrimidine ribonucleotide biosynthetic process | GO:0006543 glutamine catabolic process | GO:0016036 cellular response to phosphate starvation | GO:0070409 carbamoyl phosphate biosynthetic process | GO:0006206 pyrimidine base metabolic process | GO:0006536 glutamate metabolic process	GO:0005951 carbamoyl-phosphate synthase complex | GO:0009570 chloroplast stroma	GO:0004088 carbamoyl-phosphate synthase (glutamine-hydrolyzing) activity	6.3.5.5	pfam00988 CPSase_sm_chain | pfam00117 GATase | pfam07722 Peptidase_C26	GO & Enzyme & Domain
Contig2680	194	TTAAGGCAGCACACCACAAG	59.4	50.0	CAGATGCTTCTTGGGCTGTG	59.9	55.0	285	2380	gi|224114744|ref|XP_002316844.1| predicted protein	294	2.54E-126	GO:0031348 negative regulation of defense response | GO:0009867 jasmonic acid mediated signaling pathway | GO:0035304 regulation of protein dephosphorylation | GO:0009862 systemic acquired resistance, salicylic acid mediated signaling pathway | GO:0010363 regulation of plant-type hypersensitive response | GO:0009718 anthocyanin biosynthetic process | GO:0010310 regulation of hydrogen peroxide met…	GO:0016607 nuclear speck | GO:0005667 transcription factor complex	GO:0005515 protein binding | GO:0008270 zinc ion binding | GO:0003700 sequence-specific DNA binding transcription factor activity	-	pfam00643 zf-B_box	GO & Domain
Contig2680	195	GAGGGCGGAGAAATCTAGGG	60.1	60.0	TACACGCTGCGAATTCAACC	59.9	50.0	441	2380	gi|224114744|ref|XP_002316844.1| predicted protein	294	2.54E-126	GO:0031348 negative regulation of defense response | GO:0009867 jasmonic acid mediated signaling pathway | GO:0035304 regulation of protein dephosphorylation | GO:0009862 systemic acquired resistance, salicylic acid mediated signaling pathway | GO:0010363 regulation of plant-type hypersensitive response | GO:0009718 anthocyanin biosynthetic process | GO:0010310 regulation of hydrogen peroxide met…	GO:0016607 nuclear speck | GO:0005667 transcription factor complex	GO:0005515 protein binding | GO:0008270 zinc ion binding | GO:0003700 sequence-specific DNA binding transcription factor activity	-	pfam00643 zf-B_box	GO & Domain
Contig2688	197	CTGCACGGCTTTCCTTCTTC	60.2	55.0	GGAGGGATCGGAGTTGACAG	60.3	60.0	275	2518	gi|508705075|gb|EOX96971.1| Cleavage and polyadenylation specificity factor 30	667	0	GO:0000278 mitotic cell cycle | GO:0006979 response to oxidative stress	GO:0005847 mRNA cleavage and polyadenylation specificity factor complex	GO:0003723 RNA binding | GO:0005516 calmodulin binding | GO:0008270 zinc ion binding | GO:0004521 endoribonuclease activity | GO:0003677 DNA binding	-	pfam04146 YTH	GO & Domain
Contig2696	198	AGAGGAAGAGAAACGGTCGG	59.9	55.0	GCTGTCGTTCTCTTCGGTG	59.3	57.9	162	1559	gi|508776348|gb|EOY23604.1| Acyl-CoA binding protein 2 isoform 1	348	1.80E-164	GO:0010162 seed dormancy | GO:0010029 regulation of seed germination | GO:0006629 lipid metabolic process | GO:0016558 protein import into peroxisome matrix | GO:0009409 response to cold | GO:0006891 intra-Golgi vesicle-mediated transport | GO:0006869 lipid transport | GO:0009737 response to abscisic acid stimulus | GO:0006888 ER to Golgi vesicle-mediated transport | GO:0010351 lithium ion transp…	GO:0009505 plant-type cell wall | GO:0016023 cytoplasmic membrane-bounded vesicle | GO:0009514 glyoxysome | GO:0005783 endoplasmic reticulum | GO:0005886 plasma membrane	GO:0000062 fatty-acyl-CoA binding | GO:0032791 lead ion binding | GO:0005515 protein binding | GO:0070300 phosphatidic acid binding	-	pfam00887 ACBP | pfam12796 Ank_2 | pfam13857 Ank_5 | pfam13637 Ank_4 | pfam00023 Ank | pfam13606 Ank_3	GO & Domain
Contig2698	199	TAAGGCGAGGTCAGCTGAAG	60.2	55.0	TGATCACGTGGGCAATTCAC	59.6	50.0	416	2090	gi|255563064|ref|XP_002522536.1| hypothetical protein RCOM_1013810	413	7.91E-52	-	-	-	-	-
Contig2701	200	TCGTCTTCTTCCTCGAGCTG	59.9	55.0	TCCTCCTACGCATTTCACCC	60.2	55.0	331	1544	gi|508708593|gb|EOY00490.1| Uncharacterized protein TCM_010371	277	5.72E-77	GO:0035556 intracellular signal transduction | GO:0009611 response to wounding | GO:0009612 response to mechanical stimulus | GO:0010200 response to chitin | GO:0002679 respiratory burst involved in defense response | GO:0010286 heat acclimation | GO:0009873 ethylene mediated signaling pathway	-	-	-	pfam07816 DUF1645	GO & Domain
Contig2738	203	GCGAAGATGGTGAGGTTGTG	59.9	55.0	CCACCTCGATTCTCTCTCCG	60.1	60.0	290	1925	gi|225439346|ref|XP_002270321.1| PREDICTED: fasciclin-like arabinogalactan protein 17	455	1.67E-240	GO:0007155 cell adhesion	GO:0005576 extracellular region | GO:0005773 vacuole	-	-	pfam02469 Fasciclin	GO & Domain
Contig2756	206	TTCTCACCCACCTTCACCAG	60.0	55.0	TGTAGTCGCACTTGTTGACG	59.3	50.0	204	1476	gi|255538966|ref|XP_002510548.1| Zeamatin precursor, putative	311	1.48E-135	GO:0051707 response to other organism	GO:0031225 anchored to membrane	-	-	pfam00314 Thaumatin	GO & Domain
Contig2812	211	ATGGTGTGAACCCTTTGTGC	59.7	50.0	TTCCCATGAGCTCCTTCACC	60.2	55.0	404	1652	gi|225439671|ref|XP_002270753.1| PREDICTED: serine/threonine-protein kinase HT1-like	86	1.95E-20	GO:0006468 protein phosphorylation | GO:0009069 serine family amino acid metabolic process	-	GO:0004712 protein serine/threonine/tyrosine kinase activity | GO:0005524 ATP binding | GO:0004674 protein serine/threonine kinase activity	-	-	GO only
Contig2822	212	GCCTCTCATCCACTAGAGCC	60.1	60.0	CATTCGCAACTCCACCGG	59.6	61.1	398	1908	gi|462424660|gb|EMJ28923.1| hypothetical protein PRUPE_ppa007246mg	322	9.71E-182	-	GO:0009536 plastid	GO:0016787 hydrolase activity	-	pfam12697 Abhydrolase_6 | pfam12695 Abhydrolase_5 | pfam00561 Abhydrolase_1 | pfam00975 Thioesterase	GO & Domain
Contig2885	217	CGTGCTCCTTCTGTCCCTTG	61.4	60.0	ATCCCTTGCTTTGGTTGTCG	59.5	50.0	210	1807	gi|225425710|ref|XP_002275229.1| PREDICTED: sphingoid base hydroxylase 2	257	3.46E-160	GO:0046520 sphingoid biosynthetic process | GO:0006633 fatty acid biosynthetic process | GO:0055114 oxidation-reduction process | GO:0009640 photomorphogenesis | GO:0016126 sterol biosynthetic process	GO:0016021 integral to membrane | GO:0016023 cytoplasmic membrane-bounded vesicle | GO:0005794 Golgi apparatus | GO:0005783 endoplasmic reticulum	GO:0000254 C-4 methylsterol oxidase activity | GO:0000170 sphingosine hydroxylase activity | GO:0016787 hydrolase activity | GO:0005506 iron ion binding	1.14.13.169	pfam04116 FA_hydroxylase	GO & Enzyme & Domain
Contig2934	219	CCTCCTATCCCACCAAGCAC	60.6	60.0	GAGGACAATTCATCGTCGGC	59.8	55.0	426	1668	gi|224142077|ref|XP_002324385.1| predicted protein	129	1.19E-27	-	GO:0005634 nucleus	-	-	-	GO only
Contig2944	220	GCTGAAGACATCGAAGCTTCC	60.1	52.4	TGTAAGCTCGCCTGATCTCC	60.0	55.0	334	961	gi|351721851|ref|NP_001235176.1| DnaJ-like protein	123	1.70E-40	GO:0015996 chlorophyll catabolic process | GO:0006457 protein folding | GO:0045454 cell redox homeostasis	GO:0005634 nucleus	GO:0031072 heat shock protein binding	-	pfam00226 DnaJ	GO & Domain
Contig2979	221	GGGTTGGCATGAGAATTGAGG	60.0	52.4	AGAGATGGAATGGCAATGCG	59.4	50.0	376	1716	gi|462401267|gb|EMJ06824.1| hypothetical protein PRUPE_ppa009132mg	293	1.47E-169	GO:0048767 root hair elongation | GO:0009750 response to fructose stimulus | GO:0009651 response to salt stress | GO:0006816 calcium ion transport | GO:0006833 water transport | GO:0007030 Golgi organization | GO:0007033 vacuole organization | GO:0046686 response to cadmium ion	GO:0005737 cytoplasm | GO:0005634 nucleus	GO:0003676 nucleic acid binding	-	pfam04845 PurA	GO & Domain
Contig3003	222	ATGATCAGGTGGTAGGGCTG	59.6	55.0	TGGAGACCATGTAGCCGAAG	59.9	55.0	394	2894	gi|110559491|gb|ABG76000.1| GRP-like protein 2	356	1.47E-237	GO:0033356 UDP-L-arabinose metabolic process | GO:0030244 cellulose biosynthetic process | GO:0071555 cell wall organization	GO:0005829 cytosol | GO:0005618 cell wall | GO:0009506 plasmodesma | GO:0016020 membrane | GO:0005794 Golgi apparatus	GO:0052691 UDP-arabinopyranose mutase activity | GO:0008466 glycogenin glucosyltransferase activity	5.4.99.30	pfam03214 RGP	GO & Enzyme & Domain
Contig3005	223	ATGATCAGGTGGTAGGGCTG	59.6	55.0	TGGAGACCATGTAGCCGAAG	59.9	55.0	394	2718	gi|448872690|gb|AGE46030.1| alpha-1,4-glucan-protein synthase	358	8.07E-236	GO:0030244 cellulose biosynthetic process	-	GO:0016866 intramolecular transferase activity | GO:0008466 glycogenin glucosyltransferase activity	5.4.99.30	pfam03214 RGP | pfam13641 Glyco_tranf_2_3	GO & Enzyme & Domain
Contig3006	224	CATTGTCGAGAGCTTCCGAG	59.2	55.0	TGGAGACCATGTAGCCGAAG	59.9	55.0	254	1459	gi|110559491|gb|ABG76000.1| GRP-like protein 2	329	1.12E-216	GO:0033356 UDP-L-arabinose metabolic process | GO:0030244 cellulose biosynthetic process | GO:0071555 cell wall organization	GO:0005829 cytosol | GO:0005618 cell wall | GO:0009506 plasmodesma | GO:0016020 membrane | GO:0005794 Golgi apparatus	GO:0052691 UDP-arabinopyranose mutase activity | GO:0008466 glycogenin glucosyltransferase activity	5.4.99.30	pfam03214 RGP	GO & Enzyme & Domain
Contig3022	227	TGTCCTTCTTCTGGGCCAAG	60.4	55.0	CAGTGAGCGGAAATGGTGTC	59.9	55.0	409	2119	gi|297745663|emb|CBI40874.3| unnamed protein product	315	4.78E-192	GO:0007165 signal transduction	-	GO:0035091 phosphatidylinositol binding | GO:0008270 zinc ion binding	-	pfam13923 zf-C3HC4_2 | pfam13639 zf-RING_2 | pfam13920 zf-C3HC4_3 | pfam00097 zf-C3HC4 | pfam13445 zf-RING_LisH	GO & Domain
Contig3036	229	CAACCGTGCCCTTGTACTTG	60.2	55.0	CATCGGCTGAAGGTCAAAGG	59.7	55.0	269	3762	gi|73665529|gb|AAZ79469.1| 4-coumarate:coenzyme A ligase	543	0	GO:0055114 oxidation-reduction process | GO:0009805 coumarin biosynthetic process | GO:0009809 lignin biosynthetic process | GO:0009811 stilbene biosynthetic process	-	GO:0005524 ATP binding | GO:0047077 Photinus-luciferin 4-monooxygenase (ATP-hydrolyzing) activity | GO:0016207 4-coumarate-CoA ligase activity	6.2.1.12	pfam00501 AMP-binding | pfam13193 DUF4009	GO & Enzyme & Domain
Contig3057	231	ATGTACTCCGAATCCTGCCC	60.0	55.0	ACAGAGGGAGGAACAAGACG	59.8	55.0	254	1167	gi|225464061|ref|XP_002269193.1| PREDICTED: putative glutamine amidotransferase YLR126C	241	1.30E-115	GO:0006952 defense response | GO:0019281 L-methionine biosynthetic process from homoserine via O-succinyl-L-homoserine and cystathionine | GO:0006623 protein targeting to vacuole | GO:0006541 glutamine metabolic process | GO:0019760 glucosinolate metabolic process | GO:0048193 Golgi vesicle transport	GO:0005829 cytosol	GO:0008233 peptidase activity | GO:0016746 transferase activity, transferring acyl groups	-	pfam00117 GATase | pfam07722 Peptidase_C26	GO & Domain
Contig3078	232	TAAGAGCATGAGTGGAGGCG	60.3	55.0	TGGAATGGAGGTGAACAGGG	60.1	55.0	414	1643	gi|225434383|ref|XP_002270028.1| PREDICTED: biogenesis of lysosome-related organelles complex 1 subunit 1	149	6.85E-60	GO:0048364 root development | GO:0006275 regulation of DNA replication | GO:0008283 cell proliferation | GO:0045324 late endosome to vacuole transport | GO:0010090 trichome morphogenesis | GO:0051446 positive regulation of meiotic cell cycle | GO:0042023 DNA endoreduplication | GO:0051302 regulation of cell division | GO:0019722 calcium-mediated signaling | GO:0055114 oxidation-reduction process …	GO:0005667 transcription factor complex | GO:0031083 BLOC-1 complex | GO:0005768 endosome | GO:0005634 nucleus	GO:0005515 protein binding | GO:0020037 heme binding | GO:0046872 metal ion binding | GO:0004601 peroxidase activity | GO:0003677 DNA binding | GO:0003700 sequence-specific DNA binding transcription factor activity	-	pfam06320 GCN5L1	GO & Domain
Contig3079	233	ACAACCCAACTCAACCAAGC	59.6	50.0	TCCTGATTGCATCTCTCCGG	60.0	55.0	257	888	gi|255553369|ref|XP_002517726.1| conserved hypothetical protein	148	3.83E-55	GO:0006979 response to oxidative stress | GO:0045324 late endosome to vacuole transport | GO:0055114 oxidation-reduction process | GO:0048364 root development | GO:0019722 calcium-mediated signaling | GO:0006804 peroxidase reaction	GO:0031083 BLOC-1 complex | GO:0005768 endosome | GO:0005634 nucleus	GO:0046872 metal ion binding | GO:0004601 peroxidase activity | GO:0005515 protein binding | GO:0020037 heme binding	-	pfam06320 GCN5L1	GO & Domain
Contig3115	234	GCTGCCATTCCAATTCCAGG	60.3	55.0	AGATCGTCTGGCCCTTCTTC	59.9	55.0	350	1881	gi|460370331|ref|XP_004231006.1| PREDICTED: uncharacterized protein LOC101256330	388	1.01E-109	GO:0006446 regulation of translational initiation	GO:0005840 ribosome	GO:0016884 carbon-nitrogen ligase activity, with glutamine as amido-N-donor | GO:0003743 translation initiation factor activity	-	pfam06273 eIF-4B	GO & Domain
Contig3118	235	AGGCTTTCTGGGTCGAGATG	60.2	55.0	CACTTCTCTACTCTGCGCAG	58.8	55.0	145	892	gi|225424301|ref|XP_002284666.1| PREDICTED: uncharacterized protein LOC100259429	174	5.29E-73	GO:0006098 pentose-phosphate shunt | GO:0009773 photosynthetic electron transport in photosystem I | GO:0030003 cellular cation homeostasis | GO:0070838 divalent metal ion transport | GO:0006118 electron transport	GO:0010598 NAD(P)H dehydrogenase complex (plastoquinone) | GO:0042651 thylakoid membrane | GO:0009507 chloroplast	GO:0016655 oxidoreductase activity, acting on NADH or NADPH, quinone or similar compound as acceptor	-	pfam10716 NdhL	GO & Domain
Contig3154	237	ACGAGCTGCATTACACGTTG	59.9	50.0	GAATTAAGGCCTACGAGCGC	59.9	55.0	335	1455	gi|462396465|gb|EMJ02264.1| hypothetical protein PRUPE_ppa006697mg	320	1.09E-101	GO:0009646 response to absence of light | GO:0010363 regulation of plant-type hypersensitive response | GO:0009693 ethylene biosynthetic process | GO:0009867 jasmonic acid mediated signaling pathway | GO:0009611 response to wounding | GO:0010200 response to chitin | GO:0006612 protein targeting to membrane | GO:0009863 salicylic acid mediated signaling pathway | GO:0009612 response to mechanical …	GO:0009507 chloroplast | GO:0005634 nucleus | GO:0005886 plasma membrane	GO:0005516 calmodulin binding	-	pfam07816 DUF1645	GO & Domain
Contig3154	238	ACGAGCTGCATTACACGTTG	59.9	50.0	GAATTAAGGCCTACGAGCGC	59.9	55.0	335	1455	gi|462396465|gb|EMJ02264.1| hypothetical protein PRUPE_ppa006697mg	320	1.09E-101	GO:0009646 response to absence of light | GO:0010363 regulation of plant-type hypersensitive response | GO:0009693 ethylene biosynthetic process | GO:0009867 jasmonic acid mediated signaling pathway | GO:0009611 response to wounding | GO:0010200 response to chitin | GO:0006612 protein targeting to membrane | GO:0009863 salicylic acid mediated signaling pathway | GO:0009612 response to mechanical …	GO:0009507 chloroplast | GO:0005634 nucleus | GO:0005886 plasma membrane	GO:0005516 calmodulin binding	-	pfam07816 DUF1645	GO & Domain
Contig3160	239	GCCTGCAGAACCTCCAAATC	59.9	55.0	GGAGCAACGAGAATTCACCG	60.0	55.0	433	1027	gi|255555101|ref|XP_002518588.1| conserved hypothetical protein	127	3.20E-43	-	GO:0009507 chloroplast	-	-	pfam04398 DUF538	GO & Domain
Contig3270	242	CGGCCTTTCTCTCATCAAGC	59.7	55.0	GGGTTGATTCGTTGGAGCTG	59.9	55.0	105	1061	gi|255559545|ref|XP_002520792.1| conserved hypothetical protein	204	9.24E-86	GO:0009738 abscisic acid mediated signaling pathway	GO:0005737 cytoplasm | GO:0005634 nucleus	GO:0004872 receptor activity | GO:0005515 protein binding | GO:0010427 abscisic acid binding	-	pfam10604 Polyketide_cyc2 | pfam00407 Bet_v_1 | pfam03364 Polyketide_cyc	GO & Domain
Contig3288	244	TTGTCGGATGAGAGAGCCAC	60.2	55.0	CCACCTCCTCTGAACGTCTC	60.2	60.0	265	1100	gi|462424084|gb|EMJ28347.1| hypothetical protein PRUPE_ppa026406mg	217	4.72E-92	-	GO:0016021 integral to membrane | GO:0005773 vacuole | GO:0009507 chloroplast	GO:0008805 carbon-monoxide oxygenase activity	1.16.5.1	pfam03188 Cytochrom_B561 | pfam13491 DUF4117	GO & Enzyme & Domain
Contig3298	245	ACTCCGTTCAGCCTCCATAC	59.9	55.0	CTCATGCACTAAACCAGCCC	59.7	55.0	330	2959	gi|224099441|ref|XP_002311485.1| predicted protein	854	0	-	GO:0009506 plasmodesma | GO:0005829 cytosol	-	-	pfam03097 BRO1 | pfam13949 ALIX_LYPXL_bnd	GO & Domain
Contig3333	248	GCCGTGTCAATCAAGCTCAG	60.3	55.0	TCTTGGTCTCCTCCGTTTCC	59.8	55.0	159	2122	gi|356496328|ref|XP_003517020.1| PREDICTED: SPX domain-containing protein 3-like	260	1.62E-125	GO:0019375 galactolipid biosynthetic process | GO:0070417 cellular response to cold | GO:0045892 negative regulation of transcription, DNA-dependent | GO:0080040 positive regulation of cellular response to phosphate starvation | GO:0006817 phosphate ion transport	GO:0005634 nucleus	-	-	pfam03105 SPX	GO & Domain
Contig3334	249	TCCATCCGAGCTTCTCTTGC	60.6	55.0	GACCAAACCGAGTCTTTGCG	60.5	55.0	419	1576	gi|526117862|ref|NP_001267877.1| small basic intrinsic protein 1	238	5.65E-123	GO:0006833 water transport	GO:0016021 integral to membrane | GO:0005783 endoplasmic reticulum	GO:0015250 water channel activity	-	-	GO only
Contig3379	251	TCATCATCGAGGTCCTCAGC	59.7	55.0	ATTTGTGCTTGCTGTCTGGG	59.8	50.0	428	1725	gi|224144996|ref|XP_002325489.1| type-a response regulator	80	1.41E-38	GO:0009793 embryo development ending in seed dormancy | GO:0010363 regulation of plant-type hypersensitive response | GO:0006355 regulation of transcription, DNA-dependent | GO:0006612 protein targeting to membrane | GO:0046777 protein autophosphorylation | GO:0010161 red light signaling pathway | GO:0000160 two-component signal transduction system (phosphorelay) | GO:0009736 cytokinin mediated s…	GO:0009536 plastid | GO:0005634 nucleus | GO:0005739 mitochondrion	GO:0005515 protein binding | GO:0004674 protein serine/threonine kinase activity | GO:0000156 two-component response regulator activity	-	pfam00072 Response_reg	GO & Domain
Contig3379	252	AGGATCTTTGCCCAGACAGC	60.8	55.0	GCTCACAGGATTCGTATGAGG	59.0	52.4	299	1725	gi|224144996|ref|XP_002325489.1| type-a response regulator	80	1.41E-38	GO:0009793 embryo development ending in seed dormancy | GO:0010363 regulation of plant-type hypersensitive response | GO:0006355 regulation of transcription, DNA-dependent | GO:0006612 protein targeting to membrane | GO:0046777 protein autophosphorylation | GO:0010161 red light signaling pathway | GO:0000160 two-component signal transduction system (phosphorelay) | GO:0009736 cytokinin mediated s…	GO:0009536 plastid | GO:0005634 nucleus | GO:0005739 mitochondrion	GO:0005515 protein binding | GO:0004674 protein serine/threonine kinase activity | GO:0000156 two-component response regulator activity	-	pfam00072 Response_reg	GO & Domain
Contig3379	253	AGGATCTTTGCCCAGACAGC	60.8	55.0	GCTCACAGGATTCGTATGAGG	59.0	52.4	299	1725	gi|224144996|ref|XP_002325489.1| type-a response regulator	80	1.41E-38	GO:0009793 embryo development ending in seed dormancy | GO:0010363 regulation of plant-type hypersensitive response | GO:0006355 regulation of transcription, DNA-dependent | GO:0006612 protein targeting to membrane | GO:0046777 protein autophosphorylation | GO:0010161 red light signaling pathway | GO:0000160 two-component signal transduction system (phosphorelay) | GO:0009736 cytokinin mediated s…	GO:0009536 plastid | GO:0005634 nucleus | GO:0005739 mitochondrion	GO:0005515 protein binding | GO:0004674 protein serine/threonine kinase activity | GO:0000156 two-component response regulator activity	-	pfam00072 Response_reg	GO & Domain
Contig3389	254	GATTCCAAGATAGGGTGTGCG	59.5	52.4	CGGATGCTAAGCGAGTGATG	59.6	55.0	437	1722	gi|470120898|ref|XP_004296524.1| PREDICTED: 3-hydroxybutyryl-CoA dehydrogenase-like	296	8.11E-151	GO:0048193 Golgi vesicle transport | GO:0009853 photorespiration | GO:0046685 response to arsenic-containing substance | GO:0055114 oxidation-reduction process | GO:0006550 isoleucine catabolic process | GO:0006552 leucine catabolic process | GO:0006554 lysine catabolic process | GO:0006568 tryptophan metabolic process | GO:0006574 valine catabolic process | GO:0006633 fatty acid biosynthetic pro…	GO:0005777 peroxisome	GO:0003857 3-hydroxyacyl-CoA dehydrogenase activity | GO:0008691 3-hydroxybutyryl-CoA dehydrogenase activity | GO:0070403 NAD+ binding	1.1.1.157	pfam02737 3HCDH_N | pfam00725 3HCDH	GO & Enzyme & Domain
Contig3399	256	CAATCGATGGCCCACAACTC	60.0	55.0	CCGAAGCTCTGATCAGGGAG	60.4	60.0	261	1331	gi|359491073|ref|XP_002276849.2| PREDICTED: uncharacterized protein LOC100243361	213	2.38E-55	GO:0019805 quinolinate biosynthetic process | GO:0051176 positive regulation of sulfur metabolic process | GO:0009435 NAD biosynthetic process | GO:0016226 iron-sulfur cluster assembly | GO:0051347 positive regulation of transferase activity | GO:0009060 aerobic respiration	GO:0009507 chloroplast | GO:0019804 quinolinate synthetase complex	GO:0008047 enzyme activator activity | GO:0051539 4 iron, 4 sulfur cluster binding | GO:0008987 quinolinate synthetase A activity | GO:0042803 protein homodimerization activity	-	pfam02657 SufE	GO & Domain
Contig3431	261	TTCGCCATTCACAGACAACG	59.9	50.0	ACTGGACCCGGAACTGATTG	60.4	55.0	447	2303	gi|224061673|ref|XP_002300597.1| predicted protein	604	0	GO:0010103 stomatal complex morphogenesis | GO:0010584 pollen exine formation | GO:0060548 negative regulation of cell death | GO:0009825 multidimensional cell growth | GO:0009691 cytokinin biosynthetic process | GO:0009911 positive regulation of flower development | GO:0009729 detection of brassinosteroid stimulus | GO:0042742 defense response to bacterium | GO:0043481 anthocyanin accumulation i…	GO:0016023 cytoplasmic membrane-bounded vesicle | GO:0016021 integral to membrane | GO:0043234 protein complex | GO:0005768 endosome | GO:0005886 plasma membrane	GO:0004721 phosphoprotein phosphatase activity | GO:0004713 protein tyrosine kinase activity | GO:0046982 protein heterodimerization activity | GO:0004674 protein serine/threonine kinase activity | GO:0005496 steroid binding | GO:0042803 protein homodimerization activity | GO:0005524 ATP binding	2.7.11.1	pfam00069 Pkinase | pfam07714 Pkinase_Tyr | pfam13855 LRR_8	GO & Enzyme & Domain
Contig3474	264	GGTTCCCGCGGCTTATAAAG	59.8	55.0	TAACTTTCCTGCACAGACCC	58.2	50.0	206	1408	gi|525507228|ref|NP_001267652.1| transcription factor DIVARICATA-like	286	1.23E-104	GO:0009739 response to gibberellin stimulus | GO:0006355 regulation of transcription, DNA-dependent | GO:0009751 response to salicylic acid stimulus | GO:0019344 cysteine biosynthetic process	GO:0005634 nucleus | GO:0005667 transcription factor complex | GO:0000785 chromatin	GO:0003677 DNA binding | GO:0003700 sequence-specific DNA binding transcription factor activity | GO:0003682 chromatin binding	-	pfam00249 Myb_DNA-binding	GO & Domain
Contig3490	265	GGCGTCTTCCAACTTGCTG	60.2	57.9	TGGTGAATCTGGAGAGCAGG	59.9	55.0	161	1112	gi|444436406|gb|AGE09571.1| RABA-like protein	232	3.65E-137	GO:0048573 photoperiodism, flowering | GO:0006184 GTP catabolic process | GO:0006886 intracellular protein transport | GO:0042538 hyperosmotic salinity response | GO:0016192 vesicle-mediated transport | GO:0007264 small GTPase mediated signal transduction | GO:0009733 response to auxin stimulus	GO:0005774 vacuolar membrane | GO:0032588 trans-Golgi network membrane | GO:0005829 cytosol | GO:0009506 plasmodesma | GO:0005886 plasma membrane | GO:0031901 early endosome membrane	GO:0005525 GTP binding | GO:0003924 GTPase activity	-	pfam00071 Ras | pfam08477 Miro | pfam00025 Arf | pfam01926 MMR_HSR1 | pfam13401 AAA_22 | pfam04670 Gtr1_RagA	GO & Domain
Contig3504	269	ACCATCATCACCGTCGAGAG	60.0	55.0	TCGCCTTCCTCGTAGTTACC	59.7	55.0	380	1429	gi|255556366|ref|XP_002519217.1| conserved hypothetical protein	164	1.01E-92	GO:0006623 protein targeting to vacuole | GO:0009409 response to cold | GO:0002238 response to molecule of fungal origin	GO:0005886 plasma membrane | GO:0005739 mitochondrion	-	-	pfam00582 Usp	GO & Domain
Contig3505	270	AGCGGCAATTTGAAGATCCG	60.0	50.0	CTCTCTCTAAATCTTCGAGGGC	58.5	50.0	157	2050	gi|147837950|emb|CAN60561.1| hypothetical protein VITISV_034024	531	1.57E-297	GO:0055114 oxidation-reduction process | GO:0019632 shikimate metabolic process | GO:0009793 embryo development ending in seed dormancy | GO:0006865 amino acid transport | GO:0000162 tryptophan biosynthetic process | GO:0006571 tyrosine biosynthetic process | GO:0009094 L-phenylalanine biosynthetic process	GO:0005829 cytosol | GO:0009570 chloroplast stroma	GO:0003855 3-dehydroquinate dehydratase activity | GO:0004764 shikimate 3-dehydrogenase (NADP+) activity | GO:0050661 NADP binding	4.2.1.10 | 1.1.1.25	pfam01487 DHquinase_I | pfam08501 Shikimate_dh_N | pfam01488 Shikimate_DH	GO & Enzyme & Domain
Contig3512	271	ATTCCCGGAGCTTCTTCAGG	60.2	55.0	AGGTCTCAGCATCACCGTTC	60.5	55.0	428	1711	gi|462418733|gb|EMJ22996.1| hypothetical protein PRUPE_ppa006064mg	214	1.07E-86	GO:0016036 cellular response to phosphate starvation | GO:0019375 galactolipid biosynthetic process | GO:0045892 negative regulation of transcription, DNA-dependent | GO:0010183 pollen tube guidance | GO:0045454 cell redox homeostasis | GO:0080092 regulation of pollen tube growth | GO:0046686 response to cadmium ion | GO:0055114 oxidation-reduction process | GO:0035556 intracellular signal transd…	GO:0005829 cytosol	GO:0016853 isomerase activity | GO:0046872 metal ion binding | GO:0016209 antioxidant activity | GO:0047134 protein-disulfide reductase activity	-	pfam13905 Thioredoxin_8 | pfam00578 AhpC-TSA | pfam13098 Thioredoxin_2	GO & Domain
Contig3530	272	CTTGGGTTCTGAATGCCACC	59.9	55.0	TTCGTCTTCCCTTCTCGTCC	59.9	55.0	289	949	gi|414584897|tpg|DAA35468.1| TPA: putative ubiquitin-conjugating enzyme family isoform 1	94	3.36E-46	GO:0016567 protein ubiquitination	-	GO:0004842 ubiquitin-protein ligase activity	-	pfam00179 UQ_con	GO & Domain
Contig3532	273	TCGAGGAGCTTGAGTATGCC	60.0	55.0	AACACAGCCCTCTCCAGATG	60.2	55.0	372	1244	gi|508724051|gb|EOY15948.1| General regulatory factor 2, OMEGA	258	1.47E-152	GO:0009742 brassinosteroid mediated signaling pathway | GO:0046686 response to cadmium ion	GO:0005829 cytosol | GO:0005774 vacuolar membrane | GO:0009507 chloroplast | GO:0005794 Golgi apparatus | GO:0005634 nucleus | GO:0005886 plasma membrane | GO:0048046 apoplast	GO:0045309 protein phosphorylated amino acid binding | GO:0019904 protein domain specific binding	-	pfam00244 14-3-3	GO & Domain
Contig3561	274	TTCGTCTTTGTTGAGCACCG	59.8	50.0	TCAGCTTCGCATCATTTGGC	60.3	50.0	365	2476	gi|224079171|ref|XP_002305779.1| predicted protein	597	1.57000000004e-314	GO:0031348 negative regulation of defense response | GO:0009595 detection of biotic stimulus | GO:0006984 ER-nucleus signaling pathway | GO:0009867 jasmonic acid mediated signaling pathway | GO:0009697 salicylic acid biosynthetic process | GO:0006862 nucleotide transport | GO:0009862 systemic acquired resistance, salicylic acid mediated signaling pathway | GO:0010363 regulation of plant-type hype…	GO:0005886 plasma membrane	-	-	pfam01823 MACPF	GO & Domain
Contig3581	276	ACATCCCTTTGCTTGCCATC	59.6	50.0	GCCAAGCCATCGTATGCTAC	59.9	55.0	288	1428	gi|462411297|gb|EMJ16346.1| hypothetical protein PRUPE_ppa013325mg	126	1.33E-79	GO:0006457 protein folding | GO:0006950 response to stress	GO:0016023 cytoplasmic membrane-bounded vesicle | GO:0005618 cell wall | GO:0009570 chloroplast stroma | GO:0005739 mitochondrion	GO:0005524 ATP binding | GO:0051082 unfolded protein binding	-	pfam00536 SAM_1 | pfam07647 SAM_2	GO & Domain
Contig3582	277	CTCTTTGCAGCCTGTTTCCC	60.2	55.0	GCCAAGCCATCGTATGCTAC	59.9	55.0	283	1326	gi|118489506|gb|ABK96555.1| unknown	368	7.81E-189	GO:0015031 protein transport	GO:0016021 integral to membrane | GO:0005634 nucleus | GO:0005886 plasma membrane	GO:0008565 protein transporter activity	-	pfam03839 Sec62	GO & Domain
Contig3602	278	CTGCAGAGCTCGATTCAGAC	59.2	55.0	CGAAATATTGCCGAGCCCAG	60.2	55.0	205	1341	gi|508714067|gb|EOY05964.1| Signal transduction histidine kinase	282	6.29E-162	GO:0023014 signal transduction via phosphorylation event | GO:0006355 regulation of transcription, DNA-dependent | GO:0009738 abscisic acid mediated signaling pathway | GO:0010105 negative regulation of ethylene mediated signaling pathway | GO:0009165 nucleotide biosynthetic process | GO:0030968 endoplasmic reticulum unfolded protein response | GO:0035556 intracellular signal transduction | GO:00…	GO:0005789 endoplasmic reticulum membrane | GO:0009365 protein histidine kinase complex	GO:0000155 two-component sensor activity | GO:0004674 protein serine/threonine kinase activity | GO:0051740 ethylene binding | GO:0000156 two-component response regulator activity | GO:0005524 ATP binding	-	pfam01590 GAF	GO & Domain
Contig3608	279	CAAAGAAGTTGCTCGACGAC	58.2	50.0	GGAAGCATGGTGTTAGTGGC	59.9	55.0	285	1648	gi|289552247|gb|ADD10719.1| acetyl-CoA C-acetyltransferase protein	408	2.82E-250	GO:0016132 brassinosteroid biosynthetic process | GO:0006085 acetyl-CoA biosynthetic process | GO:0009860 pollen tube growth | GO:0009846 pollen germination | GO:0019745 pentacyclic triterpenoid biosynthetic process | GO:0009793 embryo development ending in seed dormancy | GO:0016126 sterol biosynthetic process | GO:0006090 pyruvate metabolic process | GO:0006550 isoleucine catabolic process | GO…	GO:0005829 cytosol | GO:0005777 peroxisome | GO:0005886 plasma membrane	GO:0003985 acetyl-CoA C-acetyltransferase activity	2.3.1.9	pfam00108 Thiolase_N | pfam02803 Thiolase_C | pfam01500 Keratin_B2 | pfam02801 Ketoacyl-synt_C	GO & Enzyme & Domain
Contig3620	281	TTGCCAATGACGTCAGCTTC	59.9	50.0	ATACGTCCGCCATTAAAGGG	58.5	50.0	239	1953	gi|68144100|gb|AAY86086.1| stearoyl-ACP desaturase	396	1.18E-244	GO:0006633 fatty acid biosynthetic process | GO:0055114 oxidation-reduction process | GO:0042742 defense response to bacterium | GO:0002213 defense response to insect | GO:0051607 defense response to virus	GO:0009570 chloroplast stroma	GO:0004768 stearoyl-CoA 9-desaturase activity | GO:0046914 transition metal ion binding | GO:0045300 acyl-[acyl-carrier-protein] desaturase activity	1.14.19.2	pfam03405 FA_desaturase_2	GO & Enzyme & Domain
Contig3658	282	GTTATCTTGCGCACCCTTCG	60.4	55.0	AAGGCGGAGAGAAGCTGTAC	60.2	55.0	189	645	gi|470103872|ref|XP_004288351.1| PREDICTED: pto-interacting protein 1-like	60	1.12E-16	GO:0006468 protein phosphorylation | GO:0009069 serine family amino acid metabolic process	GO:0005737 cytoplasm	GO:0004713 protein tyrosine kinase activity | GO:0005524 ATP binding | GO:0004674 protein serine/threonine kinase activity	-	-	GO only
Contig3663	285	GCATATCCCTTTGGTTGGCC	60.0	55.0	CTCTTCGTTGCCTCTCTTCG	59.1	55.0	433	1615	gi|449438769|ref|XP_004137160.1| PREDICTED: polyadenylate-binding protein 2-like	195	8.74E-109	-	GO:0005634 nucleus	GO:0003723 RNA binding | GO:0000166 nucleotide binding	-	pfam00076 RRM_1 | pfam14259 RRM_6 | pfam13893 RRM_5	GO & Domain
Contig3701	292	TTTGCACTTGTCTACGCAGG	59.5	50.0	TCCTTCTTTCTCCGTCCCAAG	60.1	52.4	450	2128	gi|255548564|ref|XP_002515338.1| ring finger protein, putative	540	1.23E-172	GO:0006952 defense response | GO:0009755 hormone-mediated signaling pathway | GO:0010260 organ senescence | GO:0006914 autophagy	GO:0005739 mitochondrion	GO:0043531 ADP binding | GO:0008270 zinc ion binding	-	pfam13639 zf-RING_2 | pfam12678 zf-rbx1 | pfam13923 zf-C3HC4_2 | pfam00097 zf-C3HC4 | pfam12906 RINGv	GO & Domain
Contig3702	294	GCTTGTTCTTCTTGCGAGGG	60.2	55.0	CAAAGAACCCGATCGCCATC	60.1	55.0	307	1781	gi|449485193|ref|XP_004157095.1| PREDICTED: stromal cell-derived factor 2-like protein-like	216	5.96E-134	GO:0034976 response to endoplasmic reticulum stress | GO:0006457 protein folding | GO:0042742 defense response to bacterium | GO:0009408 response to heat | GO:0009627 systemic acquired resistance | GO:0050832 defense response to fungus | GO:0009644 response to high light intensity | GO:0052033 pathogen-associated molecular pattern dependent induction by symbiont of host innate immune response | G…	GO:0005783 endoplasmic reticulum | GO:0005634 nucleus | GO:0000136 alpha-1,6-mannosyltransferase complex	GO:0003677 DNA binding | GO:0004169 dolichyl-phosphate-mannose-protein mannosyltransferase activity	-	pfam02815 MIR	GO & Domain
Contig3713	295	GTGAACTTGTGGTCGCTCTG	59.9	55.0	CGCACCTCACCGTAAATTCC	60.0	55.0	265	1455	gi|224102711|ref|XP_002312786.1| porin/voltage-dependent anion-selective channel protein	276	3.33E-164	GO:0055085 transmembrane transport | GO:0044070 regulation of anion transport | GO:0042742 defense response to bacterium	GO:0005618 cell wall | GO:0005730 nucleolus | GO:0009941 chloroplast envelope | GO:0005741 mitochondrial outer membrane | GO:0005773 vacuole | GO:0005886 plasma membrane	GO:0008308 voltage-gated anion channel activity	-	pfam01459 Porin_3	GO & Domain
Contig3714	296	TGGCTTGAACCGTTGAACAC	60.0	50.0	AGAGATGTCCGTGGTCAGTG	59.9	55.0	123	2206	gi|462401425|gb|EMJ06982.1| hypothetical protein PRUPE_ppa010507mg	194	1.21E-89	GO:0048767 root hair elongation	GO:0009941 chloroplast envelope | GO:0016023 cytoplasmic membrane-bounded vesicle | GO:0031225 anchored to membrane	-	-	-	GO only
Contig3714	297	TGGCTTGAACCGTTGAACAC	60.0	50.0	ATTCGATGCTGGCAATCTCG	59.5	50.0	246	2206	gi|462401425|gb|EMJ06982.1| hypothetical protein PRUPE_ppa010507mg	194	1.21E-89	GO:0048767 root hair elongation	GO:0009941 chloroplast envelope | GO:0016023 cytoplasmic membrane-bounded vesicle | GO:0031225 anchored to membrane	-	-	-	GO only
Contig3740	298	CCAGCGTCAGACATGTTTCC	59.9	55.0	CCGTCGTCTTGAAACATGGG	59.9	55.0	442	2991	gi|508785550|gb|EOY32806.1| Scarecrow-like 3	470	1.44E-256	GO:0009739 response to gibberellin stimulus | GO:0006355 regulation of transcription, DNA-dependent	GO:0005634 nucleus | GO:0005667 transcription factor complex	GO:0003677 DNA binding | GO:0003700 sequence-specific DNA binding transcription factor activity	-	pfam03514 GRAS | pfam05907 DUF866	GO & Domain
Contig3746	299	TTCGAGGAGCACAGGTAGAG	59.3	55.0	GATGGCAGAGAAGACGTTGC	60.0	55.0	400	1303	gi|255579580|ref|XP_002530631.1| RING-H2 finger protein ATL4M, putative	234	1.59E-127	GO:0035556 intracellular signal transduction | GO:0009299 mRNA transcription | GO:0009416 response to light stimulus | GO:0002679 respiratory burst involved in defense response | GO:0010200 response to chitin	GO:0031351 integral to plastid membrane | GO:0009535 chloroplast thylakoid membrane	GO:0008270 zinc ion binding | GO:0005515 protein binding	-	pfam13639 zf-RING_2 | pfam13923 zf-C3HC4_2 | pfam12678 zf-rbx1 | pfam00097 zf-C3HC4 | pfam13441 Gly-zipper_YMGG | pfam13488 Gly-zipper_Omp | pfam05433 Rick_17kDa_Anti | pfam02466 Tim17 | pfam13273 DUF4064 | pfam13920 zf-C3HC4_3	GO & Domain
Contig3748	300	CGAGTGAGAAGCAGCTTTGG	59.9	55.0	CCAGAACGAACCCAGAAAGC	59.9	55.0	260	1857	gi|296087096|emb|CBI33470.3| unnamed protein product	356	1.27E-236	GO:0009399 nitrogen fixation | GO:0006542 glutamine biosynthetic process | GO:0009252 peptidoglycan biosynthetic process	GO:0005737 cytoplasm	GO:0004356 glutamate-ammonia ligase activity | GO:0005524 ATP binding	6.3.1.2	pfam00120 Gln-synt_C | pfam03951 Gln-synt_N	GO & Enzyme & Domain
Contig3748	301	CGAGTGAGAAGCAGCTTTGG	59.9	55.0	CCAGAACGAACCCAGAAAGC	59.9	55.0	260	1857	gi|296087096|emb|CBI33470.3| unnamed protein product	356	1.27E-236	GO:0009399 nitrogen fixation | GO:0006542 glutamine biosynthetic process | GO:0009252 peptidoglycan biosynthetic process	GO:0005737 cytoplasm	GO:0004356 glutamate-ammonia ligase activity | GO:0005524 ATP binding	6.3.1.2	pfam00120 Gln-synt_C | pfam03951 Gln-synt_N	GO & Enzyme & Domain
Contig3749	302	TACGACTCAAGACACGCAAC	59.0	50.0	GTTGTCCAGTGGCCATGATG	59.9	55.0	336	4587	gi|508714833|gb|EOY06730.1| ATP citrate lyase subunit B 2 isoform 1	608	0	GO:0016132 brassinosteroid biosynthetic process | GO:0006085 acetyl-CoA biosynthetic process | GO:0016926 protein desumoylation | GO:0010228 vegetative to reproductive phase transition of meristem | GO:0044262 cellular carbohydrate metabolic process | GO:0050665 hydrogen peroxide biosynthetic process | GO:0016126 sterol biosynthetic process | GO:0019643 reductive tricarboxylic acid cycle	GO:0005829 cytosol | GO:0009346 citrate lyase complex | GO:0005886 plasma membrane | GO:0042709 succinate-CoA ligase complex	GO:0016829 lyase activity | GO:0046872 metal ion binding | GO:0003878 ATP citrate synthase activity | GO:0004775 succinate-CoA ligase (ADP-forming) activity | GO:0005524 ATP binding | GO:0048037 cofactor binding	2.3.3.8	pfam00168 C2 | pfam00285 Citrate_synt | pfam00549 Ligase_CoA	GO & Enzyme & Domain
Contig3750	303	TGTGTGGAGAGGTTAGGTGC	60.1	55.0	GACGGCAGCGGAATAAAGAG	59.8	55.0	238	1609	gi|470147833|ref|XP_004309482.1| PREDICTED: allene oxide cyclase 4, chloroplastic-like	247	1.90E-124	GO:0009269 response to desiccation | GO:0009409 response to cold | GO:0009651 response to salt stress | GO:0009620 response to fungus	GO:0009941 chloroplast envelope | GO:0005886 plasma membrane | GO:0010319 stromule | GO:0009570 chloroplast stroma | GO:0009535 chloroplast thylakoid membrane	GO:0046423 allene-oxide cyclase activity	5.3.99.6	pfam06351 Allene_ox_cyc	GO & Enzyme & Domain
Contig3765	306	CCGTTCGAGCTCTTGGATTG	59.7	55.0	TCGACAGTGATTTGCCAACC	59.5	50.0	327	755	-	-	-	-	-	-	-	-
Contig3767	307	CCCGACCAAACCAAACAAAC	58.8	50.0	TCTAACCCATGATCCGGCAG	60.0	55.0	286	1922	gi|356521313|ref|XP_003529301.1| PREDICTED: vacuolar protein sorting-associated protein 28 homolog 2-like isoform 2	244	1.01E-126	GO:0006810 transport	GO:0000813 ESCRT I complex | GO:0005802 trans-Golgi network | GO:0005794 Golgi apparatus | GO:0005634 nucleus	GO:0005515 protein binding | GO:0005215 transporter activity	-	pfam03997 VPS28	GO & Domain
Contig3850	312	TCGGCACAAGAGACTAGTGG	59.9	55.0	CTTTGCCCAGCTCACTTTCC	60.2	55.0	394	1171	gi|470117463|ref|XP_004294877.1| PREDICTED: GPI-anchored protein LORELEI-like	141	1.38E-66	GO:0010483 pollen tube reception | GO:0010183 pollen tube guidance | GO:0010198 synergid death | GO:0009567 double fertilization forming a zygote and endosperm	GO:0016023 cytoplasmic membrane-bounded vesicle | GO:0005886 plasma membrane	-	-	-	GO only
Contig3851	313	CTCCTTGAACGCTGGACAAC	59.9	55.0	ATGGCTTTGCGTCAACCTTC	60.2	50.0	421	1064	gi|470117463|ref|XP_004294877.1| PREDICTED: GPI-anchored protein LORELEI-like	168	1.96E-72	GO:0010483 pollen tube reception | GO:0010183 pollen tube guidance | GO:0010198 synergid death | GO:0009567 double fertilization forming a zygote and endosperm	GO:0016023 cytoplasmic membrane-bounded vesicle | GO:0005886 plasma membrane	-	-	-	GO only
Contig3872	314	GACAGACGCCTTCAAGCTTG	60.2	55.0	TTTCGGAGTCAGTCGGTGTC	60.4	55.0	247	1693	gi|449466508|ref|XP_004150968.1| PREDICTED: UDP-galactose transporter 2-like	342	2.27E-189	GO:0015786 UDP-glucose transport | GO:0015783 GDP-fucose transport | GO:0006863 purine base transport | GO:0072334 UDP-galactose transmembrane transport | GO:0009624 response to nematode	GO:0016021 integral to membrane | GO:0009507 chloroplast | GO:0005794 Golgi apparatus | GO:0005886 plasma membrane	GO:0005460 UDP-glucose transmembrane transporter activity | GO:0005459 UDP-galactose transmembrane transporter activity | GO:0005457 GDP-fucose transmembrane transporter activity	-	pfam03151 TPT | pfam08449 UAA	GO & Domain
Contig3878	315	TCTACTCCCGGTCAACACTG	59.5	55.0	CGAGCGACTCCCTTTGATTC	59.5	55.0	129	1446	gi|462406945|gb|EMJ12409.1| hypothetical protein PRUPE_ppa011421mg	211	4.54E-130	GO:0030834 regulation of actin filament depolymerization | GO:0009788 negative regulation of abscisic acid mediated signaling pathway | GO:0017157 regulation of exocytosis | GO:0051650 establishment of vesicle localization | GO:0009740 gibberellic acid mediated signaling pathway | GO:0009734 auxin mediated signaling pathway | GO:0006184 GTP catabolic process | GO:0030833 regulation of actin filam…	GO:0009524 phragmoplast | GO:0005730 nucleolus | GO:0005819 spindle | GO:0045177 apical part of cell | GO:0005886 plasma membrane	GO:0032794 GTPase activating protein binding | GO:0005525 GTP binding | GO:0003924 GTPase activity	-	pfam00071 Ras | pfam08477 Miro | pfam04670 Gtr1_RagA	GO & Domain
Contig3905	318	CCCTGGTTAGAGTCGGACTG	59.9	60.0	ATGGTGCTGGACATATGCAC	59.1	50.0	428	894	gi|470136409|ref|XP_004303986.1| PREDICTED: uncharacterized protein At3g27210-like	83	1.27E-20	GO:0010363 regulation of plant-type hypersensitive response | GO:0009963 positive regulation of flavonoid biosynthetic process | GO:0006612 protein targeting to membrane	-	-	-	-	GO only
Contig3915	320	TTCACCACCCTCTAACGTCG	60.2	55.0	AACGGAGGAGTAGAGCAAGC	60.2	55.0	355	1152	gi|225427754|ref|XP_002267001.1| PREDICTED: uncharacterized protein LOC100243531	204	7.17E-80	-	GO:0009536 plastid	-	-	-	GO only
Contig3926	322	GGTTTGGCTGGGATTTGGAG	59.9	55.0	AAGAAGAAATGCCAGCGACG	59.9	50.0	433	1923	gi|508702668|gb|EOX94564.1| DREB2A-interacting protein 2 isoform 1	410	1.90E-192	GO:0009414 response to water deprivation | GO:0006457 protein folding | GO:0051865 protein autoubiquitination	GO:0016272 prefoldin complex | GO:0005634 nucleus	GO:0004842 ubiquitin-protein ligase activity | GO:0051082 unfolded protein binding | GO:0008270 zinc ion binding	-	pfam00097 zf-C3HC4 | pfam13923 zf-C3HC4_2 | pfam13639 zf-RING_2	GO & Domain
Contig3954	323	GCCCAGTTGATTGAAGCGAG	60.3	55.0	TCATCGATCTTGTTTGGCTAGG	59.0	45.5	232	3771	gi|508705548|gb|EOX97444.1| Plant regulator RWP-RK family protein, putative isoform 1	915	0	GO:0006355 regulation of transcription, DNA-dependent	GO:0005667 transcription factor complex	GO:0003700 sequence-specific DNA binding transcription factor activity	-	pfam02042 RWP-RK | pfam00564 PB1	GO & Domain
Contig3954	324	GCCCAGTTGATTGAAGCGAG	60.3	55.0	TCATCGATCTTGTTTGGCTAGG	59.0	45.5	232	3771	gi|508705548|gb|EOX97444.1| Plant regulator RWP-RK family protein, putative isoform 1	915	0	GO:0006355 regulation of transcription, DNA-dependent	GO:0005667 transcription factor complex	GO:0003700 sequence-specific DNA binding transcription factor activity	-	pfam02042 RWP-RK | pfam00564 PB1	GO & Domain
Contig3969	326	CCCAAGCAACAACCCTTCTC	59.8	55.0	TTGCTTTGGATCTCACGTGC	59.9	50.0	380	2175	gi|359476721|ref|XP_002268376.2| PREDICTED: probable protein phosphatase 2C 55-like	381	1.59E-161	GO:0006470 protein dephosphorylation	GO:0009570 chloroplast stroma	GO:0004721 phosphoprotein phosphatase activity	-	-	GO only
Contig3970	327	TCCAACACAAACCATGCTCG	59.8	50.0	TTGCTTTGGATCTCACGTGC	59.9	50.0	261	1723	gi|359476721|ref|XP_002268376.2| PREDICTED: probable protein phosphatase 2C 55-like	381	1.59E-161	GO:0006470 protein dephosphorylation	GO:0009570 chloroplast stroma	GO:0004721 phosphoprotein phosphatase activity	-	-	GO only
Contig3996	331	GCAACCATCACTAACCCTCAG	59.4	52.4	TTTGCGTCTGGAGAAGGGTG	61.0	55.0	450	3520	gi|255561192|ref|XP_002521608.1| U1 small nuclear ribonucleoprotein 70 kDa, putative	167	3.80E-99	GO:0035196 production of miRNAs involved in gene silencing by miRNA | GO:0000398 nuclear mRNA splicing, via spliceosome | GO:0043687 post-translational protein modification | GO:0030422 production of siRNA involved in RNA interference | GO:0045893 positive regulation of transcription, DNA-dependent	GO:0019013 viral nucleocapsid | GO:0030529 ribonucleoprotein complex | GO:0005634 nucleus	GO:0003723 RNA binding | GO:0005515 protein binding | GO:0000166 nucleotide binding	-	pfam12220 U1snRNP70_N | pfam00076 RRM_1 | pfam13893 RRM_5 | pfam12871 PRP38_assoc | pfam14259 RRM_6	GO & Domain
Contig4011	333	GCTCTTAGGCTTCTTGTGCG	60.0	55.0	GATCCAAGTCTTCCAACGCG	60.0	55.0	262	1792	gi|359472983|ref|XP_002281762.2| PREDICTED: uncharacterized protein LOC100257723 isoform 1	358	1.62E-142	GO:0015706 nitrate transport | GO:0006355 regulation of transcription, DNA-dependent | GO:0009737 response to abscisic acid stimulus | GO:0010167 response to nitrate	GO:0005634 nucleus | GO:0005667 transcription factor complex | GO:0000785 chromatin	GO:0003677 DNA binding | GO:0003700 sequence-specific DNA binding transcription factor activity | GO:0003682 chromatin binding	-	pfam00249 Myb_DNA-binding	GO & Domain
Contig4011	334	ACGAAGGACAAGGGAGGATG	59.9	55.0	AACCCACCTTCCCATCAGAG	59.8	55.0	313	1792	gi|359472983|ref|XP_002281762.2| PREDICTED: uncharacterized protein LOC100257723 isoform 1	358	1.62E-142	GO:0015706 nitrate transport | GO:0006355 regulation of transcription, DNA-dependent | GO:0009737 response to abscisic acid stimulus | GO:0010167 response to nitrate	GO:0005634 nucleus | GO:0005667 transcription factor complex | GO:0000785 chromatin	GO:0003677 DNA binding | GO:0003700 sequence-specific DNA binding transcription factor activity | GO:0003682 chromatin binding	-	pfam00249 Myb_DNA-binding	GO & Domain
Contig4024	338	GATTTCGTGCGTGAGAGGTG	60.0	55.0	CCGGCGACAACAGTATGAAC	60.0	55.0	115	2774	gi|508706886|gb|EOX98782.1| Translocon at the outer membrane of chloroplasts 64-V isoform 1	605	0	-	GO:0031225 anchored to membrane | GO:0016023 cytoplasmic membrane-bounded vesicle	-	-	pfam01425 Amidase | pfam11820 DUF3339 | pfam13414 TPR_11 | pfam00515 TPR_1 | pfam13424 TPR_12 | pfam07719 TPR_2 | pfam13431 TPR_17	GO & Domain
Contig4030	339	AGCAGGTGGTTCTCGTTCTC	60.4	55.0	TAAAGTACGAACCGCTCTCG	58.2	50.0	166	1477	gi|508707228|gb|EOX99124.1| Uncharacterized protein isoform 1	281	8.12E-40	-	GO:0005739 mitochondrion	-	-	-	GO only
Contig4034	340	GCCTATCTAGAGAGCCCACG	59.9	60.0	AGGTTTCAGCTCCTCACTCC	59.8	55.0	361	2136	gi|356526336|ref|XP_003531774.1| PREDICTED: uncharacterized membrane protein At1g16860-like	477	6.60E-275	-	GO:0005886 plasma membrane	-	-	pfam11151 DUF2929	GO & Domain
Contig4045	341	TCTCGTCTGTACCCTGCATC	59.7	55.0	TTGTCACCGTTGTTGTTGGG	59.9	50.0	392	2144	gi|224067828|ref|XP_002302553.1| predicted protein	317	2.28E-155	GO:0006655 phosphatidylglycerol biosynthetic process	-	GO:0005509 calcium ion binding | GO:0016746 transferase activity, transferring acyl groups	-	pfam13833 EF_hand_6 | pfam13499 EF_hand_5 | pfam01553 Acyltransferase | pfam00036 efhand | pfam13405 EF_hand_4 | pfam13202 EF_hand_3	GO & Domain
Contig4088	343	CTCTCTCGAACAGCTCCTCC	60.0	60.0	GAGAAGAAGCAAGCAGACCC	59.3	55.0	355	906	gi|449440806|ref|XP_004138175.1| PREDICTED: 60S ribosomal protein L34-like	120	4.60E-74	GO:0001510 RNA methylation | GO:0006412 translation | GO:0042254 ribosome biogenesis	GO:0005730 nucleolus | GO:0009507 chloroplast | GO:0022625 cytosolic large ribosomal subunit | GO:0005886 plasma membrane	GO:0003735 structural constituent of ribosome	-	pfam01199 Ribosomal_L34e	GO & Domain
Contig4098	345	CTGGGAGAGATGGACGGATC	59.8	60.0	AGGTTCCTGCGGTACTCTTG	60.2	55.0	315	1691	gi|255544191|ref|XP_002513158.1| alpha-galactosidase/alpha-n-acetylgalactosaminidase, putative	390	1.89E-226	GO:0009965 leaf morphogenesis | GO:0009911 positive regulation of flower development | GO:0032940 secretion by cell | GO:0016139 glycoside catabolic process | GO:0046477 glycosylceramide catabolic process | GO:0009311 oligosaccharide metabolic process	GO:0009505 plant-type cell wall | GO:0016023 cytoplasmic membrane-bounded vesicle | GO:0048046 apoplast	GO:0052692 raffinose alpha-galactosidase activity | GO:0016757 transferase activity, transferring glycosyl groups	3.2.1.22	pfam02065 Melibiase	GO & Enzyme & Domain
Contig4103	346	AAGGACTGCTGCTCTGTAGG	59.9	55.0	TGGTAGCTTTGCCTTCGTTG	59.5	50.0	343	1419	gi|502084423|ref|XP_004487686.1| PREDICTED: stem-specific protein TSJT1-like	159	7.22E-66	GO:0001666 response to hypoxia | GO:0009862 systemic acquired resistance, salicylic acid mediated signaling pathway | GO:0009744 response to sucrose stimulus | GO:0009750 response to fructose stimulus | GO:0010310 regulation of hydrogen peroxide metabolic process	GO:0005829 cytosol | GO:0009506 plasmodesma | GO:0005634 nucleus | GO:0005886 plasma membrane	GO:0005515 protein binding	-	pfam12481 DUF3700	GO & Domain
Contig4151	354	AATGACGGTAGTGCCCTCTC	59.9	55.0	TGTCCTGATCATCGTCCGTC	60.0	55.0	130	1232	gi|224091437|ref|XP_002309251.1| predicted protein	253	3.10E-138	GO:0009755 hormone-mediated signaling pathway | GO:0006635 fatty acid beta-oxidation	-	-	-	pfam04970 LRAT	GO & Domain
Contig4152	355	AATGACGGTAGTGCCCTCTC	59.9	55.0	TGTCCTGATCATCGTCCGTC	60.0	55.0	130	1158	gi|508716579|gb|EOY08476.1| NC domain-containing protein-related isoform 2, partial	228	5.65E-123	GO:0009755 hormone-mediated signaling pathway | GO:0006635 fatty acid beta-oxidation	-	GO:0003676 nucleic acid binding	-	pfam04970 LRAT	GO & Domain
Contig4179	356	GGCAGTTTATGTTGAGGGCG	60.3	55.0	ATCACCAGTGCGCTTGAATG	59.9	50.0	374	1053	gi|255576768|ref|XP_002529271.1| Single-stranded DNA-binding protein, mitochondrial precursor, putative	204	1.40E-90	GO:0006260 DNA replication | GO:0019243 methylglyoxal catabolic process to D-lactate	GO:0005739 mitochondrion	GO:0003697 single-stranded DNA binding	-	pfam00436 SSB	GO & Domain
Contig4182	357	AAGGGAGCTCTCTGGTTGAC	59.8	55.0	CAAAGACCGCACCGAAGTAC	59.9	55.0	386	970	-	-	-	-	-	-	-	-
Contig4234	359	CCCGAGTTGTCATTCTCTGC	59.4	55.0	AAGCAAGTCAAGCCACAACC	60.0	50.0	175	3204	gi|508705515|gb|EOX97411.1| Late embryogenesis abundant hydroxyproline-rich glycoprotein family isoform 1	241	6.77E-120	GO:0016556 mRNA modification | GO:0055063 sulfate ion homeostasis | GO:0071486 cellular response to high light intensity | GO:0006355 regulation of transcription, DNA-dependent | GO:0016036 cellular response to phosphate starvation	GO:0005634 nucleus | GO:0005667 transcription factor complex | GO:0000785 chromatin	GO:0003677 DNA binding | GO:0003700 sequence-specific DNA binding transcription factor activity | GO:0003682 chromatin binding	-	pfam14379 Myb_CC_LHEQLE | pfam03168 LEA_2 | pfam00249 Myb_DNA-binding	GO & Domain
Contig4267	360	GAGGACTTTACGGCGAACTC	59.1	55.0	AAATAACCCTCCACGCCTCG	60.9	55.0	427	721	gi|462400202|gb|EMJ05870.1| hypothetical protein PRUPE_ppa000623mg	153	6.68E-67	GO:0010162 seed dormancy | GO:0009944 polarity specification of adaxial/abaxial axis | GO:0009845 seed germination | GO:0010075 regulation of meristem growth | GO:0010014 meristem initiation | GO:0009909 regulation of flower development | GO:0009640 photomorphogenesis | GO:0010228 vegetative to reproductive phase transition of meristem | GO:0016567 protein ubiquitination | GO:0019915 lipid storag…	GO:0005829 cytosol | GO:0009506 plasmodesma | GO:0005783 endoplasmic reticulum | GO:0005634 nucleus | GO:0005886 plasma membrane	-	-	pfam00168 C2	GO & Domain
Contig4335	363	AGAGAGATGTGTAGCCTGCG	60.0	55.0	AGCTTGCCATTTCTACGCAC	59.9	50.0	315	2407	gi|225454007|ref|XP_002280748.1| PREDICTED: DNA repair protein RAD51 homolog 3	343	1.42E-173	GO:0006417 regulation of translation | GO:0006333 chromatin assembly or disassembly | GO:0009965 leaf morphogenesis | GO:0030154 cell differentiation | GO:0009657 plastid organization | GO:0045893 positive regulation of transcription, DNA-dependent	GO:0005634 nucleus | GO:0005667 transcription factor complex	GO:0003700 sequence-specific DNA binding transcription factor activity	-	pfam04690 YABBY | pfam08423 Rad51 | pfam13481 AAA_25 | pfam06745 KaiC	GO & Domain
Contig4451	367	TCCATCCACTCATCTGACCC	59.3	55.0	TCGGGAACAAACAGAGGGAG	60.1	55.0	273	325	-	-	-	-	-	-	-	-
Contig4468	369	ACTCCGCCTCATCAGAATCC	60.0	55.0	TCACCCACTCCAGCATCAAC	60.7	55.0	432	2172	gi|508786875|gb|EOY34131.1| Uncharacterized protein isoform 1	439	5.15E-150	GO:0010413 glucuronoxylan metabolic process | GO:0048573 photoperiodism, flowering | GO:0000956 nuclear-transcribed mRNA catabolic process | GO:0045492 xylan biosynthetic process	-	GO:0046872 metal ion binding	-	-	GO only
Contig4469	370	ACTCCGCCTCATCAGAATCC	60.0	55.0	TCACCCACTCCAGCATCAAC	60.7	55.0	432	2094	gi|508786875|gb|EOY34131.1| Uncharacterized protein isoform 1	439	1.90E-158	GO:0010413 glucuronoxylan metabolic process | GO:0006355 regulation of transcription, DNA-dependent | GO:0048573 photoperiodism, flowering | GO:0000956 nuclear-transcribed mRNA catabolic process | GO:0045492 xylan biosynthetic process	-	GO:0008270 zinc ion binding | GO:0003677 DNA binding	-	-	GO only
Contig4546	373	GGGTTGAGCGTCTTGTTGAG	59.9	55.0	CGAAGCGATGCAAGGAGATC	59.9	55.0	398	6336	gi|508713740|gb|EOY05637.1| Time for coffee, putative isoform 1	1550	0	GO:0042752 regulation of circadian rhythm | GO:0048574 long-day photoperiodism, flowering | GO:0009639 response to red or far red light	GO:0005634 nucleus	-	-	pfam08241 Methyltransf_11 | pfam13489 Methyltransf_23	GO & Domain
Contig4567	375	TTCCCAATTAGACGAACGGC	59.0	50.0	TCGTCCTCAAAGTCGGAGTC	59.9	55.0	406	4259	gi|225459348|ref|XP_002285804.1| PREDICTED: uncharacterized WD repeat-containing protein C2A9.03	314	1.83E-179	GO:0006499 N-terminal protein myristoylation	GO:0005737 cytoplasm | GO:0005834 heterotrimeric G-protein complex | GO:0080008 CUL4 RING ubiquitin ligase complex	-	-	pfam00400 WD40	GO & Domain
Contig4582	378	CAGAGCATAGTCCGGCCTAG	60.2	60.0	TGCTACTAACACCACGGTCG	60.5	55.0	214	900	gi|508781422|gb|EOY28678.1| MATE efflux family protein	99	2.69E-48	GO:0006855 drug transmembrane transport | GO:0009610 response to symbiotic fungus | GO:0015824 proline transport | GO:0080167 response to karrikin	GO:0005886 plasma membrane | GO:0005774 vacuolar membrane	GO:0015238 drug transmembrane transporter activity | GO:0015297 antiporter activity	-	pfam01554 MatE	GO & Domain
Contig4594	380	GATCTCCCACTCCATCTCCG	59.8	60.0	TGTGGTCGGAGTCAGACTTG	60.1	55.0	360	2412	gi|449518982|ref|XP_004166514.1| PREDICTED: LOW QUALITY PROTEIN: conserved oligomeric Golgi complex subunit 4-like	718	0	GO:0048213 Golgi vesicle prefusion complex stabilization | GO:0007030 Golgi organization | GO:0006890 retrograde vesicle-mediated transport, Golgi to ER | GO:0048278 vesicle docking | GO:0006887 exocytosis	GO:0000145 exocyst | GO:0005829 cytosol | GO:0017119 Golgi transport complex | GO:0005739 mitochondrion	-	-	pfam08318 COG4 | pfam06046 Sec6	GO & Domain
Contig4604	382	ATTGTTTCGCCGGAACTTGG	60.2	50.0	TGGGTCGATCTAGAGGGAGG	60.3	60.0	363	1609	gi|470140404|ref|XP_004305930.1| PREDICTED: uncharacterized protein LOC101297948	239	2.12E-112	GO:0006355 regulation of transcription, DNA-dependent	GO:0016021 integral to membrane | GO:0016023 cytoplasmic membrane-bounded vesicle | GO:0005634 nucleus	GO:0003677 DNA binding	-	pfam03798 TRAM_LAG1_CLN8	GO & Domain
Contig4621	384	TTACTCTCACCACCGCCTTC	60.2	55.0	GCAGCGTTCTTATGAGGTGG	59.7	55.0	354	1131	gi|462405354|gb|EMJ10818.1| hypothetical protein PRUPE_ppa011668mg	194	7.63E-55	-	GO:0005634 nucleus	-	-	pfam14009 DUF4228	GO & Domain
Contig4621	385	GCATGAGATCAACGTGGAGC	60.1	55.0	GGCCAATATCAACACTTCCAAG	58.4	45.5	419	1131	gi|462405354|gb|EMJ10818.1| hypothetical protein PRUPE_ppa011668mg	194	7.63E-55	-	GO:0005634 nucleus	-	-	pfam14009 DUF4228	GO & Domain
Contig4622	386	GCGACAGTGCCGTAGTTAAC	60.0	55.0	GATTCGGCTACCTTTGCAGC	60.4	55.0	221	2438	gi|462400696|gb|EMJ06253.1| hypothetical protein PRUPE_ppa004320mg	336	1.08E-186	GO:0005982 starch metabolic process | GO:0005985 sucrose metabolic process	GO:0005618 cell wall	GO:0042973 glucan endo-1,3-beta-D-glucosidase activity | GO:0043169 cation binding	3.2.1.39	pfam00332 Glyco_hydro_17 | pfam07983 X8	GO & Enzyme & Domain
Contig4624	387	TGTCTTCCGAAACCCATCCG	60.8	55.0	TCCTATGCCGACAGTGAAGG	59.9	55.0	239	1127	gi|508780473|gb|EOY27729.1| Urease accessory protein G	270	2.63E-173	GO:0006184 GTP catabolic process | GO:0048554 positive regulation of metalloenzyme activity | GO:0030001 metal ion transport	GO:0016021 integral to membrane | GO:0005737 cytoplasm	GO:0016151 nickel cation binding | GO:0016530 metallochaperone activity | GO:0005524 ATP binding | GO:0003924 GTPase activity | GO:0042803 protein homodimerization activity	-	pfam02492 cobW | pfam03308 ArgK	GO & Domain
Contig4630	388	CCTCAATGGCAAGGCTGATG	60.0	55.0	GATCAGAGTACAGGGCAGCC	60.7	60.0	449	4109	gi|255553623|ref|XP_002517852.1| homeobox protein, putative	1261	0	GO:0006355 regulation of transcription, DNA-dependent | GO:0010228 vegetative to reproductive phase transition of meristem | GO:0009630 gravitropism	GO:0005634 nucleus | GO:0005667 transcription factor complex	GO:0043565 sequence-specific DNA binding | GO:0005515 protein binding | GO:0003700 sequence-specific DNA binding transcription factor activity	-	pfam02791 DDT	GO & Domain
Contig4634	389	AACACGGGTTCCTCTCCTTC	60.1	55.0	GCCACTGTCGATTGAGAACG	60.0	55.0	389	6192	gi|359494939|ref|XP_003634876.1| PREDICTED: exportin-7-like	1051	0	GO:0006486 protein glycosylation | GO:0009630 gravitropism | GO:0000059 protein import into nucleus, docking	GO:0005739 mitochondrion | GO:0005643 nuclear pore	GO:0008565 protein transporter activity | GO:0008536 Ran GTPase binding	-	pfam04724 Glyco_transf_17 | pfam03810 IBN_N	GO & Domain
Contig4672	391	CCCTCGCGAAATCCAGAAAC	60.0	55.0	AGAGACTGAACCGGAACCTG	59.8	55.0	394	3983	gi|225462928|ref|XP_002265858.1| PREDICTED: DUF246 domain-containing protein At1g04910	495	4.12E-276	GO:0060918 auxin transport | GO:0030154 cell differentiation	GO:0005737 cytoplasm	-	-	pfam03096 Ndr | pfam10250 O-FucT | pfam12697 Abhydrolase_6 | pfam00561 Abhydrolase_1	GO & Domain
Contig4677	392	TTCTCGGAGACAACAGGTGG	60.1	55.0	CTTCTTCAACGCGTGCTCTC	60.3	55.0	113	3254	gi|255537643|ref|XP_002509888.1| transcription factor, putative	651	2.60999999935e-315	-	-	-	-	pfam07223 DUF1421 | pfam03251 Tymo_45kd_70kd | pfam03302 VSP | pfam06346 Drf_FH1 | pfam12526 DUF3729	Domain only
Contig4684	394	CACAAACCTGGAACCCACTG	59.7	55.0	AGACTTACCACGGCTGACTC	59.9	55.0	375	2788	gi|470121532|ref|XP_004296819.1| PREDICTED: sucrose nonfermenting 4-like protein-like	459	1.20E-242	GO:0046777 protein autophosphorylation | GO:0042149 cellular response to glucose starvation | GO:0045860 positive regulation of protein kinase activity | GO:0009069 serine family amino acid metabolic process	-	GO:0030554 adenyl nucleotide binding | GO:0004674 protein serine/threonine kinase activity | GO:0030295 protein kinase activator activity	-	pfam00571 CBS	GO & Domain
Contig4716	398	TGATCTCGGCGGTGTACTTG	60.6	55.0	CTCTCCAATCCATCCGTCCC	60.4	60.0	218	1443	gi|255580742|ref|XP_002531192.1| Ethylene-responsive transcription factor, putative	211	1.65E-59	GO:0006952 defense response | GO:0009414 response to water deprivation | GO:0042538 hyperosmotic salinity response | GO:0010105 negative regulation of ethylene mediated signaling pathway | GO:0009737 response to abscisic acid stimulus | GO:0045892 negative regulation of transcription, DNA-dependent	GO:0005634 nucleus | GO:0005667 transcription factor complex	GO:0043565 sequence-specific DNA binding | GO:0003700 sequence-specific DNA binding transcription factor activity	-	pfam00847 AP2	GO & Domain
Contig4759	401	GAAGGGAGACGAGTAGCTGG	60.0	60.0	CTGGTGGCTTTGGAGTTTGG	60.1	55.0	202	2459	gi|508776886|gb|EOY24142.1| Casein kinase II beta chain 1 isoform 1	239	2.41E-132	GO:0071900 regulation of protein serine/threonine kinase activity	GO:0005956 protein kinase CK2 complex | GO:0005634 nucleus	GO:0019887 protein kinase regulator activity | GO:0016301 kinase activity | GO:0005515 protein binding	-	pfam01214 CK_II_beta	GO & Domain
Contig4769	402	ACGAGGACCACACCCATAAC	60.2	55.0	TTCCAAGACCGCAACTCCC	60.7	57.9	265	2445	gi|470126734|ref|XP_004299338.1| PREDICTED: galactoside 2-alpha-L-fucosyltransferase-like	564	5.51E-278	GO:0010413 glucuronoxylan metabolic process | GO:0009749 response to glucose stimulus | GO:0055114 oxidation-reduction process | GO:0009744 response to sucrose stimulus | GO:0009750 response to fructose stimulus | GO:0006486 protein glycosylation | GO:0045492 xylan biosynthetic process | GO:0009832 plant-type cell wall biogenesis | GO:0009969 xyloglucan biosynthetic process | GO:0006118 electron …	GO:0032580 Golgi cisterna membrane | GO:0016021 integral to membrane	GO:0016705 oxidoreductase activity, acting on paired donors, with incorporation or reduction of molecular oxygen | GO:0009055 electron carrier activity | GO:0004497 monooxygenase activity | GO:0020037 heme binding | GO:0008107 galactoside 2-alpha-L-fucosyltransferase activity | GO:0005506 iron ion binding	2.4.1.69	pfam03254 XG_FTase	GO & Enzyme & Domain
Contig4783	403	CGATGAGGGCCAACTTACAC	59.4	55.0	GCACACTACCTGGAAAGCAC	59.9	55.0	424	3255	gi|224460417|gb|ABG77271.2| phytoene desaturase	582	0	GO:0046777 protein autophosphorylation | GO:0055114 oxidation-reduction process | GO:0016117 carotenoid biosynthetic process | GO:0010155 regulation of proton transport | GO:0016120 carotene biosynthetic process | GO:0006694 steroid biosynthetic process	GO:0009941 chloroplast envelope | GO:0009534 chloroplast thylakoid	GO:0016166 phytoene dehydrogenase activity | GO:0016719 carotene 7,8-desaturase activity	1.3.5.5	pfam01593 Amino_oxidase | pfam13450 NAD_binding_8	GO & Enzyme & Domain
Contig4814	405	AGGCCTTCTCTTGCAGACTC	60.2	55.0	CGCGAAATGATCCGAGGAAG	59.9	55.0	165	2407	gi|238575930|ref|XP_002387848.1| hypothetical protein MPER_13207	172	1.23E-104	GO:0048573 photoperiodism, flowering | GO:0007067 mitosis	-	GO:0003677 DNA binding | GO:0008270 zinc ion binding	-	pfam01152 Bac_globin | pfam01428 zf-AN1 | pfam01754 zf-A20	GO & Domain
Contig4844	407	AAGAGGTCCACATGCCATCG	60.9	55.0	TTGCCCAAATGTAGGACCAC	58.8	50.0	365	4477	gi|508706060|gb|EOX97956.1| Thymidylate synthase 1 isoform 1	528	0.00E+00	GO:0055114 oxidation-reduction process | GO:0000041 transition metal ion transport | GO:0009257 10-formyltetrahydrofolate biosynthetic process | GO:0006730 one-carbon metabolic process | GO:0032259 methylation | GO:0006545 glycine biosynthetic process | GO:0006231 dTMP biosynthetic process | GO:0042023 DNA endoreduplication | GO:0006206 pyrimidine base metabolic process | GO:0006761 dihydrofolate…	GO:0005829 cytosol	GO:0004799 thymidylate synthase activity | GO:0004146 dihydrofolate reductase activity	2.1.1.45 | 1.5.1.3	pfam00303 Thymidylat_synt | pfam00186 DHFR_1 | pfam03297 Ribosomal_S25	GO & Enzyme & Domain
Contig4853	409	TGATAAGAAGGGTGAGCGGG	59.9	55.0	CATGATCCTTAAGTGCCGGC	59.8	55.0	305	2773	gi|449453770|ref|XP_004144629.1| PREDICTED: 4-hydroxyphenylpyruvate dioxygenase-like	446	5.42E-246	GO:0055114 oxidation-reduction process | GO:0010189 vitamin E biosynthetic process | GO:0016117 carotenoid biosynthetic process | GO:0010236 plastoquinone biosynthetic process | GO:0006558 L-phenylalanine metabolic process | GO:0006570 tyrosine metabolic process	GO:0005829 cytosol | GO:0005739 mitochondrion	GO:0003868 4-hydroxyphenylpyruvate dioxygenase activity | GO:0046872 metal ion binding | GO:0042802 identical protein binding	1.13.11.27	pfam00903 Glyoxalase	GO & Enzyme & Domain
Contig4884	410	CAATATGCCACATCAGCCCG	60.2	55.0	CGACGACTCAACCCACATTG	59.9	55.0	377	2296	gi|255582313|ref|XP_002531947.1| clathrin assembly protein, putative	542	1.12E-301	GO:0048268 clathrin coat assembly | GO:0055114 oxidation-reduction process	GO:0005886 plasma membrane | GO:0030118 clathrin coat	GO:0005545 1-phosphatidylinositol binding | GO:0030276 clathrin binding | GO:0032440 2-alkenal reductase [NAD(P)] activity	-	pfam07651 ANTH	GO & Domain
Contig4899	414	TGTTCAAGAAGTGGCAGCAC	59.7	50.0	TGCACTGAAGTTAATCGCTCG	59.7	47.6	210	743	gi|508714075|gb|EOY05972.1| Uncharacterized protein TCM_020831	95	3.98E-27	-	GO:0009507 chloroplast	-	-	-	GO only
Contig4936	415	ACGTACAAATTGAGGCCAGAG	59.1	47.6	GCACCGATGATCATTCCCAC	59.8	55.0	368	1478	gi|224069056|ref|XP_002302889.1| predicted protein	286	2.12E-163	GO:0055114 oxidation-reduction process | GO:0018401 peptidyl-proline hydroxylation to 4-hydroxy-L-proline | GO:0006487 protein N-linked glycosylation | GO:0006525 arginine metabolic process | GO:0006560 proline metabolic process	GO:0005739 mitochondrion | GO:0005576 extracellular region | GO:0005794 Golgi apparatus	GO:0004656 procollagen-proline 4-dioxygenase activity | GO:0031418 L-ascorbic acid binding | GO:0005506 iron ion binding	-	pfam03171 2OG-FeII_Oxy | pfam13640 2OG-FeII_Oxy_3	GO & Domain
Contig4972	417	ACGGATCTAACCAGGGCATC	60.0	55.0	TCTCCGAGGTCAGATCCGAG	60.9	60.0	202	2121	gi|449439183|ref|XP_004137366.1| PREDICTED: F-box protein At5g46170-like	374	6.63E-190	GO:0010286 heat acclimation	GO:0005634 nucleus	-	-	pfam12937 F-box-like | pfam00646 F-box	GO & Domain
Contig4985	418	GCTTATCACTTCGGAAGGGC	59.4	55.0	GCCCTTGTCTTCGCAGTTAC	59.9	55.0	331	1982	gi|508699701|gb|EOX91597.1| Uncharacterized protein isoform 1	478	9.23E-103	GO:0009165 nucleotide biosynthetic process	GO:0005634 nucleus	-	-	-	GO only
Contig5000	419	AGCCTCTGATCCGTCTCATG	59.7	55.0	TGGTAGCTATTGTAGTCGGACG	60.1	50.0	182	1766	gi|508778038|gb|EOY25294.1| C globular stage isoform 1	273	5.06E-152	-	GO:0016021 integral to membrane	-	-	pfam04819 DUF716	GO & Domain
Contig5004	420	GACCCTCTCTCTACTCGAAGC	59.8	57.1	GAGATGACCTCCTCACCTCG	59.7	60.0	385	1492	gi|225463717|ref|XP_002263359.1| PREDICTED: small nuclear ribonucleoprotein-associated protein B'	276	7.40E-161	GO:0000398 nuclear mRNA splicing, via spliceosome | GO:0001510 RNA methylation	GO:0005730 nucleolus | GO:0015030 Cajal body | GO:0005732 small nucleolar ribonucleoprotein complex | GO:0019013 viral nucleocapsid | GO:0005829 cytosol | GO:0009536 plastid	GO:0003723 RNA binding	-	pfam01423 LSM	GO & Domain
Contig5035	422	TCGCAACGTAGACTAGGCTC	60.0	55.0	GCCAAAGTCATCCAAGCTCC	59.9	55.0	426	2474	gi|449438105|ref|XP_004136830.1| PREDICTED: 14-3-3-like protein D-like	187	1.56E-95	GO:0009965 leaf morphogenesis | GO:0000023 maltose metabolic process | GO:0030154 cell differentiation | GO:0019252 starch biosynthetic process | GO:0010207 photosystem II assembly	GO:0000502 proteasome complex | GO:0005739 mitochondrion | GO:0009941 chloroplast envelope | GO:0009535 chloroplast thylakoid membrane | GO:0005634 nucleus	-	-	pfam00244 14-3-3 | pfam05348 UMP1	GO & Domain
Contig5041	423	TGTGGTCCCTTTCAGTCCTG	60.0	55.0	TGCTCGGCTCTCTGAAGATC	60.0	55.0	423	2361	gi|508712766|gb|EOY04663.1| IQ-domain 13 isoform 2	532	4.13E-208	GO:0045492 xylan biosynthetic process | GO:0010413 glucuronoxylan metabolic process	GO:0005886 plasma membrane	GO:0005516 calmodulin binding	-	pfam13178 DUF4005 | pfam00612 IQ	GO & Domain
Contig5050	425	ACGAGTTCACATTGGGTTCG	59.2	50.0	AGAACCAAAGGCTGTTTCGC	60.1	50.0	405	1489	gi|255548303|ref|XP_002515208.1| autophagy 8h, putative	69	2.36E-33	GO:0032258 CVT pathway | GO:0006508 proteolysis | GO:0046482 para-aminobenzoic acid metabolic process | GO:0006914 autophagy	GO:0005775 vacuolar lumen | GO:0045298 tubulin complex	GO:0008017 microtubule binding | GO:0004185 serine-type carboxypeptidase activity | GO:0019776 Atg8 ligase activity | GO:0019786 APG8-specific protease activity | GO:0019779 APG8 activating enzyme activity	-	pfam02991 Atg8	GO & Domain
Contig5057	427	CTCTTCTTGCATTCCTGGCG	60.0	55.0	GCGTATCTCTGCTCAGCTTG	59.5	55.0	347	2711	gi|508778107|gb|EOY25363.1| RNAse l inhibitor protein 2 isoform 1	344	5.94E-219	GO:0006200 ATP catabolic process | GO:0006118 electron transport | GO:0015682 ferric iron transport	-	GO:0051536 iron-sulfur cluster binding | GO:0009055 electron carrier activity | GO:0005524 ATP binding | GO:0015408 ferric-transporting ATPase activity	-	pfam00005 ABC_tran | pfam04068 RLI | pfam00037 Fer4 | pfam12837 Fer4_6 | pfam13187 Fer4_9 | pfam13237 Fer4_10 | pfam12838 Fer4_7 | pfam12797 Fer4_2 | pfam07673 DUF1602 | pfam13183 Fer4_8 | pfam13484 Fer4_16	GO & Domain
Contig5073	430	TCTCTGCATCTTCTCCGTCG	60.0	55.0	CGACAACAAGCTCGCCATAG	60.1	55.0	416	1663	gi|462411509|gb|EMJ16558.1| hypothetical protein PRUPE_ppa005544mg	444	7.65E-242	GO:0007623 circadian rhythm | GO:0006333 chromatin assembly or disassembly | GO:0055114 oxidation-reduction process	GO:0009941 chloroplast envelope | GO:0005886 plasma membrane | GO:0005774 vacuolar membrane | GO:0005739 mitochondrion	GO:0016491 oxidoreductase activity | GO:0000166 nucleotide binding	-	-	GO only
Contig5074	431	AGGAGAAGGGTGTTGCTGAG	60.1	55.0	CAGCTCCCGAAATGCTTCAC	60.3	55.0	344	1638	gi|508715609|gb|EOY07506.1| RHOMBOID-like 1	383	7.66E-208	GO:0006508 proteolysis	GO:0005794 Golgi apparatus | GO:0009506 plasmodesma | GO:0005886 plasma membrane | GO:0016021 integral to membrane	GO:0004252 serine-type endopeptidase activity | GO:0003676 nucleic acid binding | GO:0000166 nucleotide binding	-	pfam01694 Rhomboid	GO & Domain
Contig5110	432	GAACTGCAATTCTCTCCGCC	60.0	55.0	CCAGGCCTTTGAACCCTTTG	60.1	55.0	315	1645	gi|225441607|ref|XP_002281809.1| PREDICTED: uncharacterized protein LOC100255634	212	9.93E-95	-	GO:0005634 nucleus	-	-	pfam07797 DUF1639	GO & Domain
Contig5111	433	GAACTGCAATTCTCTCCGCC	60.0	55.0	CCAGGCCTTTGAACCCTTTG	60.1	55.0	315	1570	gi|225441607|ref|XP_002281809.1| PREDICTED: uncharacterized protein LOC100255634	212	9.93E-95	-	GO:0005634 nucleus	-	-	pfam07797 DUF1639	GO & Domain
Contig5112	434	GAACTGCAATTCTCTCCGCC	60.0	55.0	CCAGGCCTTTGAACCCTTTG	60.1	55.0	315	2022	gi|225441607|ref|XP_002281809.1| PREDICTED: uncharacterized protein LOC100255634	212	9.93E-95	-	GO:0005634 nucleus	-	-	pfam07797 DUF1639	GO & Domain
Contig5121	435	TGAGCCACTGTACAGCGC	60.8	61.1	TGATGTGGGACGTGTGAGAG	60.2	55.0	171	1468	gi|508774456|gb|EOY21712.1| Homeobox protein, putative isoform 1	303	1.01E-109	GO:0015706 nitrate transport | GO:0009965 leaf morphogenesis | GO:0015996 chlorophyll catabolic process | GO:0010167 response to nitrate | GO:0000041 transition metal ion transport | GO:0045893 positive regulation of transcription, DNA-dependent | GO:0009733 response to auxin stimulus	GO:0005634 nucleus | GO:0005667 transcription factor complex	GO:0003700 sequence-specific DNA binding transcription factor activity | GO:0000976 transcription regulatory region sequence-specific DNA binding | GO:0042803 protein homodimerization activity	-	pfam02183 HALZ | pfam00046 Homeobox	GO & Domain
Contig5130	436	CCTCTGGGCATGGAGTGG	60.2	66.7	TGCACAATCATTCACTGTTGC	58.7	42.9	450	1153	gi|449452893|ref|XP_004144193.1| PREDICTED: protein kish-A-like	70	6.24E-38	GO:0006468 protein phosphorylation | GO:0055114 oxidation-reduction process | GO:0009069 serine family amino acid metabolic process	GO:0016023 cytoplasmic membrane-bounded vesicle | GO:0016021 integral to membrane | GO:0005576 extracellular region | GO:0009507 chloroplast	GO:0016491 oxidoreductase activity | GO:0005524 ATP binding | GO:0004674 protein serine/threonine kinase activity	-	pfam06842 DUF1242	GO & Domain
Contig5131	437	CCTCTGGGCATGGAGTGG	60.2	66.7	TGCACAATCATTCACTGTTGC	58.7	42.9	450	1066	gi|449452893|ref|XP_004144193.1| PREDICTED: protein kish-A-like	70	5.62E-38	GO:0006468 protein phosphorylation | GO:0055114 oxidation-reduction process | GO:0009069 serine family amino acid metabolic process	GO:0016023 cytoplasmic membrane-bounded vesicle | GO:0016021 integral to membrane | GO:0005576 extracellular region | GO:0009507 chloroplast	GO:0016491 oxidoreductase activity | GO:0005524 ATP binding | GO:0004674 protein serine/threonine kinase activity	-	pfam06842 DUF1242	GO & Domain
Contig5164	439	ATTTGTTGCACCATGGCCTC	60.2	50.0	TTACCGTTCTCCTCGACCAG	59.6	55.0	194	1905	gi|462397479|gb|EMJ03147.1| hypothetical protein PRUPE_ppa004524mg	494	1.18E-227	-	GO:0005886 plasma membrane | GO:0009507 chloroplast	-	-	pfam13359 DDE_4	GO & Domain
Contig5167	440	ACTTTCCCACCTTTCCCTCC	60.0	55.0	GCTCTTCGGCCCTTGAAATC	60.0	55.0	243	1376	gi|224142915|ref|XP_002324777.1| predicted protein	253	1.35E-162	GO:0006355 regulation of transcription, DNA-dependent	GO:0005829 cytosol | GO:0005634 nucleus	GO:0008270 zinc ion binding | GO:0035064 methylated histone residue binding | GO:0003677 DNA binding	-	pfam12165 DUF3594 | pfam00628 PHD	GO & Domain
Contig5210	443	AGAAGGCCAGAGACAGAAGC	60.2	55.0	TGTGAGACAACCATCCAAGTC	58.6	47.6	255	696	gi|255576227|ref|XP_002529007.1| conserved hypothetical protein	60	4.75E-26	-	GO:0009507 chloroplast	-	-	pfam08991 DUF1903	GO & Domain
Contig5211	444	TCGGCGGATCTTAGCTATGG	59.9	55.0	TTTGACGCGTGAACAGTACG	59.9	50.0	215	932	-	-	-	-	-	-	-	-
Contig5240	445	TGCGATGACAAACGTGAACC	60.2	50.0	CTCCCACAGATCACCGAGAG	60.0	60.0	433	1495	gi|255557947|ref|XP_002520002.1| conserved hypothetical protein	210	2.01E-101	-	GO:0005576 extracellular region | GO:0016020 membrane | GO:0016023 cytoplasmic membrane-bounded vesicle	-	-	pfam06749 DUF1218	GO & Domain
Contig5240	446	CTCTCGGTGATCTGTGGGAG	60.0	60.0	CGTTCGTGTCCTCCCTTAAAG	59.4	52.4	296	1495	gi|255557947|ref|XP_002520002.1| conserved hypothetical protein	210	2.01E-101	-	GO:0005576 extracellular region | GO:0016020 membrane | GO:0016023 cytoplasmic membrane-bounded vesicle	-	-	pfam06749 DUF1218	GO & Domain
Contig5241	447	TCTTGCCTCCTCCATCCAAG	59.9	55.0	GGTCCTCTCATCCACCCATC	60.0	60.0	445	1873	gi|225457554|ref|XP_002272490.1| PREDICTED: probable serine/threonine-protein kinase Cx32, chloroplastic-like	415	9.37E-169	GO:0000186 activation of MAPKK activity | GO:0010363 regulation of plant-type hypersensitive response | GO:0006612 protein targeting to membrane | GO:0009963 positive regulation of flavonoid biosynthetic process | GO:0002237 response to molecule of bacterial origin | GO:0007178 transmembrane receptor protein serine/threonine kinase signaling pathway | GO:0009069 serine family amino acid metabolic…	GO:0005886 plasma membrane	GO:0016757 transferase activity, transferring glycosyl groups | GO:0004709 MAP kinase kinase kinase activity | GO:0005524 ATP binding	2.7.11.1	pfam00069 Pkinase | pfam07714 Pkinase_Tyr	GO & Enzyme & Domain
Contig5262	448	CTCTCTGAAGCTTCGCAACG	60.0	55.0	ATTGCTGGCCATTGACAGTG	59.9	50.0	220	1091	gi|225434486|ref|XP_002275144.1| PREDICTED: mitochondrial import inner membrane translocase subunit tim22	169	7.84E-87	GO:0009793 embryo development ending in seed dormancy	GO:0016021 integral to membrane	-	-	pfam02466 Tim17	GO & Domain
Contig5263	449	TTCTCAAATTGCTGCGGTGG	60.2	50.0	CACACCACGTCCTGCTTTAC	59.9	55.0	258	964	gi|470120740|ref|XP_004296448.1| PREDICTED: uncharacterized protein LOC101306219	129	6.10E-55	-	GO:0005634 nucleus	-	-	-	GO only
Contig5278	451	TGCATCATTCTCTCCGAGCC	60.7	55.0	CCAGGAACAACTTGCCGATC	59.9	55.0	417	2763	gi|340376879|ref|XP_003386958.1| PREDICTED: serine/threonine-protein kinase Sgk3-like	28	0.0104	-	-	-	-	-
Contig5278	452	TGCATCATTCTCTCCGAGCC	60.7	55.0	CCAGGAACAACTTGCCGATC	59.9	55.0	417	2763	gi|340376879|ref|XP_003386958.1| PREDICTED: serine/threonine-protein kinase Sgk3-like	28	0.0104	-	-	-	-	-
Contig5291	453	AGAAAGGTGCTGGTACGAGG	60.2	55.0	GTTGAGCTGTCGGATGAAGC	60.0	55.0	349	2001	gi|508782669|gb|EOY29925.1| Heat shock transcription factor A2 isoform 1	274	2.37E-100	GO:0001666 response to hypoxia | GO:0034976 response to endoplasmic reticulum stress | GO:0006457 protein folding | GO:0010286 heat acclimation | GO:0045893 positive regulation of transcription, DNA-dependent | GO:0009407 toxin catabolic process	GO:0005634 nucleus | GO:0005667 transcription factor complex	GO:0043565 sequence-specific DNA binding | GO:0003700 sequence-specific DNA binding transcription factor activity | GO:0016787 hydrolase activity	-	pfam00447 HSF_DNA-bind	GO & Domain
Contig5301	454	CTCTCTGCTGCTTCAAACGG	59.9	55.0	CAAACTCACAGTCAGCAGCC	60.2	55.0	302	2569	gi|255559072|ref|XP_002520558.1| brg-1 associated factor, putative	348	2.45E-147	GO:0009739 response to gibberellin stimulus | GO:0006355 regulation of transcription, DNA-dependent | GO:0009723 response to ethylene stimulus	GO:0005634 nucleus | GO:0005667 transcription factor complex	GO:0046983 protein dimerization activity | GO:0003700 sequence-specific DNA binding transcription factor activity	-	pfam02201 SWIB | pfam08766 DEK_C	GO & Domain
Contig5311	455	CCAAAGCCGAGAACATTCCC	59.9	55.0	GCTTAGAGAGAGAAATCGGCC	59.0	52.4	282	1682	gi|508704598|gb|EOX96494.1| ELMO/CED-12 family protein isoform 1	266	2.40E-166	GO:0006909 phagocytosis	GO:0005856 cytoskeleton | GO:0005737 cytoplasm	-	-	pfam04727 ELMO_CED12	GO & Domain
Contig5332	457	CTACTCGTCTCGGTCCAGTC	59.7	60.0	AGAGCAGAGACCATGAACCC	59.9	55.0	281	1098	gi|225440474|ref|XP_002272505.1| PREDICTED: CASP-like protein At3g53850	154	7.04E-82	-	GO:0016021 integral to membrane | GO:0005739 mitochondrion | GO:0005886 plasma membrane	-	-	pfam04535 DUF588	GO & Domain
Contig5361	463	CAATATGTTGTGTCCCGCCC	60.0	55.0	CCCATAGCAAGGAAACGCG	60.0	57.9	396	1866	gi|462405649|gb|EMJ11113.1| hypothetical protein PRUPE_ppa004401mg	498	1.32E-215	-	GO:0005634 nucleus	GO:0003676 nucleic acid binding | GO:0004527 exonuclease activity	-	pfam00929 RNase_T	GO & Domain
Contig5374	464	GTCAGTGCGAGATTCTGCTG	59.7	55.0	TCTCCGCTTGATGAACCCTG	60.5	55.0	439	2089	gi|255543194|ref|XP_002512660.1| conserved hypothetical protein	235	4.31E-102	GO:0030003 cellular cation homeostasis | GO:0070838 divalent metal ion transport	GO:0005634 nucleus	-	-	pfam07207 Lir1	GO & Domain
Contig5377	465	GACGAGAAGAAGTTGCGCTC	60.0	55.0	GAGGCCCAACATCAGCAAAG	60.2	55.0	432	2060	gi|376372835|gb|AFB35600.1| trancription factor CBF2	187	3.59E-105	GO:0009414 response to water deprivation | GO:0006355 regulation of transcription, DNA-dependent | GO:0009631 cold acclimation	GO:0005634 nucleus | GO:0005667 transcription factor complex	GO:0003677 DNA binding | GO:0003700 sequence-specific DNA binding transcription factor activity	-	pfam00847 AP2	GO & Domain
Contig5394	466	TGTGTCCTCTCCTGTGAAGC	60.1	55.0	CCATCTCCCTGTGCTTCTCC	60.6	60.0	384	2984	gi|508785792|gb|EOY33048.1| Nucleic acid binding protein, putative isoform 1	446	4.80E-141	GO:0006468 protein phosphorylation | GO:0009627 systemic acquired resistance | GO:0009697 salicylic acid biosynthetic process | GO:0009069 serine family amino acid metabolic process | GO:0007169 transmembrane receptor protein tyrosine kinase signaling pathway	GO:0005886 plasma membrane	GO:0004674 protein serine/threonine kinase activity | GO:0005524 ATP binding | GO:0004714 transmembrane receptor protein tyrosine kinase activity	2.7.11.1	pfam07714 Pkinase_Tyr	GO & Enzyme & Domain
Contig5394	467	AGTGGAAACGAGGGAGAAGC	60.4	55.0	GGTGTGAAAGCCGTGTCATC	60.2	55.0	257	2984	gi|508785792|gb|EOY33048.1| Nucleic acid binding protein, putative isoform 1	446	4.80E-141	GO:0006468 protein phosphorylation | GO:0009627 systemic acquired resistance | GO:0009697 salicylic acid biosynthetic process | GO:0009069 serine family amino acid metabolic process | GO:0007169 transmembrane receptor protein tyrosine kinase signaling pathway	GO:0005886 plasma membrane	GO:0004674 protein serine/threonine kinase activity | GO:0005524 ATP binding | GO:0004714 transmembrane receptor protein tyrosine kinase activity	2.7.11.1	pfam07714 Pkinase_Tyr	GO & Enzyme & Domain
Contig5412	468	GAGAATGGAAGCTTGGGTGC	59.9	55.0	TCCGAGCAACATCTCCACTC	60.2	55.0	304	2127	gi|224112839|ref|XP_002316306.1| predicted protein	436	5.85E-136	GO:0009920 cell plate formation involved in plant-type cell wall biogenesis	GO:0019898 extrinsic to membrane | GO:0005794 Golgi apparatus	GO:0003729 mRNA binding | GO:0008270 zinc ion binding | GO:0000166 nucleotide binding	-	pfam00076 RRM_1 | pfam14259 RRM_6	GO & Domain
Contig5420	469	ACGATCGTTATCTTCCGGGC	60.7	55.0	GTGGGTCATAAACTTCCGCG	60.0	55.0	442	1052	gi|462420561|gb|EMJ24824.1| hypothetical protein PRUPE_ppa012614mg	100	5.95E-62	GO:0043161 proteasomal ubiquitin-dependent protein catabolic process | GO:0009739 response to gibberellin stimulus | GO:0009910 negative regulation of flower development | GO:0051788 response to misfolded protein | GO:0009965 leaf morphogenesis | GO:0080129 proteasome core complex assembly | GO:0016567 protein ubiquitination | GO:0006635 fatty acid beta-oxidation | GO:0016579 protein deubiquitina…	GO:0005634 nucleus	GO:0004842 ubiquitin-protein ligase activity	-	pfam00179 UQ_con	GO & Domain
Contig5421	470	CACTCCACCAGCTCCTTCTG	60.8	60.0	GTGGGTCATAAACTTCCGCG	60.0	55.0	204	1148	gi|462420561|gb|EMJ24824.1| hypothetical protein PRUPE_ppa012614mg	161	6.54E-107	GO:0043161 proteasomal ubiquitin-dependent protein catabolic process | GO:0009739 response to gibberellin stimulus | GO:0009910 negative regulation of flower development | GO:0051788 response to misfolded protein | GO:0009965 leaf morphogenesis | GO:0080129 proteasome core complex assembly | GO:0016567 protein ubiquitination | GO:0006635 fatty acid beta-oxidation | GO:0016579 protein deubiquitina…	GO:0005634 nucleus	GO:0004842 ubiquitin-protein ligase activity	6.3.2.19	pfam00179 UQ_con	GO & Enzyme & Domain
Contig5430	471	CCTGAATTCTCACGCTGCTC	59.7	55.0	CCTCTCGAAACCCAATTGCC	59.9	55.0	303	3770	gi|255541074|ref|XP_002511601.1| ubiquitin-protein ligase, putative	916	0	GO:0048527 lateral root development | GO:0016567 protein ubiquitination | GO:0006511 ubiquitin-dependent protein catabolic process	GO:0005634 nucleus | GO:0000151 ubiquitin ligase complex	GO:0005515 protein binding | GO:0004842 ubiquitin-protein ligase activity	-	pfam12937 F-box-like | pfam00514 Arm | pfam00646 F-box | pfam13646 HEAT_2	GO & Domain
Contig5471	475	GGCCATAATAATGCCGACGG	59.9	55.0	AAATGTGCGTTCCTCTGCAG	59.9	50.0	142	2920	gi|449466508|ref|XP_004150968.1| PREDICTED: UDP-galactose transporter 2-like	344	4.45E-200	GO:0016132 brassinosteroid biosynthetic process | GO:0006863 purine base transport | GO:0015711 organic anion transport	GO:0005794 Golgi apparatus | GO:0016021 integral to membrane | GO:0005783 endoplasmic reticulum	GO:0008514 organic anion transmembrane transporter activity	-	pfam03151 TPT | pfam08449 UAA | pfam00892 EamA | pfam01694 Rhomboid	GO & Domain
Contig5505	478	CATTCCGGCATCAACCTCAC	60.0	55.0	GCGTCATATGCGTCCAGAAG	59.9	55.0	272	1259	gi|224092198|ref|XP_002309505.1| predicted protein	275	2.20E-108	-	GO:0005829 cytosol	-	-	-	GO only
Contig5521	480	GGGAATCTGAAGCCTCCAAC	59.0	55.0	CCATGGCAGCAGAGTTCAAG	59.9	55.0	138	1987	gi|225448904|ref|XP_002265080.1| PREDICTED: malate dehydrogenase	425	1.37E-245	GO:0006364 rRNA processing | GO:0006108 malate metabolic process | GO:0000023 maltose metabolic process | GO:0019252 starch biosynthetic process | GO:0009657 plastid organization | GO:0010207 photosystem II assembly | GO:0019761 glucosinolate biosynthetic process | GO:0043085 positive regulation of catalytic activity | GO:0006090 pyruvate metabolic process | GO:0019643 reductive tricarboxylic aci…	GO:0005739 mitochondrion | GO:0009941 chloroplast envelope | GO:0009579 thylakoid | GO:0009570 chloroplast stroma | GO:0048046 apoplast	GO:0030060 L-malate dehydrogenase activity | GO:0046554 malate dehydrogenase (NADP+) activity | GO:0000166 nucleotide binding	1.1.1.82 | 1.1.1.37	pfam02866 Ldh_1_C | pfam00056 Ldh_1_N	GO & Enzyme & Domain
Contig5523	481	TCGGCTTCCTCTTTCACTCC	60.2	55.0	GTGGAACTGCGACCTGAAAG	59.9	55.0	394	3068	gi|262410511|gb|ACY66803.1| myb family transcription factor	352	3.10E-189	GO:0016192 vesicle-mediated transport	GO:0000814 ESCRT II complex | GO:0005739 mitochondrion	-	-	pfam04157 EAP30 | pfam13921 Myb_DNA-bind_6 | pfam00249 Myb_DNA-binding	GO & Domain
Contig5523	482	TCGGCTTCCTCTTTCACTCC	60.2	55.0	GTGGAACTGCGACCTGAAAG	59.9	55.0	394	3068	gi|262410511|gb|ACY66803.1| myb family transcription factor	352	3.10E-189	GO:0016192 vesicle-mediated transport	GO:0000814 ESCRT II complex | GO:0005739 mitochondrion	-	-	pfam04157 EAP30 | pfam13921 Myb_DNA-bind_6 | pfam00249 Myb_DNA-binding	GO & Domain
Contig5595	486	TGAGGTGAAGCTTCTGGAGG	59.8	55.0	TATGCAGGAGTCCTTGGCTG	60.2	55.0	312	2794	gi|470128993|ref|XP_004300416.1| PREDICTED: inositol-tetrakisphosphate 1-kinase 1-like	330	4.30E-136	GO:0010264 myo-inositol hexakisphosphate biosynthetic process | GO:0052746 inositol phosphorylation | GO:0032957 inositol trisphosphate metabolic process	GO:0005829 cytosol	GO:0052726 inositol-1,3,4-trisphosphate 5-kinase activity | GO:0005524 ATP binding | GO:0000287 magnesium ion binding | GO:0047325 inositol tetrakisphosphate 1-kinase activity | GO:0052725 inositol-1,3,4-trisphosphate 6-kinase activity	2.7.1.134 | 2.7.1.159	pfam05770 Ins134_P3_kin	GO & Enzyme & Domain
Contig5595	487	TATGCAGGAGTCCTTGGCTG	60.2	55.0	TGAGGTGAAGCTTCTGGAGG	59.8	55.0	312	2794	gi|470128993|ref|XP_004300416.1| PREDICTED: inositol-tetrakisphosphate 1-kinase 1-like	330	4.30E-136	GO:0010264 myo-inositol hexakisphosphate biosynthetic process | GO:0052746 inositol phosphorylation | GO:0032957 inositol trisphosphate metabolic process	GO:0005829 cytosol	GO:0052726 inositol-1,3,4-trisphosphate 5-kinase activity | GO:0005524 ATP binding | GO:0000287 magnesium ion binding | GO:0047325 inositol tetrakisphosphate 1-kinase activity | GO:0052725 inositol-1,3,4-trisphosphate 6-kinase activity	2.7.1.134 | 2.7.1.159	pfam05770 Ins134_P3_kin	GO & Enzyme & Domain
Contig5600	488	ATCCAACTATGCAAGCAGGC	59.4	50.0	GCCAGTTGACGTTCTTGAGG	59.9	55.0	354	1291	gi|462415232|gb|EMJ19969.1| hypothetical protein PRUPE_ppa009523mg	275	3.28E-98	-	-	-	-	pfam00168 C2	Domain only
Contig5609	489	TTGAGTCGGTCTTGTCTCGG	60.2	55.0	CAGCAAACACTCGACACTCC	59.9	55.0	121	3014	gi|508785872|gb|EOY33128.1| Vacuolar proton ATPase A1 isoform 3	819	0	GO:0070070 proton-transporting V-type ATPase complex assembly | GO:0015991 ATP hydrolysis coupled proton transport | GO:0031669 cellular response to nutrient levels | GO:0006200 ATP catabolic process	GO:0009705 plant-type vacuole membrane | GO:0005802 trans-Golgi network | GO:0009507 chloroplast | GO:0012510 trans-Golgi network transport vesicle membrane | GO:0000220 vacuolar proton-transporting V-type ATPase, V0 domain | GO:0005768 endosome | GO:0005886 plasma membrane | GO:0005739 mitochondrion	GO:0015078 hydrogen ion transmembrane transporter activity | GO:0009678 hydrogen-translocating pyrophosphatase activity | GO:0016887 ATPase activity	-	pfam01496 V_ATPase_I	GO & Domain
Contig5632	493	TCGAGGGCAGATTGGAGAAG	59.9	55.0	TCGAGGGCAGATTGGAGAAG	59.9	55.0	171	2979	gi|255562922|ref|XP_002522466.1| NAC domain-containing protein, putative	270	2.64E-122	GO:0009825 multidimensional cell growth | GO:0006355 regulation of transcription, DNA-dependent | GO:0009908 flower development | GO:0045087 innate immune response | GO:0009617 response to bacterium | GO:0010150 leaf senescence	GO:0005634 nucleus | GO:0005667 transcription factor complex	GO:0003677 DNA binding | GO:0003700 sequence-specific DNA binding transcription factor activity	-	pfam02365 NAM	GO & Domain
Contig5638	495	AGCTGTAGATGACGTCCGAC	60.0	55.0	ATCGAATCGTCCGGTCTTCC	60.4	55.0	205	2257	gi|359486687|ref|XP_002265345.2| PREDICTED: NAC domain-containing protein 78-like	544	5.43E-195	GO:0009819 drought recovery | GO:0009873 ethylene mediated signaling pathway | GO:0009407 toxin catabolic process | GO:0009753 response to jasmonic acid stimulus | GO:2000377 regulation of reactive oxygen species metabolic process | GO:0009962 regulation of flavonoid biosynthetic process | GO:0042538 hyperosmotic salinity response | GO:0000303 response to superoxide | GO:0010583 response to cyclo…	GO:0005737 cytoplasm | GO:0005730 nucleolus | GO:0005886 plasma membrane | GO:0005667 transcription factor complex	GO:0046982 protein heterodimerization activity | GO:0003677 DNA binding | GO:0003700 sequence-specific DNA binding transcription factor activity | GO:0042803 protein homodimerization activity	-	pfam02365 NAM	GO & Domain
Contig5665	498	TGCGTGTATCCTTCCACTCC	60.2	55.0	AGTTCTTGGCCTGAGAGACC	59.8	55.0	390	1864	gi|225469071|ref|XP_002270329.1| PREDICTED: omega-hydroxypalmitate O-feruloyl transferase	448	2.04E-201	GO:0010345 suberin biosynthetic process | GO:0052325 cell wall pectin biosynthetic process | GO:0009567 double fertilization forming a zygote and endosperm | GO:0042967 acyl-carrier-protein biosynthetic process	GO:0005737 cytoplasm | GO:0005634 nucleus	GO:0050734 hydroxycinnamoyltransferase activity | GO:0047672 anthranilate N-benzoyltransferase activity	-	pfam02458 Transferase	GO & Domain
Contig5724	503	CACTGTTGTCGATGTGAGGC	59.9	55.0	CATTGGAGCTCGCGTTACTC	59.8	55.0	204	1940	gi|508699781|gb|EOX91677.1| Voltage dependent anion channel 2	276	2.05E-133	GO:0000038 very long chain fatty acid metabolic process | GO:0006633 fatty acid biosynthetic process | GO:0042335 cuticle development | GO:0009409 response to cold | GO:0006810 transport | GO:0042967 acyl-carrier-protein biosynthetic process	GO:0005759 mitochondrial matrix	GO:0031177 phosphopantetheine binding | GO:0050897 cobalt ion binding | GO:0000036 acyl carrier activity	-	pfam01459 Porin_3 | pfam00550 PP-binding	GO & Domain
Contig5728	505	GGGTACTCTTGTTTCCGTGC	59.6	55.0	CCCAGTCAGCCGAATCAAAG	59.7	55.0	280	713	gi|225431892|ref|XP_002276228.1| PREDICTED: uncharacterized protein LOC100255126 isoform 2	96	6.15E-37	GO:0007623 circadian rhythm	-	-	-	pfam04667 Endosulfine	GO & Domain
Contig5729	506	ATCCATTGCAGCCGGATTTG	60.0	50.0	CAAGTACGTTCTGCTCTGCG	60.0	55.0	237	2035	gi|508783540|gb|EOY30796.1| Polyol/monosaccharide transporter 5 isoform 1	469	1.89E-226	GO:0015798 myo-inositol transport | GO:0015753 D-xylose transport | GO:0015793 glycerol transport | GO:0015758 glucose transport | GO:0015795 sorbitol transport | GO:0015797 mannitol transport | GO:0006569 tryptophan catabolic process | GO:0009684 indoleacetic acid biosynthetic process | GO:0006857 oligopeptide transport | GO:0055114 oxidation-reduction process | GO:0015757 galactose transport | …	GO:0016021 integral to membrane | GO:0005886 plasma membrane	GO:0015591 D-ribose transmembrane transporter activity | GO:0015168 glycerol transmembrane transporter activity | GO:0015576 sorbitol transmembrane transporter activity | GO:0032440 2-alkenal reductase [NAD(P)] activity | GO:0005365 myo-inositol transmembrane transporter activity | GO:0005351 sugar:hydrogen symporter activity | GO:0005354 galactose transmembrane transporter activity | GO:0005355 …	-	pfam00083 Sugar_tr | pfam07690 MFS_1 | pfam13347 MFS_2 | pfam03553 Na_H_antiporter	GO & Domain
Contig5739	508	GACATCCGAGAAAGCCAACG	60.0	55.0	ACTCTTCGTCCTACCAAGCG	60.2	55.0	370	1085	gi|449435724|ref|XP_004135644.1| PREDICTED: trafficking protein particle complex subunit 6B-like	168	7.03E-99	GO:0009737 response to abscisic acid stimulus | GO:0048868 pollen tube development | GO:0016192 vesicle-mediated transport	-	GO:0005215 transporter activity	-	pfam04051 TRAPP	GO & Domain
Contig5746	510	GTGGGTGCTGAAATCGGAAG	59.9	55.0	CGCAGTTCCCACAGATTCAC	59.9	55.0	263	2146	gi|508776884|gb|EOY24140.1| Histone H3 K4-specific methyltransferase SET7/9 family protein	501	2.27E-206	GO:0009294 DNA mediated transformation | GO:0016310 phosphorylation | GO:0006508 proteolysis	GO:0009536 plastid	GO:0016301 kinase activity | GO:0004197 cysteine-type endopeptidase activity	-	pfam02493 MORN	GO & Domain
Contig5757	511	AAAGCAGCACCAAATCACCC	60.1	50.0	TGGCCTCCGAGTTCACAC	60.0	61.1	306	3217	gi|255573447|ref|XP_002527649.1| hypothetical protein RCOM_1278130	777	1.15E-95	-	-	GO:0008270 zinc ion binding | GO:0003676 nucleic acid binding	-	pfam00642 zf-CCCH	GO & Domain
Contig5764	512	GAAAGCCGAGGAGTCAAAGC	59.9	55.0	GATTCTGCAGCCCAATGGTC	60.0	55.0	345	1890	gi|508783032|gb|EOY30288.1| Growth-regulating factor 5 isoform 3	349	2.16E-144	GO:0006094 gluconeogenesis | GO:0006355 regulation of transcription, DNA-dependent | GO:0009651 response to salt stress | GO:0009407 toxin catabolic process | GO:0016310 phosphorylation | GO:0042742 defense response to bacterium | GO:0006096 glycolysis | GO:0032880 regulation of protein localization | GO:0009742 brassinosteroid mediated signaling pathway | GO:0046686 response to cadmium ion | GO:…	GO:0009507 chloroplast | GO:0005618 cell wall | GO:0005829 cytosol | GO:0005886 plasma membrane | GO:0005634 nucleus	GO:0016818 hydrolase activity, acting on acid anhydrides, in phosphorus-containing anhydrides | GO:0005524 ATP binding | GO:0045309 protein phosphorylated amino acid binding	-	pfam08879 WRC | pfam08880 QLQ	GO & Domain
Contig5764	513	CTCTTGCCACTGTGAAGCTG	59.9	55.0	TCAGAGACAAGAGCTGCCAC	60.4	55.0	446	1890	gi|508783032|gb|EOY30288.1| Growth-regulating factor 5 isoform 3	349	2.16E-144	GO:0006094 gluconeogenesis | GO:0006355 regulation of transcription, DNA-dependent | GO:0009651 response to salt stress | GO:0009407 toxin catabolic process | GO:0016310 phosphorylation | GO:0042742 defense response to bacterium | GO:0006096 glycolysis | GO:0032880 regulation of protein localization | GO:0009742 brassinosteroid mediated signaling pathway | GO:0046686 response to cadmium ion | GO:…	GO:0009507 chloroplast | GO:0005618 cell wall | GO:0005829 cytosol | GO:0005886 plasma membrane | GO:0005634 nucleus	GO:0016818 hydrolase activity, acting on acid anhydrides, in phosphorus-containing anhydrides | GO:0005524 ATP binding | GO:0045309 protein phosphorylated amino acid binding	-	pfam08879 WRC | pfam08880 QLQ	GO & Domain
Contig5765	514	GAAAGCCGAGGAGTCAAAGC	59.9	55.0	GATTCTGCAGCCCAATGGTC	60.0	55.0	345	1993	gi|508783030|gb|EOY30286.1| Growth-regulating factor 5 isoform 1	202	9.58E-82	GO:0006094 gluconeogenesis | GO:0006355 regulation of transcription, DNA-dependent | GO:0009651 response to salt stress | GO:0009407 toxin catabolic process | GO:0016310 phosphorylation | GO:0042742 defense response to bacterium | GO:0006096 glycolysis | GO:0032880 regulation of protein localization | GO:0009742 brassinosteroid mediated signaling pathway | GO:0046686 response to cadmium ion | GO:…	GO:0009507 chloroplast | GO:0005618 cell wall | GO:0005829 cytosol | GO:0005886 plasma membrane | GO:0005634 nucleus	GO:0016818 hydrolase activity, acting on acid anhydrides, in phosphorus-containing anhydrides | GO:0005524 ATP binding | GO:0045309 protein phosphorylated amino acid binding	-	pfam08879 WRC | pfam08880 QLQ	GO & Domain
Contig5765	515	CTCTTGCCACTGTGAAGCTG	59.9	55.0	TCAGAGACAAGAGCTGCCAC	60.4	55.0	446	1993	gi|508783030|gb|EOY30286.1| Growth-regulating factor 5 isoform 1	202	9.58E-82	GO:0006094 gluconeogenesis | GO:0006355 regulation of transcription, DNA-dependent | GO:0009651 response to salt stress | GO:0009407 toxin catabolic process | GO:0016310 phosphorylation | GO:0042742 defense response to bacterium | GO:0006096 glycolysis | GO:0032880 regulation of protein localization | GO:0009742 brassinosteroid mediated signaling pathway | GO:0046686 response to cadmium ion | GO:…	GO:0009507 chloroplast | GO:0005618 cell wall | GO:0005829 cytosol | GO:0005886 plasma membrane | GO:0005634 nucleus	GO:0016818 hydrolase activity, acting on acid anhydrides, in phosphorus-containing anhydrides | GO:0005524 ATP binding | GO:0045309 protein phosphorylated amino acid binding	-	pfam08879 WRC | pfam08880 QLQ	GO & Domain
Contig5768	516	CCTATCCACAGCCATCTCCC	60.1	60.0	GACTTGAGCGCTCTTTCCAC	59.9	55.0	250	1567	gi|302398805|gb|ADL36697.1| GATA domain class transcription factor	295	2.09E-80	GO:0009845 seed germination | GO:0045893 positive regulation of transcription, DNA-dependent	GO:0005634 nucleus | GO:0005667 transcription factor complex	GO:0008270 zinc ion binding | GO:0044212 transcription regulatory region DNA binding | GO:0043565 sequence-specific DNA binding | GO:0003700 sequence-specific DNA binding transcription factor activity	-	pfam00320 GATA	GO & Domain
Contig5769	517	GAAAGCTGGATGATCGCTCG	59.9	55.0	ACACTGCGCATAATTCCGTG	60.0	50.0	438	2969	gi|255564164|ref|XP_002523079.1| arginine/serine-rich splicing factor, putative	241	7.97E-136	-	GO:0016021 integral to membrane | GO:0005739 mitochondrion | GO:0009941 chloroplast envelope	-	-	pfam03647 Tmemb_14 | pfam00076 RRM_1 | pfam14259 RRM_6 | pfam13893 RRM_5	GO & Domain
Contig5770	518	ACACTGCGCATAATTCCGTG	60.0	50.0	GAAAGCTGGATGATCGCTCG	59.9	55.0	438	1036	gi|356547998|ref|XP_003542391.1| PREDICTED: uncharacterized protein LOC100814901	140	3.85E-65	GO:0048024 regulation of nuclear mRNA splicing, via spliceosome | GO:0009585 red, far-red light phototransduction | GO:0006376 mRNA splice site selection | GO:0010099 regulation of photomorphogenesis | GO:0006355 regulation of transcription, DNA-dependent | GO:0048573 photoperiodism, flowering | GO:0010118 stomatal movement | GO:0016926 protein desumoylation | GO:0050832 defense response to fungu…	GO:0035061 interchromatin granule | GO:0016607 nuclear speck | GO:0005773 vacuole | GO:0005681 spliceosomal complex | GO:0009506 plasmodesma | GO:0005886 plasma membrane	GO:0016301 kinase activity | GO:0000166 nucleotide binding | GO:0004842 ubiquitin-protein ligase activity | GO:0005516 calmodulin binding | GO:0003729 mRNA binding	-	pfam03647 Tmemb_14 | pfam00076 RRM_1 | pfam14259 RRM_6 | pfam13893 RRM_5	GO & Domain
Contig5777	519	CCATCCTGTCCTCCTTCCAC	60.2	60.0	CTTCTTTGCAGAGCTCGCAG	60.3	55.0	265	1577	gi|302398747|gb|ADL36668.1| COL domain class transcription factor	256	1.65E-54	GO:0009785 blue light signaling pathway | GO:0006355 regulation of transcription, DNA-dependent | GO:0048572 short-day photoperiodism | GO:0009909 regulation of flower development | GO:0009640 photomorphogenesis | GO:0007623 circadian rhythm | GO:0010229 inflorescence development | GO:0010018 far-red light signaling pathway | GO:0048571 long-day photoperiodism	GO:0005737 cytoplasm | GO:0005634 nucleus | GO:0005667 transcription factor complex	GO:0008270 zinc ion binding | GO:0003677 DNA binding | GO:0003700 sequence-specific DNA binding transcription factor activity	-	-	GO only
Contig5790	521	TACTCGGGCGATGTCTAACG	60.1	55.0	GCACCTTCGTCGAGGTAATC	59.2	55.0	302	2079	gi|255540111|ref|XP_002511120.1| DNA binding protein, putative	496	1.25E-221	GO:0046777 protein autophosphorylation | GO:0009069 serine family amino acid metabolic process	GO:0005886 plasma membrane | GO:0009536 plastid	GO:0008353 RNA polymerase II carboxy-terminal domain kinase activity | GO:0005524 ATP binding	2.7.11.22 | 2.7.11.1	pfam00069 Pkinase | pfam07714 Pkinase_Tyr	GO & Enzyme & Domain
Contig5795	522	AAGTTGTTTCATGCCTGGCC	60.1	50.0	GCCTGGCCATTGACCCTG	61.5	66.7	169	1438	gi|508712917|gb|EOY04814.1| Glyoxalase 2-4	328	9.02E-190	GO:0055114 oxidation-reduction process | GO:0006750 glutathione biosynthetic process | GO:0048573 photoperiodism, flowering | GO:0019243 methylglyoxal catabolic process to D-lactate | GO:0006694 steroid biosynthetic process | GO:0017001 antibiotic catabolic process | GO:0019344 cysteine biosynthetic process | GO:0042318 penicillin biosynthetic process | GO:0008207 C21-steroid hormone metabolic pr…	GO:0005739 mitochondrion | GO:0009506 plasmodesma | GO:0009507 chloroplast | GO:0005783 endoplasmic reticulum | GO:0005886 plasma membrane	GO:0008800 beta-lactamase activity | GO:0008270 zinc ion binding | GO:0003854 3-beta-hydroxy-delta5-steroid dehydrogenase activity | GO:0000166 nucleotide binding | GO:0004416 hydroxyacylglutathione hydrolase activity | GO:0005506 iron ion binding	3.1.2.6	pfam00753 Lactamase_B	GO & Enzyme & Domain
Contig5797	523	CAGAAATCGGTCCGTGAAGC	60.0	55.0	AGAGATGGGTGAAGCAGTGG	60.2	55.0	263	3763	gi|462394403|gb|EMJ00202.1| hypothetical protein PRUPE_ppa000922mg	942	0	GO:0006974 response to DNA damage stimulus | GO:0000712 resolution of meiotic recombination intermediates | GO:0031935 regulation of chromatin silencing | GO:0051570 regulation of histone H3-K9 methylation | GO:0009737 response to abscisic acid stimulus | GO:0006260 DNA replication	GO:0009360 DNA polymerase III complex | GO:0005663 DNA replication factor C complex | GO:0005634 nucleus	GO:0003887 DNA-directed DNA polymerase activity | GO:0003689 DNA clamp loader activity | GO:0005524 ATP binding	6.5.1.2	pfam08519 RFC1 | pfam00533 BRCT | pfam00004 AAA | pfam03215 Rad17 | pfam12738 PTCB-BRCT	GO & Enzyme & Domain
Contig5813	526	TGCACTACACCCTTCTTCCG	60.4	55.0	TCAACATCATCGCCTCCTCC	60.3	55.0	226	2983	gi|359479745|ref|XP_002269478.2| PREDICTED: metal tolerance protein C1	460	1.14E-214	GO:0055085 transmembrane transport | GO:0006812 cation transport	GO:0005886 plasma membrane | GO:0005774 vacuolar membrane | GO:0016021 integral to membrane | GO:0005739 mitochondrion	GO:0008324 cation transmembrane transporter activity | GO:0015562 efflux transmembrane transporter activity	-	pfam01545 Cation_efflux	GO & Domain
Contig5814	527	TCAACATCATCGCCTCCTCC	60.3	55.0	TCGGTCTTGAACTTACCCGG	60.2	55.0	179	4679	gi|356500703|ref|XP_003519171.1| PREDICTED: UDP-glucuronate 4-epimerase 1-like	426	1.16E-246	GO:0055085 transmembrane transport | GO:0009225 nucleotide-sugar metabolic process | GO:0006812 cation transport | GO:0005982 starch metabolic process | GO:0005985 sucrose metabolic process	GO:0016021 integral to membrane | GO:0005768 endosome | GO:0005802 trans-Golgi network | GO:0005794 Golgi apparatus	GO:0050379 UDP-glucuronate 5'-epimerase activity | GO:0050378 UDP-glucuronate 4-epimerase activity | GO:0015562 efflux transmembrane transporter activity | GO:0008324 cation transmembrane transporter activity | GO:0000166 nucleotide binding | GO:0050662 coenzyme binding	5.1.3.6	pfam01545 Cation_efflux | pfam01370 Epimerase | pfam04321 RmlD_sub_bind | pfam01073 3Beta_HSD | pfam02719 Polysacc_synt_2 | pfam07993 NAD_binding_4 | pfam13460 NAD_binding_10	GO & Enzyme & Domain
Contig5815	528	TGCACTACACCCTTCTTCCG	60.4	55.0	TCAACATCATCGCCTCCTCC	60.3	55.0	226	2889	gi|359479745|ref|XP_002269478.2| PREDICTED: metal tolerance protein C1	506	5.42E-229	GO:0055085 transmembrane transport | GO:0006812 cation transport	GO:0005886 plasma membrane | GO:0005774 vacuolar membrane | GO:0016021 integral to membrane | GO:0005739 mitochondrion	GO:0008324 cation transmembrane transporter activity | GO:0015562 efflux transmembrane transporter activity	-	pfam01545 Cation_efflux	GO & Domain
Contig5817	529	TCAACATCATCGCCTCCTCC	60.3	55.0	TGCACTACACCCTTCTTCCG	60.4	55.0	226	3051	gi|359479745|ref|XP_002269478.2| PREDICTED: metal tolerance protein C1	506	5.42E-229	GO:0055085 transmembrane transport | GO:0006812 cation transport	GO:0005886 plasma membrane | GO:0005774 vacuolar membrane | GO:0016021 integral to membrane | GO:0005739 mitochondrion	GO:0008324 cation transmembrane transporter activity | GO:0015562 efflux transmembrane transporter activity	-	pfam01545 Cation_efflux	GO & Domain
Contig5818	530	TCAACATCATCGCCTCCTCC	60.3	55.0	TGCACTACACCCTTCTTCCG	60.4	55.0	226	3145	gi|359479745|ref|XP_002269478.2| PREDICTED: metal tolerance protein C1	460	1.14E-214	GO:0055085 transmembrane transport | GO:0006812 cation transport	GO:0005886 plasma membrane | GO:0005774 vacuolar membrane | GO:0016021 integral to membrane | GO:0005739 mitochondrion	GO:0008324 cation transmembrane transporter activity | GO:0015562 efflux transmembrane transporter activity	-	pfam01545 Cation_efflux	GO & Domain
Contig5826	531	GACTAATGAGGCGGCAAGTG	59.7	55.0	ATGCGGTTAGTCTAGCCAGG	60.0	55.0	444	1581	gi|462419731|gb|EMJ23994.1| hypothetical protein PRUPE_ppa006672mg	347	1.42E-156	GO:0006470 protein dephosphorylation | GO:0010200 response to chitin | GO:0006486 protein glycosylation	GO:0005739 mitochondrion | GO:0016021 integral to membrane | GO:0008287 protein serine/threonine phosphatase complex | GO:0005794 Golgi apparatus	GO:0046872 metal ion binding | GO:0004722 protein serine/threonine phosphatase activity | GO:0008378 galactosyltransferase activity | GO:0030246 carbohydrate binding	3.1.3.16	pfam00481 PP2C	GO & Enzyme & Domain
Contig5828	532	CTGTGGACACTTGAGCTTGC	60.2	55.0	AGCGGCGGAGTTTCTGAAG	61.1	57.9	301	2339	gi|224070482|ref|XP_002303156.1| predicted protein	513	8.07E-253	-	GO:0005739 mitochondrion | GO:0009706 chloroplast inner membrane	-	-	pfam11891 DUF3411	GO & Domain
Contig5838	533	GCCGTCACGTCTTCCATG	59.2	61.1	TTGCATGTACACGCGGATTC	60.0	50.0	325	1743	gi|470121058|ref|XP_004296601.1| PREDICTED: uncharacterized protein LOC101304761	382	6.40E-160	-	GO:0005634 nucleus	-	-	pfam04720 DUF506	GO & Domain
Contig5844	534	ATCAACGACGTCTTGCCAAC	59.9	50.0	CCTGGTAATCGGATTTGCGG	59.8	55.0	353	5117	gi|462423958|gb|EMJ28221.1| hypothetical protein PRUPE_ppa000949mg	875	0	GO:0006623 protein targeting to vacuole	GO:0005794 Golgi apparatus | GO:0005884 actin filament | GO:0005886 plasma membrane | GO:0009579 thylakoid | GO:0005634 nucleus	GO:0002020 protease binding | GO:0030276 clathrin binding	-	pfam01417 ENTH | pfam00071 Ras | pfam08477 Miro | pfam00025 Arf	GO & Domain
Contig5845	535	ATCAACGACGTCTTGCCAAC	59.9	50.0	CCTGGTAATCGGATTTGCGG	59.8	55.0	354	4627	gi|462423958|gb|EMJ28221.1| hypothetical protein PRUPE_ppa000949mg	875	0	GO:0006623 protein targeting to vacuole	GO:0005794 Golgi apparatus | GO:0005884 actin filament | GO:0005886 plasma membrane | GO:0009579 thylakoid | GO:0005634 nucleus	GO:0002020 protease binding | GO:0030276 clathrin binding	-	pfam01417 ENTH | pfam00071 Ras | pfam08477 Miro	GO & Domain
Contig5848	536	TGAAGAGAGGGATGAACGGC	60.2	55.0	CTTCTCCGTTTCGATTCAATCC	58.2	45.5	174	1426	gi|462405189|gb|EMJ10653.1| hypothetical protein PRUPE_ppa009753mg	264	5.65E-140	GO:0000911 cytokinesis by cell plate formation | GO:0009958 positive gravitropism | GO:0009652 thigmotropism | GO:0010228 vegetative to reproductive phase transition of meristem	GO:0005815 microtubule organizing center | GO:0005618 cell wall | GO:0005730 nucleolus | GO:0005876 spindle microtubule | GO:0010005 cortical microtubule, transverse to long axis | GO:0009574 preprophase band | GO:0009524 phragmoplast | GO:0045298 tubulin complex	GO:0008017 microtubule binding	-	pfam03271 EB1 | pfam00307 CH	GO & Domain
Contig5861	538	AGCCGTCGGATCTAATCACC	60.1	55.0	GAGACGCTGCACCATTTCTC	60.0	55.0	196	991	gi|449440786|ref|XP_004138165.1| PREDICTED: 60S ribosomal protein L34-like	120	2.15E-73	GO:0001510 RNA methylation | GO:0006412 translation | GO:0042254 ribosome biogenesis	GO:0005730 nucleolus | GO:0009507 chloroplast | GO:0022625 cytosolic large ribosomal subunit | GO:0005886 plasma membrane	GO:0003735 structural constituent of ribosome	-	pfam01199 Ribosomal_L34e	GO & Domain
Contig5861	539	AGCCGTCGGATCTAATCACC	60.1	55.0	GAGACGCTGCACCATTTCTC	60.0	55.0	196	991	gi|449440786|ref|XP_004138165.1| PREDICTED: 60S ribosomal protein L34-like	120	2.15E-73	GO:0001510 RNA methylation | GO:0006412 translation | GO:0042254 ribosome biogenesis	GO:0005730 nucleolus | GO:0009507 chloroplast | GO:0022625 cytosolic large ribosomal subunit | GO:0005886 plasma membrane	GO:0003735 structural constituent of ribosome	-	pfam01199 Ribosomal_L34e	GO & Domain
Contig5862	540	GAGACGCTGCACCATTTCTC	60.0	55.0	AGCCGTCGGATCTAATCACC	60.1	55.0	196	956	gi|449440806|ref|XP_004138175.1| PREDICTED: 60S ribosomal protein L34-like	120	1.43E-73	GO:0001510 RNA methylation | GO:0006412 translation | GO:0042254 ribosome biogenesis	GO:0005730 nucleolus | GO:0009507 chloroplast | GO:0022625 cytosolic large ribosomal subunit | GO:0005886 plasma membrane	GO:0003735 structural constituent of ribosome	-	pfam01199 Ribosomal_L34e	GO & Domain
Contig5862	541	GAGACGCTGCACCATTTCTC	60.0	55.0	AGCCGTCGGATCTAATCACC	60.1	55.0	196	956	gi|449440806|ref|XP_004138175.1| PREDICTED: 60S ribosomal protein L34-like	120	1.43E-73	GO:0001510 RNA methylation | GO:0006412 translation | GO:0042254 ribosome biogenesis	GO:0005730 nucleolus | GO:0009507 chloroplast | GO:0022625 cytosolic large ribosomal subunit | GO:0005886 plasma membrane	GO:0003735 structural constituent of ribosome	-	pfam01199 Ribosomal_L34e	GO & Domain
Contig5878	544	AGATGTCAGGCCTGTCTCAC	59.9	55.0	TCAGAGACTTCCACTAGCGC	59.9	55.0	139	1535	gi|255583627|ref|XP_002532569.1| conserved hypothetical protein	194	6.99E-53	-	GO:0005634 nucleus	-	-	pfam04520 Senescence_reg	GO & Domain
Contig5879	545	TCAGAGACTTCCACTAGCGC	59.9	55.0	AGATGTCAGGCCTGTCTCAC	59.9	55.0	139	1631	gi|255583627|ref|XP_002532569.1| conserved hypothetical protein	194	7.53E-53	-	GO:0005634 nucleus	-	-	pfam04520 Senescence_reg	GO & Domain
Contig5934	547	TCGTACTTGTGGTAGTGGCC	60.2	55.0	TCGTGGTTCCTCAGTCCTTG	60.1	55.0	361	1718	gi|255576115|ref|XP_002528952.1| Dual specificity protein phosphatase, putative	269	4.00E-144	GO:0035335 peptidyl-tyrosine dephosphorylation | GO:0000188 inactivation of MAPK activity | GO:0006661 phosphatidylinositol biosynthetic process | GO:0009733 response to auxin stimulus | GO:0009737 response to abscisic acid stimulus | GO:0006570 tyrosine metabolic process	GO:0005739 mitochondrion | GO:0005634 nucleus	GO:0004725 protein tyrosine phosphatase activity | GO:0008138 protein tyrosine/serine/threonine phosphatase activity | GO:0033549 MAP kinase phosphatase activity	3.1.3.48 | 3.1.3.16	pfam00782 DSPc	GO & Enzyme & Domain
Contig5947	549	TCTGTGGTTGGTTGGTAGCC	60.7	55.0	TTTGCTTCGGATGCCATGTG	60.2	50.0	360	2401	gi|462417296|gb|EMJ22033.1| hypothetical protein PRUPE_ppa026384mg, partial	245	6.65E-122	GO:0010029 regulation of seed germination | GO:0009414 response to water deprivation | GO:0009651 response to salt stress | GO:0000398 nuclear mRNA splicing, via spliceosome | GO:0009737 response to abscisic acid stimulus	GO:0009507 chloroplast | GO:0005634 nucleus	GO:0003723 RNA binding | GO:0000166 nucleotide binding	-	pfam00076 RRM_1 | pfam14259 RRM_6 | pfam13893 RRM_5 | pfam08777 RRM_3	GO & Domain
Contig5948	550	GGTCTTGCTCTGATGGCTTC	59.4	55.0	AACGACGCTCTCCAGATCTC	60.0	55.0	214	3572	gi|225433864|ref|XP_002264735.1| PREDICTED: uncharacterized protein LOC100264644	530	8.84E-243	-	GO:0005886 plasma membrane	-	-	pfam00076 RRM_1 | pfam14259 RRM_6 | pfam13893 RRM_5 | pfam08777 RRM_3	GO & Domain
Contig5948	551	TGGGCTTTCGAGATCTGGAG	59.9	55.0	GAATTCATCGCGGGACACTG	60.1	55.0	289	3572	gi|225433864|ref|XP_002264735.1| PREDICTED: uncharacterized protein LOC100264644	530	8.84E-243	-	GO:0005886 plasma membrane	-	-	pfam00076 RRM_1 | pfam14259 RRM_6 | pfam13893 RRM_5 | pfam08777 RRM_3	GO & Domain
Contig5962	552	AAAGCGTGCACAAAGAGGAC	60.1	50.0	GTCACATCTGAAAGCACCGG	59.9	55.0	439	919	-	-	-	-	-	-	-	-
Contig5970	553	ATCTTCCTGCTGCGAAGTTG	59.3	50.0	GGTGTCGACGCTATTGTTGG	60.0	55.0	251	341	gi|30686949|ref|NP_194292.2| hydroxyproline-rich glycoprotein family protein	31	0.00633	-	-	-	-	-
Contig5970	554	AGAGAGAGTGAACCGAACCG	59.9	55.0	GGTGTCGACGCTATTGTTGG	60.0	55.0	178	341	gi|30686949|ref|NP_194292.2| hydroxyproline-rich glycoprotein family protein	31	0.00633	-	-	-	-	-
Contig5995	556	AAGTTCGGTCACTCTGCTCC	60.4	55.0	CCAACCGGCGATCTTGAAAG	60.3	55.0	345	1737	gi|508717757|gb|EOY09654.1| Aromatic and neutral transporter 1	423	2.63E-207	GO:0015801 aromatic amino acid transport | GO:0009624 response to nematode | GO:0003333 amino acid transmembrane transport | GO:0015804 neutral amino acid transport	GO:0016021 integral to membrane	GO:0015175 neutral amino acid transmembrane transporter activity | GO:0015173 aromatic amino acid transmembrane transporter activity	-	pfam01490 Aa_trans	GO & Domain
Contig5999	558	ACAGCGAAATCAAGGGCAAC	60.2	50.0	AGAGAAGGAAATTGCGTGCG	59.9	50.0	303	1391	gi|255581330|ref|XP_002531475.1| mannose-6-phosphate isomerase, putative	107	1.37E-41	GO:0033591 response to L-ascorbic acid | GO:0009416 response to light stimulus | GO:0032025 response to cobalt ion | GO:0019853 L-ascorbic acid biosynthetic process | GO:0009298 GDP-mannose biosynthetic process | GO:0010043 response to zinc ion | GO:0046686 response to cadmium ion | GO:0009793 embryo development ending in seed dormancy | GO:0006000 fructose metabolic process | GO:0006013 mannose …	GO:0031966 mitochondrial membrane	GO:0008270 zinc ion binding | GO:0004476 mannose-6-phosphate isomerase activity	-	-	GO only
Contig6000	559	TGATCACGGTCATTTGCAGC	59.9	50.0	AGAGAAGGAAATTGCGTGCG	59.9	50.0	278	3518	gi|508712280|gb|EOY04177.1| Mannose-6-phosphate isomerase, type I	316	7.01E-150	GO:0033591 response to L-ascorbic acid | GO:0009416 response to light stimulus | GO:0032025 response to cobalt ion | GO:0019853 L-ascorbic acid biosynthetic process | GO:0009298 GDP-mannose biosynthetic process | GO:0010043 response to zinc ion | GO:0046686 response to cadmium ion | GO:0009793 embryo development ending in seed dormancy | GO:0006000 fructose metabolic process | GO:0006013 mannose …	GO:0005737 cytoplasm	GO:0008270 zinc ion binding | GO:0004476 mannose-6-phosphate isomerase activity	5.3.1.8	pfam01238 PMI_typeI	GO & Enzyme & Domain
Contig6001	561	ACAGCGAAATCAAGGGCAAC	60.2	50.0	AGAGAAGGAAATTGCGTGCG	59.9	50.0	303	2565	gi|224079321|ref|XP_002305820.1| predicted protein	419	2.54E-194	GO:0033591 response to L-ascorbic acid | GO:0009416 response to light stimulus | GO:0032025 response to cobalt ion | GO:0019853 L-ascorbic acid biosynthetic process | GO:0009298 GDP-mannose biosynthetic process | GO:0010043 response to zinc ion | GO:0046686 response to cadmium ion | GO:0009793 embryo development ending in seed dormancy | GO:0006000 fructose metabolic process | GO:0006013 mannose …	GO:0005737 cytoplasm	GO:0008270 zinc ion binding | GO:0004476 mannose-6-phosphate isomerase activity	5.3.1.8	pfam01238 PMI_typeI	GO & Enzyme & Domain
Contig6002	562	AGAGAAGGAAATTGCGTGCG	59.9	50.0	TGATCACGGTCATTTGCAGC	59.9	50.0	278	3190	gi|224079321|ref|XP_002305820.1| predicted protein	419	2.54E-194	GO:0033591 response to L-ascorbic acid | GO:0009416 response to light stimulus | GO:0032025 response to cobalt ion | GO:0019853 L-ascorbic acid biosynthetic process | GO:0009298 GDP-mannose biosynthetic process | GO:0010043 response to zinc ion | GO:0046686 response to cadmium ion | GO:0009793 embryo development ending in seed dormancy | GO:0006000 fructose metabolic process | GO:0006013 mannose …	GO:0005737 cytoplasm | GO:0005886 plasma membrane	GO:0008270 zinc ion binding | GO:0004476 mannose-6-phosphate isomerase activity	5.3.1.8	pfam01238 PMI_typeI	GO & Enzyme & Domain
Contig6006	563	ATCGGATCACTATTCCCGGC	60.2	55.0	GCCATCTCTGAGCTTGAACG	59.7	55.0	286	3904	gi|255537251|ref|XP_002509692.1| hydroxymethylglutaryl-CoA synthase, putative	464	1.49E-286	GO:0019287 isopentenyl diphosphate biosynthetic process, mevalonate pathway | GO:0006550 isoleucine catabolic process | GO:0006552 leucine catabolic process | GO:0006574 valine catabolic process | GO:0046950 cellular ketone body metabolic process	GO:0009506 plasmodesma | GO:0005829 cytosol	GO:0004421 hydroxymethylglutaryl-CoA synthase activity	2.3.3.10	pfam08540 HMG_CoA_synt_C | pfam01154 HMG_CoA_synt_N | pfam04564 U-box | pfam13445 zf-RING_LisH | pfam11789 zf-Nse	GO & Enzyme & Domain
Contig6016	564	GCGAGCTTACCGTCGATTTC	60.2	55.0	AAATGCCCAAACAACCCACG	60.7	50.0	269	3588	gi|442736197|gb|AGC65521.1| ethylene receptor 1	732	0	GO:0009739 response to gibberellin stimulus | GO:0010119 regulation of stomatal movement | GO:0023014 signal transduction via phosphorylation event | GO:0009690 cytokinin metabolic process | GO:0006355 regulation of transcription, DNA-dependent | GO:0009651 response to salt stress | GO:0052544 defense response by callose deposition in cell wall | GO:0042742 defense response to bacterium | GO:0009…	GO:0016021 integral to membrane | GO:0005789 endoplasmic reticulum membrane | GO:0009365 protein histidine kinase complex	GO:0000155 two-component sensor activity | GO:0046872 metal ion binding | GO:0042802 identical protein binding | GO:0051740 ethylene binding | GO:0000156 two-component response regulator activity | GO:0005524 ATP binding	2.7.13.3	pfam02518 HATPase_c | pfam00512 HisKA | pfam00072 Response_reg | pfam01590 GAF	GO & Enzyme & Domain
Contig6027	565	TTTCTCCGGTAGCATCGACC	60.3	55.0	CGTGTACTTCGACCTTGCAG	59.7	55.0	417	2499	gi|224123216|ref|XP_002330367.1| predicted protein	327	2.08E-182	GO:0030974 thiamine pyrophosphate transport | GO:0055085 transmembrane transport | GO:0006839 mitochondrial transport | GO:0015031 protein transport	GO:0005743 mitochondrial inner membrane | GO:0016021 integral to membrane	-	-	pfam03357 Snf7 | pfam00153 Mito_carr	GO & Domain
Contig6070	568	CGTAACCCAACTGCACGATC	60.0	55.0	GGCTGCTGGTTGTAATAGCTC	59.8	52.4	177	1423	gi|508719820|gb|EOY11717.1| Nodulin MtN21 /EamA-like transporter family protein isoform 1	362	3.72E-152	-	GO:0016023 cytoplasmic membrane-bounded vesicle | GO:0016020 membrane	-	-	pfam00892 EamA | pfam03151 TPT | pfam12730 ABC2_membrane_4 | pfam10639 UPF0546 | pfam00999 Na_H_Exchanger | pfam12822 DUF3816	GO & Domain
Contig6084	570	CCCGCACATTCACAAAGGG	60.2	57.9	AGCAGAGAAACAGCCACAAC	59.4	50.0	228	1837	gi|526117956|ref|NP_001267901.1| calcineurin B-like protein 01	132	5.87E-76	GO:0031348 negative regulation of defense response | GO:0009611 response to wounding | GO:0030007 cellular potassium ion homeostasis | GO:0009867 jasmonic acid mediated signaling pathway | GO:0009862 systemic acquired resistance, salicylic acid mediated signaling pathway | GO:0009414 response to water deprivation | GO:0010363 regulation of plant-type hypersensitive response | GO:0010118 stomatal …	GO:0005773 vacuole | GO:0032578 aleurone grain membrane | GO:0005955 calcineurin complex | GO:0005886 plasma membrane	GO:0004723 calcium-dependent protein serine/threonine phosphatase activity | GO:0005509 calcium ion binding | GO:0019900 kinase binding	-	pfam13499 EF_hand_5 | pfam13202 EF_hand_3 | pfam13833 EF_hand_6 | pfam00036 efhand	GO & Domain
Contig6085	571	CCCGCACATTCACAAAGGG	60.2	57.9	AGCAGAGAAACAGCCACAAC	59.4	50.0	228	1442	gi|526117956|ref|NP_001267901.1| calcineurin B-like protein 01	213	4.54E-130	GO:0031348 negative regulation of defense response | GO:0009611 response to wounding | GO:0030007 cellular potassium ion homeostasis | GO:0009867 jasmonic acid mediated signaling pathway | GO:0009862 systemic acquired resistance, salicylic acid mediated signaling pathway | GO:0009414 response to water deprivation | GO:0010363 regulation of plant-type hypersensitive response | GO:0010118 stomatal …	GO:0005773 vacuole | GO:0032578 aleurone grain membrane | GO:0005955 calcineurin complex | GO:0005886 plasma membrane	GO:0004723 calcium-dependent protein serine/threonine phosphatase activity | GO:0005509 calcium ion binding | GO:0019900 kinase binding	-	pfam13499 EF_hand_5 | pfam13202 EF_hand_3 | pfam13833 EF_hand_6 | pfam13405 EF_hand_4 | pfam00036 efhand	GO & Domain
Contig6096	572	AGACTCCATGCCGATTCAAC	58.7	50.0	TACTGCTCGCTCTCCAATCC	60.0	55.0	367	1817	gi|508725329|gb|EOY17226.1| Protease-associated RING/U-box zinc finger family protein	431	8.54E-213	GO:0006508 proteolysis	GO:0016023 cytoplasmic membrane-bounded vesicle	GO:0008270 zinc ion binding | GO:0008233 peptidase activity	-	pfam13639 zf-RING_2 | pfam02225 PA | pfam00097 zf-C3HC4 | pfam12678 zf-rbx1 | pfam13923 zf-C3HC4_2	GO & Domain
Contig6097	573	AGACTCCATGCCGATTCAAC	58.7	50.0	TACTGCTCGCTCTCCAATCC	60.0	55.0	367	1838	gi|508725329|gb|EOY17226.1| Protease-associated RING/U-box zinc finger family protein	431	1.90E-209	GO:0006508 proteolysis	GO:0016023 cytoplasmic membrane-bounded vesicle	GO:0008270 zinc ion binding | GO:0008233 peptidase activity	-	pfam13639 zf-RING_2 | pfam02225 PA | pfam00097 zf-C3HC4 | pfam12678 zf-rbx1 | pfam13923 zf-C3HC4_2	GO & Domain
Contig6146	574	TAAGGGTGTGCATGAGGGAG	59.9	55.0	CCAGTGATGGCGGATTTGAG	59.7	55.0	350	2689	gi|508777334|gb|EOY24590.1| KNOTTED-like homeobox of 7	294	2.78E-167	GO:0006396 RNA processing	GO:0005737 cytoplasm | GO:0005730 nucleolus | GO:0035145 exon-exon junction complex | GO:0016604 nuclear body	GO:0003723 RNA binding | GO:0000166 nucleotide binding	-	pfam05920 Homeobox_KN | pfam03790 KNOX1 | pfam03791 KNOX2 | pfam00076 RRM_1 | pfam14259 RRM_6 | pfam13893 RRM_5 | pfam03789 ELK	GO & Domain
Contig6146	575	TAAGGGTGTGCATGAGGGAG	59.9	55.0	CCAGTGATGGCGGATTTGAG	59.7	55.0	350	2689	gi|508777334|gb|EOY24590.1| KNOTTED-like homeobox of 7	294	2.78E-167	GO:0006396 RNA processing	GO:0005737 cytoplasm | GO:0005730 nucleolus | GO:0035145 exon-exon junction complex | GO:0016604 nuclear body	GO:0003723 RNA binding | GO:0000166 nucleotide binding	-	pfam05920 Homeobox_KN | pfam03790 KNOX1 | pfam03791 KNOX2 | pfam00076 RRM_1 | pfam14259 RRM_6 | pfam13893 RRM_5 | pfam03789 ELK	GO & Domain
Contig6181	577	GCCCAAGATTCAACCCTCAC	59.6	55.0	TAGCCCTCGTTAACAGTCCG	59.9	55.0	133	2800	gi|255553837|ref|XP_002517959.1| conserved hypothetical protein	317	2.73E-186	-	GO:0005634 nucleus	-	-	pfam05623 DUF789	GO & Domain
Contig6181	578	TAGTCGTCGAATTGCCAACG	59.4	50.0	GATTGGGATTGCACGACTGG	60.0	55.0	362	2800	gi|255553837|ref|XP_002517959.1| conserved hypothetical protein	317	2.73E-186	-	GO:0005634 nucleus	-	-	pfam05623 DUF789	GO & Domain
Contig6191	580	GAGCATCATGTAGCAACCGG	59.8	55.0	CACTGACGCACAAATCCCTC	59.9	55.0	188	1380	gi|502149993|ref|XP_004507739.1| PREDICTED: uncharacterized protein LOC101488559	310	1.16E-195	-	GO:0005886 plasma membrane	GO:0004519 endonuclease activity | GO:0004527 exonuclease activity	-	-	GO only
Contig6192	581	CACTGACGCACAAATCCCTC	59.9	55.0	TGCCTAGGGTCGGAAATGAG	59.9	55.0	375	1746	gi|502149993|ref|XP_004507739.1| PREDICTED: uncharacterized protein LOC101488559	310	1.16E-195	-	GO:0005886 plasma membrane	GO:0004519 endonuclease activity | GO:0004527 exonuclease activity	-	-	GO only
Contig6204	582	GACAAGCTTCGAGTCATGGC	60.0	55.0	AGGAACCGGAACCTCTGAAG	59.8	55.0	394	2510	gi|225457188|ref|XP_002280600.1| PREDICTED: microtubule-associated protein TORTIFOLIA1-like	615	4.60E-230	-	GO:0005739 mitochondrion	-	-	pfam13513 HEAT_EZ	GO & Domain
Contig6217	584	GTTCTTCTCTTTGGACGGCG	59.9	55.0	CCAACGAAGCTCAGTCCAAC	59.9	55.0	184	1593	gi|351722508|ref|NP_001234944.1| uncharacterized protein LOC100499968	118	8.43E-58	GO:0006468 protein phosphorylation | GO:0019288 isopentenyl diphosphate biosynthetic process, mevalonate-independent pathway | GO:0000023 maltose metabolic process | GO:0019252 starch biosynthetic process	GO:0009507 chloroplast | GO:0005634 nucleus	GO:0004672 protein kinase activity | GO:0005524 ATP binding	-	pfam05899 Cupin_3	GO & Domain
Contig6245	586	AGGAAACCCTCACGATCGTC	60.2	55.0	AGATCGAACCACTACCCTCTC	59.1	52.4	294	2153	gi|225470185|ref|XP_002268245.1| PREDICTED: O-glucosyltransferase rumi homolog	519	1.32E-266	-	GO:0005802 trans-Golgi network | GO:0005794 Golgi apparatus | GO:0005768 endosome	GO:0016740 transferase activity	-	pfam05686 Glyco_transf_90	GO & Domain
Contig6304	591	ATAACTCCCTCCTTCGGACG	59.4	55.0	GCCTTGCTGATGACGTCTTC	60.0	55.0	326	3218	gi|508786697|gb|EOY33953.1| Transcription initiation factor IIA subunit 1	374	4.45E-183	GO:0006367 transcription initiation from RNA polymerase II promoter | GO:0006446 regulation of translational initiation	GO:0005672 transcription factor TFIIA complex | GO:0005840 ribosome	GO:0003743 translation initiation factor activity | GO:0003700 sequence-specific DNA binding transcription factor activity	-	pfam03153 TFIIA	GO & Domain
Contig6342	596	GCCGTCCGAATCTTTCTTCC	59.7	55.0	AGGAGGAGAGGGAGGTGTTC	60.7	60.0	289	4911	gi|508708304|gb|EOY00201.1| Regulator of chromosome condensation family protein isoform 2	372	1.90E-158	GO:0016567 protein ubiquitination	GO:0005737 cytoplasm	GO:0046872 metal ion binding | GO:0008536 Ran GTPase binding | GO:0020037 heme binding | GO:0004842 ubiquitin-protein ligase activity	-	pfam01250 Ribosomal_S6 | pfam00415 RCC1 | pfam13540 RCC1_2	GO & Domain
Contig6350	597	ATAGACGGTGGGAGTGTTCG	59.9	55.0	CCGGAGCTATTTGAAACCCG	59.7	55.0	396	3394	gi|225432051|ref|XP_002280268.1| PREDICTED: beta-glucosidase-like SFR2, chloroplastic-like	627	0	GO:0000023 maltose metabolic process | GO:0019252 starch biosynthetic process | GO:0050826 response to freezing | GO:0019761 glucosinolate biosynthetic process	GO:0005739 mitochondrion | GO:0016023 cytoplasmic membrane-bounded vesicle | GO:0009707 chloroplast outer membrane	GO:0043169 cation binding | GO:0080079 cellobiose glucosidase activity	-	pfam00232 Glyco_hydro_1 | pfam05564 Auxin_repressed	GO & Domain
Contig6369	599	GCTCTGCAGTGAACTTGGTC	59.9	55.0	TAGAGCAGCCCAAGTCTGTC	59.9	55.0	425	2294	gi|508774922|gb|EOY22178.1| RING/U-box protein, putative isoform 1	610	5.65E-140	GO:0010363 regulation of plant-type hypersensitive response | GO:0006355 regulation of transcription, DNA-dependent | GO:0006612 protein targeting to membrane | GO:0043069 negative regulation of programmed cell death | GO:0006468 protein phosphorylation | GO:0030968 endoplasmic reticulum unfolded protein response | GO:0009069 serine family amino acid metabolic process	-	GO:0008270 zinc ion binding | GO:0004674 protein serine/threonine kinase activity | GO:0003677 DNA binding | GO:0005524 ATP binding	-	pfam13639 zf-RING_2 | pfam13923 zf-C3HC4_2 | pfam00097 zf-C3HC4 | pfam00628 PHD | pfam12678 zf-rbx1	GO & Domain
Contig6388	600	GTCAGACCCTCACGTAGCAG	60.6	60.0	TTCTTGGGAGCGGGATTAGG	59.9	55.0	224	3221	gi|470148998|ref|XP_004310032.1| PREDICTED: F-box protein SKIP14-like	505	2.01E-169	GO:0006278 RNA-dependent DNA replication	GO:0016023 cytoplasmic membrane-bounded vesicle	GO:0003964 RNA-directed DNA polymerase activity | GO:0003723 RNA binding	-	-	GO only
Contig6402	603	GTGGGCAATCGATCGAACAG	60.1	55.0	CGCTTACACCACTGCAGAAG	59.9	55.0	294	3341	gi|508709582|gb|EOY01479.1| Aminoalcoholphosphotransferase 1 isoform 1	389	2.98E-244	GO:0046686 response to cadmium ion | GO:0006657 CDP-choline pathway	GO:0016020 membrane | GO:0005739 mitochondrion	GO:0004142 diacylglycerol cholinephosphotransferase activity | GO:0030572 phosphatidyltransferase activity	-	pfam01066 CDP-OH_P_transf | pfam12874 zf-met	GO & Domain
Contig6406	604	ATCCTCTATCATGGCCGCTC	59.9	55.0	GCGACGGAATCAGAAACAGG	60.0	55.0	362	2246	gi|356497391|ref|XP_003517544.1| PREDICTED: light-mediated development protein DET1-like isoform 2	532	3.31E-283	GO:0009585 red, far-red light phototransduction | GO:0006281 DNA repair | GO:0010100 negative regulation of photomorphogenesis | GO:0048608 reproductive structure development	GO:0005739 mitochondrion | GO:0005634 nucleus	GO:0005515 protein binding | GO:0003824 catalytic activity	-	pfam09737 Det1	GO & Domain
Contig6419	607	CGCTATCATTTCTCGTGGTGG	59.9	52.4	GTTGTACTGGATGAAGCGGC	60.0	55.0	296	1564	gi|502142884|ref|XP_004505140.1| PREDICTED: mitogen-activated protein kinase homolog D5-like isoform X1	392	1.14E-248	GO:0010120 camalexin biosynthetic process | GO:0009738 abscisic acid mediated signaling pathway | GO:2000038 regulation of stomatal complex development | GO:0048481 ovule development | GO:0010229 inflorescence development | GO:0048364 root development | GO:0010363 regulation of plant-type hypersensitive response | GO:0051301 cell division | GO:0042542 response to hydrogen peroxide | GO:0031348 ne…	GO:0005802 trans-Golgi network | GO:0009524 phragmoplast | GO:0009574 preprophase band	GO:0004707 MAP kinase activity | GO:0005524 ATP binding	2.7.11.24	pfam00069 Pkinase | pfam07714 Pkinase_Tyr	GO & Enzyme & Domain
Contig6422	608	CTCCCTCCTCTTCGTTGCTG	60.9	60.0	GGTTGTGGTTGCAGCTTCAG	60.7	55.0	286	2510	gi|255561737|ref|XP_002521878.1| nucleic acid binding protein, putative	570	1.70E-170	GO:0006417 regulation of translation | GO:0009965 leaf morphogenesis | GO:0030154 cell differentiation | GO:0009657 plastid organization | GO:0045893 positive regulation of transcription, DNA-dependent	GO:0005667 transcription factor complex	GO:0008270 zinc ion binding | GO:0003676 nucleic acid binding | GO:0003700 sequence-specific DNA binding transcription factor activity	-	-	GO only
Contig6439	610	GGCCAAGGTGATGCTGATTC	60.0	55.0	GGAAGCCCTAGACATGGAGG	60.0	60.0	441	2259	gi|508704374|gb|EOX96270.1| Plant-specific transcription factor YABBY family protein isoform 1	211	3.66E-120	GO:0006623 protein targeting to vacuole | GO:0009414 response to water deprivation | GO:0048193 Golgi vesicle transport	-	-	-	pfam04690 YABBY	GO & Domain
Contig6451	611	AGAACCACCCTCCGTTTCTC	60.1	55.0	TATCGGAGTGAGGATCAGCG	59.5	55.0	326	4658	gi|508702928|gb|EOX94824.1| Uncharacterized protein TCM_004437	621	6.07E-132	GO:0006499 N-terminal protein myristoylation | GO:0006914 autophagy	GO:0005737 cytoplasm | GO:0005576 extracellular region	-	-	pfam07797 DUF1639 | pfam05151 PsbM	GO & Domain
Contig6459	612	TCGAGCACCTTCCTCATCAG	59.9	55.0	GGTGCGCATCTCTGTTAGTG	59.7	55.0	270	1512	gi|225427938|ref|XP_002277315.1| PREDICTED: magnesium transporter NIPA2	146	7.92E-77	GO:0031348 negative regulation of defense response | GO:0015693 magnesium ion transport | GO:0009862 systemic acquired resistance, salicylic acid mediated signaling pathway | GO:0009625 response to insect	GO:0016020 membrane	GO:0015095 magnesium ion transmembrane transporter activity	-	-	GO only
Contig6460	613	TCGAGCACCTTCCTCATCAG	59.9	55.0	GGTGCGCATCTCTGTTAGTG	59.7	55.0	270	1907	gi|508705854|gb|EOX97750.1| Non-imprinted in Prader-Willi/Angelman syndrome region protein	337	5.05E-186	GO:0031348 negative regulation of defense response | GO:0015693 magnesium ion transport | GO:0009862 systemic acquired resistance, salicylic acid mediated signaling pathway | GO:0009625 response to insect	GO:0016020 membrane	GO:0015095 magnesium ion transmembrane transporter activity	-	pfam05653 Mg_trans_NIPA	GO & Domain
Contig6461	614	AGTGATGCTCCCAATCCCTC	59.9	55.0	TCGGCCGAAACATAGCCTAG	60.4	55.0	410	2415	gi|508709579|gb|EOY01476.1| NAD(P)-binding Rossmann-fold superfamily protein isoform 1	523	2.26E-308	GO:0000085 G2 phase of mitotic cell cycle | GO:0050826 response to freezing | GO:0009414 response to water deprivation | GO:0010252 auxin homeostasis | GO:0009793 embryo development ending in seed dormancy | GO:0016579 protein deubiquitination | GO:0009734 auxin mediated signaling pathway | GO:0009062 fatty acid catabolic process | GO:0016571 histone methylation | GO:0010388 cullin deneddylation …	GO:0005777 peroxisome | GO:0005829 cytosol | GO:0005886 plasma membrane | GO:0005634 nucleus	GO:0000166 nucleotide binding | GO:0008641 small protein activating enzyme activity	-	pfam00899 ThiF	GO & Domain
Contig6462	615	AGTGATGCTCCCAATCCCTC	59.9	55.0	TCGGCCGAAACATAGCCTAG	60.4	55.0	432	2437	gi|508709579|gb|EOY01476.1| NAD(P)-binding Rossmann-fold superfamily protein isoform 1	523	2.26E-308	GO:0000085 G2 phase of mitotic cell cycle | GO:0050826 response to freezing | GO:0009414 response to water deprivation | GO:0010252 auxin homeostasis | GO:0009793 embryo development ending in seed dormancy | GO:0016579 protein deubiquitination | GO:0009734 auxin mediated signaling pathway | GO:0009062 fatty acid catabolic process | GO:0016571 histone methylation | GO:0010388 cullin deneddylation …	GO:0005777 peroxisome | GO:0005829 cytosol | GO:0005886 plasma membrane | GO:0005634 nucleus	GO:0000166 nucleotide binding | GO:0008641 small protein activating enzyme activity	-	pfam00899 ThiF	GO & Domain
Contig6463	616	AGTGATGCTCCCAATCCCTC	59.9	55.0	TCGGCCGAAACATAGCCTAG	60.4	55.0	410	2506	gi|508709579|gb|EOY01476.1| NAD(P)-binding Rossmann-fold superfamily protein isoform 1	523	2.48E-298	GO:0000085 G2 phase of mitotic cell cycle | GO:0050826 response to freezing | GO:0009414 response to water deprivation | GO:0010252 auxin homeostasis | GO:0009793 embryo development ending in seed dormancy | GO:0016579 protein deubiquitination | GO:0009734 auxin mediated signaling pathway | GO:0009062 fatty acid catabolic process | GO:0016571 histone methylation | GO:0010388 cullin deneddylation …	GO:0005777 peroxisome | GO:0005829 cytosol | GO:0005886 plasma membrane | GO:0005634 nucleus	GO:0000166 nucleotide binding | GO:0008641 small protein activating enzyme activity	-	pfam00899 ThiF	GO & Domain
Contig6464	617	CGGTTGCTCTACTCTTGATGC	59.8	52.4	CACATTCCCACATTCCTCGC	60.0	55.0	431	1827	gi|225435383|ref|XP_002282609.1| PREDICTED: uncharacterized protein LOC100243216	340	5.74E-155	GO:0009695 jasmonic acid biosynthetic process | GO:0009753 response to jasmonic acid stimulus | GO:0009611 response to wounding | GO:0010286 heat acclimation | GO:0006508 proteolysis | GO:0009620 response to fungus	GO:0005737 cytoplasm	GO:0008234 cysteine-type peptidase activity	-	pfam02338 OTU	GO & Domain
Contig6482	618	TTGCTCACGTAATCAGCTGC	59.7	50.0	ATTGTGGACATGGATCTGCG	59.1	50.0	162	2789	gi|359477563|ref|XP_002283373.2| PREDICTED: dymeclin-like	718	0	GO:0007094 mitotic cell cycle spindle assembly checkpoint | GO:0006468 protein phosphorylation | GO:0008284 positive regulation of cell proliferation | GO:0009069 serine family amino acid metabolic process	-	GO:0004674 protein serine/threonine kinase activity | GO:0005524 ATP binding	-	pfam09742 Dymeclin	GO & Domain
Contig6483	619	TTGCTCACGTAATCAGCTGC	59.7	50.0	ATTGTGGACATGGATCTGCG	59.1	50.0	162	2912	gi|359477563|ref|XP_002283373.2| PREDICTED: dymeclin-like	718	0	GO:0007094 mitotic cell cycle spindle assembly checkpoint | GO:0006468 protein phosphorylation | GO:0008284 positive regulation of cell proliferation | GO:0009069 serine family amino acid metabolic process	-	GO:0004674 protein serine/threonine kinase activity | GO:0005524 ATP binding	-	pfam09742 Dymeclin	GO & Domain
Contig6489	620	AATCTCCACCGTCCATTCCC	60.2	55.0	CCCAGAACCTCGTAGTACCG	60.0	60.0	270	2042	gi|224104629|ref|XP_002313505.1| predicted protein	415	7.50E-261	GO:0006499 N-terminal protein myristoylation | GO:0043462 regulation of ATPase activity | GO:0006457 protein folding | GO:0009911 positive regulation of flower development | GO:0009651 response to salt stress | GO:0048573 photoperiodism, flowering | GO:0009408 response to heat	GO:0005618 cell wall | GO:0005730 nucleolus | GO:0005829 cytosol | GO:0009506 plasmodesma | GO:0005886 plasma membrane	GO:0031072 heat shock protein binding | GO:0046872 metal ion binding | GO:0051082 unfolded protein binding | GO:0005524 ATP binding	-	pfam00226 DnaJ | pfam00684 DnaJ_CXXCXGXG | pfam01556 DnaJ_C	GO & Domain
Contig6497	621	CCCACAAATCGAACAGAGCG	60.3	55.0	CTCCAGCCGATGAAGCATTC	59.8	55.0	233	3115	gi|462422179|gb|EMJ26442.1| hypothetical protein PRUPE_ppa001726mg	726	0	GO:0048768 root hair cell tip growth | GO:0005975 carbohydrate metabolic process | GO:0006520 cellular amino acid metabolic process | GO:0046854 phosphatidylinositol phosphorylation | GO:0003006 developmental process involved in reproduction	GO:0005829 cytosol | GO:0016023 cytoplasmic membrane-bounded vesicle | GO:0016324 apical plasma membrane | GO:0005634 nucleus	GO:0016308 1-phosphatidylinositol-4-phosphate 5-kinase activity | GO:0005524 ATP binding	2.7.1.68	pfam01504 PIP5K | pfam02493 MORN	GO & Enzyme & Domain
Contig6506	622	CTTGCTCGTTAGTCTTCGCG	60.1	55.0	CGCGTCTCTGCTTTGAACTG	60.6	55.0	358	2346	gi|224078369|ref|XP_002305529.1| predicted protein	394	2.36E-219	GO:0006470 protein dephosphorylation	GO:0008287 protein serine/threonine phosphatase complex | GO:0005886 plasma membrane | GO:0005739 mitochondrion	GO:0046872 metal ion binding | GO:0004722 protein serine/threonine phosphatase activity	3.1.3.16	pfam00481 PP2C	GO & Enzyme & Domain
Contig6524	623	CAATCCGAGTGAGCCGATTG	59.8	55.0	TCGACAAATCCCAATTCGCC	59.7	50.0	431	2930	gi|225436208|ref|XP_002268337.1| PREDICTED: uncharacterized protein LOC100245378	423	1.18E-244	GO:0009737 response to abscisic acid stimulus | GO:0006863 purine base transport | GO:0009651 response to salt stress	GO:0005886 plasma membrane	-	-	pfam06219 DUF1005 | pfam04525 Tub_2	GO & Domain
Contig6541	624	ACAACCAATGGATCTGCTGC	59.6	50.0	ATCAGAAGAAGGCCGAGTCC	59.9	55.0	345	1523	gi|508709594|gb|EOY01491.1| Ubiquitin-like superfamily protein	144	2.00E-58	GO:0006301 postreplication repair | GO:0010286 heat acclimation | GO:0006661 phosphatidylinositol biosynthetic process | GO:0050832 defense response to fungus | GO:0006914 autophagy | GO:0015031 protein transport | GO:0006508 proteolysis	GO:0000421 autophagic vacuole membrane | GO:0005739 mitochondrion | GO:0005874 microtubule | GO:0033110 CVT vesicle membrane | GO:0005775 vacuolar lumen | GO:0009507 chloroplast | GO:0045298 tubulin complex	GO:0008017 microtubule binding | GO:0019776 Atg8 ligase activity | GO:0019786 APG8-specific protease activity | GO:0019779 APG8 activating enzyme activity	-	pfam02991 Atg8	GO & Domain
Contig6543	625	ACGCGCTCATCTTTCAATCC	59.7	50.0	ACGAACGCTTCAACTGCATC	60.2	50.0	386	1315	gi|255580681|ref|XP_002531163.1| rac gtpase, putative	197	1.56E-129	GO:0030834 regulation of actin filament depolymerization | GO:0000226 microtubule cytoskeleton organization | GO:0017157 regulation of exocytosis | GO:0010119 regulation of stomatal movement | GO:0051650 establishment of vesicle localization | GO:0009827 plant-type cell wall modification | GO:0030048 actin filament-based movement | GO:0009734 auxin mediated signaling pathway | GO:0006184 GTP cata…	GO:0009524 phragmoplast | GO:0005730 nucleolus | GO:0005819 spindle | GO:0045177 apical part of cell | GO:0005886 plasma membrane	GO:0032794 GTPase activating protein binding | GO:0005525 GTP binding | GO:0004767 sphingomyelin phosphodiesterase activity | GO:0003924 GTPase activity	-	pfam00071 Ras | pfam08477 Miro	GO & Domain
Contig6574	626	CCGGGTCCTTCTGAGTTCTC	60.2	60.0	CTCAGGGAAGACGAGGATGG	60.0	60.0	123	1263	gi|462420066|gb|EMJ24329.1| hypothetical protein PRUPE_ppa010024mg	267	6.28E-179	GO:0009616 virus induced gene silencing | GO:0010050 vegetative phase change | GO:0016567 protein ubiquitination	GO:0005737 cytoplasm | GO:0005634 nucleus | GO:0005667 transcription factor complex	GO:0008270 zinc ion binding | GO:0004842 ubiquitin-protein ligase activity | GO:0008134 transcription factor binding	-	pfam05495 zf-CHY | pfam13639 zf-RING_2 | pfam13923 zf-C3HC4_2 | pfam00097 zf-C3HC4 | pfam13920 zf-C3HC4_3 | pfam13445 zf-RING_LisH | pfam12678 zf-rbx1	GO & Domain
Contig6574	627	CCGGGTCCTTCTGAGTTCTC	60.2	60.0	CTCAGGGAAGACGAGGATGG	60.0	60.0	123	1263	gi|462420066|gb|EMJ24329.1| hypothetical protein PRUPE_ppa010024mg	267	6.28E-179	GO:0009616 virus induced gene silencing | GO:0010050 vegetative phase change | GO:0016567 protein ubiquitination	GO:0005737 cytoplasm | GO:0005634 nucleus | GO:0005667 transcription factor complex	GO:0008270 zinc ion binding | GO:0004842 ubiquitin-protein ligase activity | GO:0008134 transcription factor binding	-	pfam05495 zf-CHY | pfam13639 zf-RING_2 | pfam13923 zf-C3HC4_2 | pfam00097 zf-C3HC4 | pfam13920 zf-C3HC4_3 | pfam13445 zf-RING_LisH | pfam12678 zf-rbx1	GO & Domain
Contig6603	628	CAGGCCGGTCTCTATCTTCC	60.1	60.0	TCTTCCTCCTTGCTGTACGG	59.9	55.0	316	3474	gi|462424278|gb|EMJ28541.1| hypothetical protein PRUPE_ppa015538mg, partial	695	0	GO:0035335 peptidyl-tyrosine dephosphorylation | GO:0035556 intracellular signal transduction | GO:0010225 response to UV-C | GO:0010224 response to UV-B | GO:0009651 response to salt stress | GO:0009409 response to cold | GO:0043090 amino acid import | GO:0010374 stomatal complex development | GO:0048481 ovule development | GO:0006499 N-terminal protein myristoylation | GO:0016310 phosphorylatio…	GO:0005829 cytosol	GO:0017017 MAP kinase tyrosine/serine/threonine phosphatase activity | GO:0004725 protein tyrosine phosphatase activity | GO:0016301 kinase activity	3.1.3.16 | 3.1.3.48	pfam00782 DSPc | pfam00626 Gelsolin	GO & Enzyme & Domain
Contig6623	631	GAAAGCCAGTCAACACGAGG	59.9	55.0	TTCGCCATTGATCAGGCAAC	59.9	50.0	165	3759	gi|296085525|emb|CBI29257.3| unnamed protein product	923	0	GO:0045927 positive regulation of growth | GO:0048507 meristem development | GO:0045836 positive regulation of meiosis	GO:0005634 nucleus	GO:0046872 metal ion binding | GO:0003723 RNA binding | GO:0005515 protein binding | GO:0016787 hydrolase activity | GO:0000166 nucleotide binding	-	pfam04059 RRM_2 | pfam00076 RRM_1 | pfam13893 RRM_5	GO & Domain
Contig6670	635	TGAGCTTGAGACAGACCCAC	60.1	55.0	GCTGGAGATGGTGTTGATGC	60.0	55.0	192	3093	gi|462419282|gb|EMJ23545.1| hypothetical protein PRUPE_ppa004814mg	486	2.04E-235	GO:0005982 starch metabolic process | GO:0005985 sucrose metabolic process	GO:0009505 plant-type cell wall | GO:0005773 vacuole | GO:0046658 anchored to plasma membrane | GO:0009506 plasmodesma | GO:0016023 cytoplasmic membrane-bounded vesicle	GO:0043169 cation binding | GO:0042973 glucan endo-1,3-beta-D-glucosidase activity	3.2.1.39	pfam00332 Glyco_hydro_17 | pfam00153 Mito_carr | pfam07983 X8	GO & Enzyme & Domain
Contig6671	636	GCTGGAGATGGTGTTGATGC	60.0	55.0	TGAGCTTGAGACAGACCCAC	60.1	55.0	192	3061	gi|462419282|gb|EMJ23545.1| hypothetical protein PRUPE_ppa004814mg	486	2.04E-235	GO:0005982 starch metabolic process | GO:0005985 sucrose metabolic process	GO:0009505 plant-type cell wall | GO:0005773 vacuole | GO:0046658 anchored to plasma membrane | GO:0009506 plasmodesma | GO:0016023 cytoplasmic membrane-bounded vesicle	GO:0043169 cation binding | GO:0042973 glucan endo-1,3-beta-D-glucosidase activity	3.2.1.39	pfam00332 Glyco_hydro_17 | pfam00153 Mito_carr | pfam07983 X8	GO & Enzyme & Domain
Contig6675	637	TCTGTCATAGCCCTTGTCGG	59.9	55.0	CCAGAAGTTGCTTGGCTGAG	59.9	55.0	252	613	gi|449450060|ref|XP_004142782.1| PREDICTED: glucuronokinase 1-like	34	3.24E-11	-	-	-	-	-
Contig6676	638	CGCGGTAGATTTGGTCCTTG	59.7	55.0	TCCATCATCGTTCCTCCACC	59.9	55.0	324	1590	gi|356554299|ref|XP_003545485.1| PREDICTED: uncharacterized protein LOC100800674 isoform 1	261	8.59E-94	-	GO:0009506 plasmodesma | GO:0005886 plasma membrane	-	-	pfam03168 LEA_2	GO & Domain
Contig6683	640	GAACAGTAACAAGGGCGTCG	59.9	55.0	AAGAAACACACTGGCGAGAG	58.9	50.0	273	782	-	-	-	-	-	-	-	-
Contig6683	641	GAACAGTAACAAGGGCGTCG	59.9	55.0	GTCGGACATCTTTCAGCATCG	60.1	52.4	363	782	-	-	-	-	-	-	-	-
Contig6686	643	GCTTCTTCCCTTCGCTTCAG	59.7	55.0	GTCTCATGATCCGCTGCTTC	59.5	55.0	416	2494	gi|225432550|ref|XP_002280741.1| PREDICTED: nuclear transcription factor Y subunit C-9-like	258	4.22E-138	GO:0009414 response to water deprivation | GO:0009409 response to cold | GO:0045893 positive regulation of transcription, DNA-dependent	GO:0005634 nucleus | GO:0005667 transcription factor complex	GO:0003677 DNA binding | GO:0003700 sequence-specific DNA binding transcription factor activity	-	pfam00808 CBFD_NFYB_HMF | pfam00125 Histone | pfam00847 AP2	GO & Domain
Contig6687	644	GCTTCTTCCCTTCGCTTCAG	59.7	55.0	GGAGAGAGTGGGTTGGTAGG	59.6	60.0	439	2671	gi|225432550|ref|XP_002280741.1| PREDICTED: nuclear transcription factor Y subunit C-9-like	258	4.22E-138	GO:0009414 response to water deprivation | GO:0009409 response to cold | GO:0045893 positive regulation of transcription, DNA-dependent	GO:0005634 nucleus | GO:0005667 transcription factor complex	GO:0003677 DNA binding | GO:0003700 sequence-specific DNA binding transcription factor activity	-	pfam00808 CBFD_NFYB_HMF | pfam00125 Histone | pfam00847 AP2	GO & Domain
Contig6692	645	GCATACTGTTCCGCGTCTTC	60.1	55.0	CTCTCTCTCTGCAACGCC	58.2	61.1	200	2735	gi|147836191|emb|CAN73178.1| hypothetical protein VITISV_039910	354	2.50E-94	GO:0048519 negative regulation of biological process | GO:0045492 xylan biosynthetic process | GO:0007155 cell adhesion | GO:0009825 multidimensional cell growth | GO:0045010 actin nucleation | GO:0006355 regulation of transcription, DNA-dependent | GO:0010075 regulation of meristem growth | GO:0048446 petal morphogenesis | GO:0043481 anthocyanin accumulation in tissues in response to UV light | …	GO:0005634 nucleus | GO:0005667 transcription factor complex	GO:0046983 protein dimerization activity | GO:0003700 sequence-specific DNA binding transcription factor activity	-	-	GO only
Contig6701	647	CACAGACGCATGCACTAGTG	60.0	55.0	AAAGACCGTCTCCAGCTCAG	60.2	55.0	399	1496	gi|462422964|gb|EMJ27227.1| hypothetical protein PRUPE_ppa010136mg	249	7.55E-125	GO:0006810 transport | GO:0019344 cysteine biosynthetic process	GO:0005622 intracellular	GO:0005215 transporter activity	-	pfam00650 CRAL_TRIO | pfam13716 CRAL_TRIO_2 | pfam03765 CRAL_TRIO_N	GO & Domain
Contig6701	648	CACAGACGCATGCACTAGTG	60.0	55.0	AAAGACCGTCTCCAGCTCAG	60.2	55.0	399	1496	gi|462422964|gb|EMJ27227.1| hypothetical protein PRUPE_ppa010136mg	249	7.55E-125	GO:0006810 transport | GO:0019344 cysteine biosynthetic process	GO:0005622 intracellular	GO:0005215 transporter activity	-	pfam00650 CRAL_TRIO | pfam13716 CRAL_TRIO_2 | pfam03765 CRAL_TRIO_N	GO & Domain
Contig6727	651	AGAAGTGGCTCTGAGGAAGC	60.2	55.0	CTCCATCCCACTTTCAACGC	59.9	55.0	112	478	gi|508777962|gb|EOY25218.1| Alpha/beta-Hydrolases superfamily protein isoform 1	77	1.45E-29	GO:0010075 regulation of meristem growth | GO:0010014 meristem initiation | GO:0009944 polarity specification of adaxial/abaxial axis | GO:0009855 determination of bilateral symmetry	GO:0005886 plasma membrane | GO:0005576 extracellular region	GO:0016787 hydrolase activity	-	-	GO only
Contig6753	654	TGCGGTTGAACTTCAGCTTC	59.8	50.0	GCGTTCTTCTGGTGCTCTC	59.3	57.9	447	2057	gi|225450831|ref|XP_002284051.1| PREDICTED: zinc finger protein MAGPIE	427	5.34E-146	-	-	GO:0003676 nucleic acid binding | GO:0046872 metal ion binding	-	-	GO only
Contig6754	656	TGTTCTCCGGTCAAGACTCG	60.2	55.0	GTTAGGTCGCGGGAAGAAAC	59.7	55.0	378	1949	gi|225458335|ref|XP_002281605.1| PREDICTED: uncharacterized protein LOC100260826	443	1.14E-163	GO:0031348 negative regulation of defense response | GO:0009867 jasmonic acid mediated signaling pathway | GO:0035304 regulation of protein dephosphorylation | GO:0009862 systemic acquired resistance, salicylic acid mediated signaling pathway | GO:0010363 regulation of plant-type hypersensitive response | GO:0010310 regulation of hydrogen peroxide metabolic process | GO:0009617 response to bacter…	GO:0009536 plastid | GO:0005634 nucleus | GO:0005667 transcription factor complex	GO:0008270 zinc ion binding | GO:0003676 nucleic acid binding | GO:0003700 sequence-specific DNA binding transcription factor activity	-	-	GO only
Contig6759	658	TCCTTCCATTGGCTCCTGAC	60.2	55.0	CCTCCGTCGGTGTCTACATC	60.4	60.0	277	1310	gi|224064013|ref|XP_002301348.1| predicted protein	296	3.05E-140	GO:0009813 flavonoid biosynthetic process | GO:0009744 response to sucrose stimulus | GO:0006952 defense response | GO:0010224 response to UV-B | GO:0055114 oxidation-reduction process | GO:0080167 response to karrikin | GO:0006691 leukotriene metabolic process | GO:0006693 prostaglandin metabolic process | GO:0016099 monoterpenoid biosynthetic process | GO:0006094 gluconeogenesis | GO:0006096 gl…	GO:0009505 plant-type cell wall | GO:0005886 plasma membrane | GO:0005829 cytosol	GO:0004090 carbonyl reductase (NADPH) activity | GO:0047504 (-)-menthol dehydrogenase activity | GO:0008106 alcohol dehydrogenase (NADP+) activity | GO:0050221 prostaglandin-E2 9-reductase activity | GO:0047501 (+)-neomenthol dehydrogenase activity | GO:0000166 nucleotide binding	-	pfam00106 adh_short | pfam08659 KR	GO & Domain
Contig6760	659	AAGCTTAGGGTTCAGTCACG	58.3	50.0	TCGGGCTGATCTGATTGGAG	60.0	55.0	355	783	gi|224127029|ref|XP_002319989.1| predicted protein	102	1.28E-46	-	GO:0009579 thylakoid | GO:0009507 chloroplast	-	-	pfam10674 Ycf54	GO & Domain
Contig6761	660	AAGCTTAGGGTTCAGTCACG	58.3	50.0	TCGGGCTGATCTGATTGGAG	60.0	55.0	355	1070	gi|255570865|ref|XP_002526384.1| conserved hypothetical protein	209	1.23E-87	-	GO:0009579 thylakoid | GO:0009507 chloroplast	-	-	pfam10674 Ycf54	GO & Domain
Contig6763	661	CTGAAGTTCGAAGCAGCTCG	60.0	55.0	GTGCAGATGAAGAAGCGCTC	60.4	55.0	449	1740	gi|470101668|ref|XP_004287292.1| PREDICTED: uncharacterized protein LOC101313542	326	3.17E-102	GO:0006118 electron transport	-	GO:0005507 copper ion binding | GO:0009055 electron carrier activity	-	pfam02298 Cu_bind_like	GO & Domain
Contig6769	664	ACAGTTCTTCCGAGGTGTCC	60.1	55.0	TGTGGTTTCTCGGTTGCAAC	60.0	50.0	224	2531	gi|255578131|ref|XP_002529935.1| conserved hypothetical protein	367	1.44E-222	-	GO:0005802 trans-Golgi network | GO:0005794 Golgi apparatus | GO:0005768 endosome | GO:0005634 nucleus | GO:0009507 chloroplast	GO:0008270 zinc ion binding | GO:0016757 transferase activity, transferring glycosyl groups	-	pfam05212 DUF707 | pfam14369 zf-RING_3	GO & Domain
Contig6786	665	GCAAGCAGAGGAGATGTGTG	59.7	55.0	GGTGGTGGTGCAGTTATTCG	59.9	55.0	355	2561	gi|76782196|gb|ABA54868.1| putative shikimate kinase	172	1.09E-84	GO:0009423 chorismate biosynthetic process | GO:0006744 ubiquinone biosynthetic process | GO:0016310 phosphorylation | GO:0019632 shikimate metabolic process | GO:0000162 tryptophan biosynthetic process | GO:0006571 tyrosine biosynthetic process | GO:0009094 L-phenylalanine biosynthetic process	GO:0005739 mitochondrion | GO:0009507 chloroplast	GO:0004765 shikimate kinase activity | GO:0046872 metal ion binding | GO:0005524 ATP binding	2.7.1.71	pfam01202 SKI | pfam13238 AAA_18 | pfam13207 AAA_17 | pfam13189 Cytidylate_kin2	GO & Enzyme & Domain
Contig6801	666	AATGGAACGAGGGAGGAAGG	59.9	55.0	TCCCGAGGATGTGGTGTTAC	59.9	55.0	395	2052	gi|462395345|gb|EMJ01144.1| hypothetical protein PRUPE_ppa006347mg	414	8.08E-219	GO:0006468 protein phosphorylation | GO:0031348 negative regulation of defense response | GO:0009627 systemic acquired resistance | GO:0010200 response to chitin | GO:0009863 salicylic acid mediated signaling pathway | GO:0006995 cellular response to nitrogen starvation | GO:0050832 defense response to fungus | GO:0009697 salicylic acid biosynthetic process | GO:0009069 serine family amino acid m…	GO:0009507 chloroplast | GO:0005886 plasma membrane	GO:0004674 protein serine/threonine kinase activity | GO:0005524 ATP binding | GO:0004715 non-membrane spanning protein tyrosine kinase activity	2.7.11.1	pfam00069 Pkinase | pfam07714 Pkinase_Tyr	GO & Enzyme & Domain
Contig6802	667	TCCCGAGGATGTGGTGTTAC	59.9	55.0	GCTTGGTGTTATTCGGGTCG	60.0	55.0	441	1690	gi|462395345|gb|EMJ01144.1| hypothetical protein PRUPE_ppa006347mg	224	1.74E-117	GO:0006468 protein phosphorylation | GO:0009069 serine family amino acid metabolic process	-	GO:0004715 non-membrane spanning protein tyrosine kinase activity | GO:0005524 ATP binding | GO:0004674 protein serine/threonine kinase activity	2.7.11.1	pfam07714 Pkinase_Tyr | pfam00069 Pkinase	GO & Enzyme & Domain
Contig6802	668	TCCCGAGGATGTGGTGTTAC	59.9	55.0	GCTTGGTGTTATTCGGGTCG	60.0	55.0	441	1690	gi|462395345|gb|EMJ01144.1| hypothetical protein PRUPE_ppa006347mg	224	1.74E-117	GO:0006468 protein phosphorylation | GO:0009069 serine family amino acid metabolic process	-	GO:0004715 non-membrane spanning protein tyrosine kinase activity | GO:0005524 ATP binding | GO:0004674 protein serine/threonine kinase activity	2.7.11.1	pfam07714 Pkinase_Tyr | pfam00069 Pkinase	GO & Enzyme & Domain
Contig6803	669	TAATCGGTGGTGTGCAAACG	59.9	50.0	CCTGGTGAACTGCGGATTTG	60.2	55.0	254	862	gi|225432064|ref|XP_002273922.1| PREDICTED: nuclear export mediator factor Nemf-like	241	6.65E-122	GO:0009793 embryo development ending in seed dormancy | GO:0000956 nuclear-transcribed mRNA catabolic process	GO:0005634 nucleus	GO:0003676 nucleic acid binding | GO:0008270 zinc ion binding	-	-	GO only
Contig6805	670	TTCATCGGACGGTCAGAGAC	59.9	55.0	TGAGGCTCTGAGATGGCTTC	59.9	55.0	386	2855	gi|71068360|gb|AAZ23107.1| plastid ATP/ADP transport protein 2	619	0	GO:0006810 transport	GO:0016021 integral to membrane | GO:0009941 chloroplast envelope	GO:0005471 ATP:ADP antiporter activity | GO:0005524 ATP binding	-	pfam03219 TLC | pfam07690 MFS_1	GO & Domain
Contig6813	671	GGAGTAATTGTTGCGGCTCC	60.0	55.0	GGTCTCTTCCTCTTCACCCG	60.2	60.0	360	1671	gi|508775863|gb|EOY23119.1| RHOMBOID-like 2	328	1.25E-170	GO:0006508 proteolysis | GO:0055114 oxidation-reduction process | GO:0006000 fructose metabolic process | GO:0006013 mannose metabolic process	GO:0005794 Golgi apparatus | GO:0009506 plasmodesma | GO:0016021 integral to membrane | GO:0005634 nucleus	GO:0004252 serine-type endopeptidase activity | GO:0003939 L-iditol 2-dehydrogenase activity | GO:0008270 zinc ion binding	-	pfam01694 Rhomboid	GO & Domain
Contig6829	673	GAACTCGAAACCCTAAGCGC	60.0	55.0	ACTTGGTTGAACTTGCGAGC	60.1	50.0	349	3989	gi|508699518|gb|EOX91414.1| Suppressor of white apricot, putative isoform 1	418	4.28E-221	GO:0006661 phosphatidylinositol biosynthetic process | GO:0055114 oxidation-reduction process	GO:0005794 Golgi apparatus | GO:0016023 cytoplasmic membrane-bounded vesicle | GO:0016020 membrane | GO:0005783 endoplasmic reticulum	GO:0016491 oxidoreductase activity | GO:0003881 CDP-diacylglycerol-inositol 3-phosphatidyltransferase activity	2.7.8.11	pfam09750 DRY_EERY | pfam01066 CDP-OH_P_transf	GO & Enzyme & Domain
Contig6830	674	CCATCATGTCGTGCACCTTC	60.0	55.0	ACTTGGTTGAACTTGCGAGC	60.1	50.0	449	4100	gi|147773589|emb|CAN69897.1| hypothetical protein VITISV_032062	245	1.74E-134	GO:0006661 phosphatidylinositol biosynthetic process | GO:0055114 oxidation-reduction process	GO:0005794 Golgi apparatus | GO:0016023 cytoplasmic membrane-bounded vesicle | GO:0016020 membrane | GO:0005783 endoplasmic reticulum	GO:0016491 oxidoreductase activity | GO:0003881 CDP-diacylglycerol-inositol 3-phosphatidyltransferase activity	2.7.8.11	pfam09750 DRY_EERY | pfam01066 CDP-OH_P_transf	GO & Enzyme & Domain
Contig6843	676	CTCTGCTTGGAGTTTCTGCG	59.9	55.0	CAAAGCGGGACCAGAGTTTC	59.9	55.0	309	2455	gi|359488588|ref|XP_002276597.2| PREDICTED: transportin-3-like	547	3.14E-272	GO:0006810 transport	GO:0005634 nucleus	-	-	-	GO only
Contig6888	679	CTGTCAACTCTCACTGACGC	59.3	55.0	GCCAGCTCTGTTTCTAAGCG	60.0	55.0	269	2077	gi|255561931|ref|XP_002521974.1| l-allo-threonine aldolase, putative	357	1.37E-194	GO:0009744 response to sucrose stimulus | GO:0006567 threonine catabolic process | GO:0009750 response to fructose stimulus | GO:0006544 glycine metabolic process | GO:0006563 L-serine metabolic process	GO:0005737 cytoplasm | GO:0005634 nucleus	GO:0030170 pyridoxal phosphate binding | GO:0004793 threonine aldolase activity	-	pfam01212 Beta_elim_lyase | pfam00266 Aminotran_5	GO & Domain
Contig6893	680	TCTCTGTTCTCTTGCCCGAC	60.2	55.0	GAATTCTGGCCTGCGATTCC	60.1	55.0	161	2820	gi|225453660|ref|XP_002268369.1| PREDICTED: endoribonuclease Dicer homolog 1-like	723	0	GO:0009630 gravitropism | GO:0009908 flower development | GO:0009880 embryonic pattern specification | GO:0000226 microtubule cytoskeleton organization | GO:0007267 cell-cell signaling | GO:0000911 cytokinesis by cell plate formation | GO:0031053 primary miRNA processing | GO:0010098 suspensor development | GO:0016569 covalent chromatin modification | GO:2000034 regulation of seed maturation | GO…	GO:0010445 nuclear dicing body	GO:0004525 ribonuclease III activity | GO:0005515 protein binding | GO:0008026 ATP-dependent helicase activity | GO:0046872 metal ion binding | GO:0003677 DNA binding | GO:0003725 double-stranded RNA binding | GO:0005524 ATP binding	3.1.26.3	pfam00636 Ribonuclease_3 | pfam02170 PAZ | pfam00035 dsrm	GO & Enzyme & Domain
Contig6910	681	CGATCTCTCCGTCCGTACAC	60.4	60.0	CGCGAGCATCTTTAGCCTTC	60.2	55.0	227	1659	gi|224085366|ref|XP_002307555.1| predicted protein	340	1.53E-131	GO:0016558 protein import into peroxisome matrix | GO:0006635 fatty acid beta-oxidation	GO:0009507 chloroplast	-	-	pfam06454 DUF1084 | pfam13440 Polysacc_synt_3	GO & Domain
Contig6950	684	TGGAGCAGTCGACCAGTAAC	60.2	55.0	AACTCCTTCCTTCCGCCATC	60.5	55.0	107	1886	gi|255539965|ref|XP_002511047.1| caspase, putative	359	5.33E-197	GO:0010363 regulation of plant-type hypersensitive response | GO:0031348 negative regulation of defense response | GO:0043068 positive regulation of programmed cell death | GO:0006508 proteolysis | GO:0006612 protein targeting to membrane | GO:0043069 negative regulation of programmed cell death | GO:0030968 endoplasmic reticulum unfolded protein response | GO:0009863 salicylic acid mediated sign…	-	GO:0004197 cysteine-type endopeptidase activity	-	pfam00656 Peptidase_C14 | pfam06943 zf-LSD1	GO & Domain
Contig6953	686	GTGGTGGGAGGAGGAAGATC	59.9	60.0	CGATGGAGAAGATGATGCGC	59.9	55.0	323	3573	gi|508712625|gb|EOY04522.1| Pyrimidine 4 isoform 1	471	1.73E-270	GO:0009225 nucleotide-sugar metabolic process | GO:0019853 L-ascorbic acid biosynthetic process	GO:0005829 cytosol	GO:0047918 GDP-mannose 3,5-epimerase activity | GO:0051287 NAD binding	5.1.3.18 | 2.6.1.44	pfam00202 Aminotran_3 | pfam01370 Epimerase | pfam01073 3Beta_HSD | pfam02719 Polysacc_synt_2 | pfam13460 NAD_binding_10	GO & Enzyme & Domain
Contig6972	687	GTTGTCTCGGAGGAAACACG	59.6	55.0	CGATTCTGCAGTTGGACGAC	60.0	55.0	395	910	gi|508780413|gb|EOY27669.1| Uncharacterized protein TCM_029457	205	1.24E-36	-	GO:0005634 nucleus	-	-	pfam05553 DUF761	GO & Domain
Contig6980	688	CGGCAGGTTCTCGAATGTTG	60.3	55.0	TTGCTCTTCCCTCCCATTCC	60.2	55.0	234	877	-	-	-	-	-	-	-	-
Contig6983	689	CGAGAAGTGAAGCTGCATGG	60.0	55.0	TTCCTCATCGGTCGCTAGTC	59.7	55.0	162	2553	gi|508711710|gb|EOY03607.1| Galacturonosyltransferase 13 isoform 1	533	0	GO:0009860 pollen tube growth | GO:0009555 pollen development | GO:0052325 cell wall pectin biosynthetic process | GO:0005982 starch metabolic process | GO:0005985 sucrose metabolic process | GO:0009117 nucleotide metabolic process	GO:0090406 pollen tube | GO:0005794 Golgi apparatus	GO:0047262 polygalacturonate 4-alpha-galacturonosyltransferase activity	-	pfam01501 Glyco_transf_8	GO & Domain
Contig7020	691	TCATCGGAGTGCAGTAGTGG	59.9	55.0	CCGTGGATGTTGTTGTTCCC	60.2	55.0	366	2442	gi|255585518|ref|XP_002533450.1| conserved hypothetical protein	129	1.66E-75	GO:0006886 intracellular protein transport	GO:0016023 cytoplasmic membrane-bounded vesicle | GO:0016021 integral to membrane | GO:0009507 chloroplast | GO:0005783 endoplasmic reticulum	-	-	-	GO only
Contig7020	692	CCTGCAGTTTCGTTCTTGGG	60.2	55.0	TGCACTCCGATGACACTAGG	59.9	55.0	136	2442	gi|255585518|ref|XP_002533450.1| conserved hypothetical protein	129	1.66E-75	GO:0006886 intracellular protein transport	GO:0016023 cytoplasmic membrane-bounded vesicle | GO:0016021 integral to membrane | GO:0009507 chloroplast | GO:0005783 endoplasmic reticulum	-	-	-	GO only
Contig7021	693	GGTTTCGGAGTTTGAGCAGG	59.9	55.0	CTCCATCGGCAATTTCCCAC	60.0	55.0	418	796	gi|508705146|gb|EOX97042.1| Uncharacterized protein TCM_006157	133	1.18E-17	GO:0009414 response to water deprivation	-	-	-	-	GO only
Contig7024	694	GGACATGGACAACTCGCAAG	59.9	55.0	GAGCCCTTCGATACCTTCCC	60.4	60.0	134	2362	gi|225448605|ref|XP_002278805.1| PREDICTED: uncharacterized protein At2g40430	359	1.47E-169	GO:0006606 protein import into nucleus | GO:0006406 mRNA export from nucleus	GO:0005634 nucleus | GO:0005739 mitochondrion	-	-	pfam00071 Ras | pfam07767 Nop53 | pfam08477 Miro | pfam00025 Arf | pfam04670 Gtr1_RagA	GO & Domain
Contig7030	695	TGGGAAGGGTCTCATTGTGG	60.1	55.0	GGAGCAGACACGAGCATTTC	60.0	55.0	153	3559	gi|225423545|ref|XP_002272103.1| PREDICTED: protein GDAP2 homolog	455	1.41E-275	-	GO:0005739 mitochondrion	-	-	pfam12165 DUF3594 | pfam01661 Macro | pfam00628 PHD	GO & Domain
Contig7031	696	TGGGAAGGGTCTCATTGTGG	60.1	55.0	TTGTACACAACTGTCAGCCG	59.2	50.0	161	1905	gi|225423545|ref|XP_002272103.1| PREDICTED: protein GDAP2 homolog	496	0	-	GO:0005739 mitochondrion	-	-	pfam13716 CRAL_TRIO_2 | pfam01661 Macro | pfam00650 CRAL_TRIO	GO & Domain
Contig7032	697	TGGGAAGGGTCTCATTGTGG	60.1	55.0	GGAGCAGACACGAGCATTTC	60.0	55.0	153	3520	gi|225423545|ref|XP_002272103.1| PREDICTED: protein GDAP2 homolog	456	3.03E-276	-	GO:0005739 mitochondrion	-	-	pfam12165 DUF3594 | pfam01661 Macro | pfam00628 PHD	GO & Domain
Contig7033	698	TGGGAAGGGTCTCATTGTGG	60.1	55.0	TTGTACACAACTGTCAGCCG	59.2	50.0	161	2143	gi|225423545|ref|XP_002272103.1| PREDICTED: protein GDAP2 homolog	456	3.03E-276	-	GO:0005739 mitochondrion	-	-	pfam01661 Macro	GO & Domain
Contig7034	699	TGGGAAGGGTCTCATTGTGG	60.1	55.0	GGAGCAGACACGAGCATTTC	60.0	55.0	153	4813	gi|508709883|gb|EOY01780.1| Appr-1-p processing enzyme family protein isoform 1	558	0	-	GO:0005739 mitochondrion	-	-	pfam12165 DUF3594 | pfam13716 CRAL_TRIO_2 | pfam01661 Macro | pfam00628 PHD	GO & Domain
Contig7037	700	CCTGAAAGACTTGGGCGTTG	60.2	55.0	ACCTTTGTGAAATTCGGGCC	59.8	50.0	241	1574	gi|224095800|ref|XP_002310485.1| predicted protein	406	1.06E-239	GO:0006212 uracil catabolic process | GO:0043562 cellular response to nitrogen levels | GO:0015940 pantothenate biosynthetic process | GO:0019482 beta-alanine metabolic process	GO:0005829 cytosol	GO:0003837 beta-ureidopropionase activity	-	pfam00795 CN_hydrolase	GO & Domain
Contig7057	702	AGAAGGGCCGACATCTCATC	60.0	55.0	CCCTTCTTCGTCTCTGCAAC	59.3	55.0	260	571	-	-	-	-	-	-	-	-
Contig7080	703	AGGGAGGAGAAGGAAGCTTG	59.5	55.0	GCACCTTCGAGATGCCAATC	60.1	55.0	417	1477	gi|297736127|emb|CBI24165.3| unnamed protein product	148	2.79E-82	-	-	-	-	pfam03556 Cullin_binding	Domain only
Contig7083	704	GCTTTCGGGAGTGAAGAAGC	59.9	55.0	TAGTTTGATGGTCCCGGCTC	60.2	55.0	205	3111	gi|508701903|gb|EOX93799.1| Basic helix-loop-helix DNA-binding superfamily protein, putative	516	1.27E-185	GO:0009414 response to water deprivation | GO:0006833 water transport | GO:0009651 response to salt stress	GO:0009941 chloroplast envelope | GO:0005773 vacuole | GO:0046658 anchored to plasma membrane | GO:0016021 integral to membrane | GO:0005739 mitochondrion	GO:0005215 transporter activity	-	pfam00230 MIP | pfam00010 HLH	GO & Domain
Contig7102	706	GCGCCACGAAGCTGTATATC	59.9	55.0	CTTCCTTCGACGCTAAGCAC	59.7	55.0	183	1146	gi|356564019|ref|XP_003550254.1| PREDICTED: vesicle-associated membrane protein 724-like isoform 1	217	1.13E-114	GO:0048573 photoperiodism, flowering | GO:0016192 vesicle-mediated transport	GO:0005886 plasma membrane | GO:0016021 integral to membrane | GO:0009507 chloroplast	-	-	pfam13774 Longin | pfam00957 Synaptobrevin	GO & Domain
Contig7123	708	AAACACAACCGAACAGCCTG	60.0	50.0	TGCCCAACAGTTTCCTCAAG	59.1	50.0	363	1950	gi|225440666|ref|XP_002274657.1| PREDICTED: probable LRR receptor-like serine/threonine-protein kinase At1g53430	380	1.50E-184	GO:0006468 protein phosphorylation | GO:0009595 detection of biotic stimulus | GO:0010200 response to chitin | GO:0002237 response to molecule of bacterial origin | GO:0009581 detection of external stimulus | GO:0009069 serine family amino acid metabolic process	GO:0009536 plastid	GO:0003723 RNA binding | GO:0008270 zinc ion binding | GO:0004674 protein serine/threonine kinase activity | GO:0005524 ATP binding | GO:0004715 non-membrane spanning protein tyrosine kinase activity	2.7.11.1	pfam07714 Pkinase_Tyr | pfam00069 Pkinase	GO & Enzyme & Domain
Contig7124	709	TGCCCAACAGTTTCCTCAAG	59.1	50.0	GTTCTGCCGGTACAAATGGG	59.9	55.0	192	1919	gi|225440666|ref|XP_002274657.1| PREDICTED: probable LRR receptor-like serine/threonine-protein kinase At1g53430	380	1.50E-184	GO:0006468 protein phosphorylation | GO:0009595 detection of biotic stimulus | GO:0010200 response to chitin | GO:0002237 response to molecule of bacterial origin | GO:0009581 detection of external stimulus | GO:0009069 serine family amino acid metabolic process	GO:0009536 plastid	GO:0003723 RNA binding | GO:0008270 zinc ion binding | GO:0004674 protein serine/threonine kinase activity | GO:0005524 ATP binding | GO:0004715 non-membrane spanning protein tyrosine kinase activity	2.7.11.1	pfam07714 Pkinase_Tyr | pfam00069 Pkinase	GO & Enzyme & Domain
Contig7159	712	GTTGACGGTCCTGTTGCATC	60.2	55.0	GTTTCTAGGCACGACACAGC	59.9	55.0	152	2321	gi|482575298|gb|EOA39485.1| hypothetical protein CARUB_v10008094mg	533	5.19E-72	GO:0006952 defense response | GO:0006468 protein phosphorylation | GO:0009058 biosynthetic process | GO:0007165 signal transduction | GO:0009069 serine family amino acid metabolic process	GO:0005737 cytoplasm | GO:0005634 nucleus	GO:0017111 nucleoside-triphosphatase activity | GO:0043531 ADP binding | GO:0004674 protein serine/threonine kinase activity | GO:0005524 ATP binding	-	pfam13855 LRR_8 | pfam01827 FTH | pfam12799 LRR_4	GO & Domain
Contig7163	713	CCATCTGATGACGAACGTGC	60.1	55.0	GAAGCAGCAGACCGTTTCTC	59.9	55.0	120	1163	gi|225426866|ref|XP_002283515.1| PREDICTED: uncharacterized protein LOC100265107 isoform 1	263	5.34E-163	GO:0007568 aging	GO:0005576 extracellular region | GO:0016021 integral to membrane | GO:0005739 mitochondrion	-	-	pfam00335 Tetraspannin	GO & Domain
Contig7197	717	TCGGGAGAGGGATTTCTAGC	59.1	55.0	CTCCTTTAAACAGCGGCCG	59.9	57.9	136	1765	gi|508780740|gb|EOY27996.1| Sequence-specific DNA binding transcription factors isoform 2	279	6.41E-126	GO:0006355 regulation of transcription, DNA-dependent	GO:0005667 transcription factor complex | GO:0000785 chromatin	GO:0003700 sequence-specific DNA binding transcription factor activity | GO:0003682 chromatin binding	-	pfam13837 Myb_DNA-bind_4 | pfam10545 MADF_DNA_bdg	GO & Domain
Contig7208	718	GCCTTTGATTGCTCCAGACC	59.9	55.0	CCTGCCGGTTGATCTTGTTC	59.9	55.0	221	1144	gi|10946429|gb|AAG24909.1|AF305076_1 MADS-box protein EAP1	237	7.82E-138	GO:0055114 oxidation-reduction process | GO:0006355 regulation of transcription, DNA-dependent | GO:0010154 fruit development | GO:0010077 maintenance of inflorescence meristem identity | GO:0009911 positive regulation of flower development | GO:0048481 ovule development | GO:0031540 regulation of anthocyanin biosynthetic process	GO:0005634 nucleus | GO:0005667 transcription factor complex	GO:0003677 DNA binding | GO:0046983 protein dimerization activity | GO:0003700 sequence-specific DNA binding transcription factor activity | GO:0032440 2-alkenal reductase [NAD(P)] activity	-	pfam01486 K-box | pfam00319 SRF-TF | pfam02050 FliJ | pfam06008 Laminin_I	GO & Domain
Contig7209	719	AATGGGCTGATCAGAAGGGC	60.9	55.0	AGGTTATAGTGCAGCCGAGG	60.0	55.0	400	747	gi|462400720|gb|EMJ06277.1| hypothetical protein PRUPE_ppa014332mg	51	4.99E-25	-	-	-	-	-
Contig7210	720	CTCAGCTGCTAGGTCTCTGG	60.0	60.0	TCTCCACCAATCAGAGCTCG	59.9	55.0	340	1068	gi|449531683|ref|XP_004172815.1| PREDICTED: agamous-like MADS-box protein AGL8-like	62	1.03E-29	GO:0006355 regulation of transcription, DNA-dependent	GO:0005634 nucleus | GO:0005667 transcription factor complex	GO:0003700 sequence-specific DNA binding transcription factor activity | GO:0003677 DNA binding | GO:0046983 protein dimerization activity	-	pfam00319 SRF-TF	GO & Domain
Contig7210	721	CTCAGCTGCTAGGTCTCTGG	60.0	60.0	TCTCCACCAATCAGAGCTCG	59.9	55.0	340	1068	gi|449531683|ref|XP_004172815.1| PREDICTED: agamous-like MADS-box protein AGL8-like	62	1.03E-29	GO:0006355 regulation of transcription, DNA-dependent	GO:0005634 nucleus | GO:0005667 transcription factor complex	GO:0003700 sequence-specific DNA binding transcription factor activity | GO:0003677 DNA binding | GO:0046983 protein dimerization activity	-	pfam00319 SRF-TF	GO & Domain
Contig7225	722	ACCCTAATGCTCTTCGTCCC	59.9	55.0	TTACATCCTGTGCGTCATCC	58.4	50.0	264	1452	gi|470128826|ref|XP_004300335.1| PREDICTED: GATA transcription factor 26-like	232	3.60E-88	GO:0006355 regulation of transcription, DNA-dependent	GO:0005667 transcription factor complex	GO:0003700 sequence-specific DNA binding transcription factor activity | GO:0043565 sequence-specific DNA binding | GO:0008270 zinc ion binding	-	pfam13658 UCH37_bd	GO & Domain
Contig7226	723	TCACAGCTGATTTGCCCATC	59.3	50.0	TGACAGAGATGCTACTGGGC	59.9	55.0	230	2730	gi|255580789|ref|XP_002531215.1| GATA transcription factor, putative	535	3.09E-240	GO:0006355 regulation of transcription, DNA-dependent	GO:0005634 nucleus | GO:0005667 transcription factor complex	GO:0003700 sequence-specific DNA binding transcription factor activity | GO:0043565 sequence-specific DNA binding | GO:0008270 zinc ion binding	-	pfam00320 GATA | pfam13658 UCH37_bd | pfam13919 Asx-hm	GO & Domain
Contig7226	724	ACCCTAATGCTCTTCGTCCC	59.9	55.0	TTACATCCTGTGCGTCATCC	58.4	50.0	265	2730	gi|255580789|ref|XP_002531215.1| GATA transcription factor, putative	535	3.09E-240	GO:0006355 regulation of transcription, DNA-dependent	GO:0005634 nucleus | GO:0005667 transcription factor complex	GO:0003700 sequence-specific DNA binding transcription factor activity | GO:0043565 sequence-specific DNA binding | GO:0008270 zinc ion binding	-	pfam00320 GATA | pfam13658 UCH37_bd | pfam13919 Asx-hm	GO & Domain
Contig7229	725	TCATTTGATTCCGGCGTGTG	59.9	50.0	TAGGACGACGAAGGTTTGGG	60.2	55.0	116	905	gi|356532235|ref|XP_003534679.1| PREDICTED: isochorismatase-like	197	1.65E-89	GO:0006278 RNA-dependent DNA replication | GO:0019674 NAD metabolic process | GO:0006769 nicotinamide metabolic process | GO:0046497 nicotinate nucleotide metabolic process | GO:0019290 siderophore biosynthetic process	GO:0016020 membrane	GO:0008936 nicotinamidase activity | GO:0003964 RNA-directed DNA polymerase activity | GO:0003723 RNA binding | GO:0008908 isochorismatase activity	-	pfam00857 Isochorismatase	GO & Domain
Contig7242	729	GAATCACGGCTGGTTTCGAG	60.0	55.0	ACATACTTGGCGGAGACCTC	59.9	55.0	303	2048	gi|224075008|ref|XP_002304516.1| predicted protein	360	9.68E-233	GO:0031348 negative regulation of defense response | GO:0009861 jasmonic acid and ethylene-dependent systemic resistance | GO:0009620 response to fungus | GO:0009867 jasmonic acid mediated signaling pathway | GO:0035304 regulation of protein dephosphorylation | GO:0009862 systemic acquired resistance, salicylic acid mediated signaling pathway | GO:0010363 regulation of plant-type hypersensitive r…	GO:0005737 cytoplasm | GO:0005634 nucleus	GO:0004713 protein tyrosine kinase activity | GO:0004707 MAP kinase activity | GO:0005524 ATP binding	2.7.11.24 | 2.7.11.1	pfam00069 Pkinase | pfam07714 Pkinase_Tyr	GO & Enzyme & Domain
Contig7247	730	CAACCCGGCGAATATCAACC	60.1	55.0	TTCAAGTCGAAACCTTCCCTC	58.6	47.6	445	1239	gi|225430504|ref|XP_002285554.1| PREDICTED: mitochondrial import inner membrane translocase subunit tim23	173	2.95E-93	GO:0016114 terpenoid biosynthetic process | GO:0015031 protein transport	GO:0005744 mitochondrial inner membrane presequence translocase complex | GO:0016021 integral to membrane | GO:0009941 chloroplast envelope	GO:0015450 P-P-bond-hydrolysis-driven protein transmembrane transporter activity	-	pfam02466 Tim17	GO & Domain
Contig7284	733	TCGACCATGGCTGATTGGAG	60.6	55.0	ATCCAGAGGCTCGTGAGTTC	59.9	55.0	445	2295	gi|508708736|gb|EOY00633.1| Octicosapeptide/Phox/Bem1p family protein isoform 1	180	3.13E-75	GO:0009693 ethylene biosynthetic process | GO:0010200 response to chitin	GO:0005634 nucleus	GO:0005515 protein binding	-	pfam00564 PB1	GO & Domain
Contig7284	734	CGGAGTGCGATGGAAGAAAC	60.0	55.0	TCATCTCCAACGCTTCCAGG	60.5	55.0	347	2295	gi|508708736|gb|EOY00633.1| Octicosapeptide/Phox/Bem1p family protein isoform 1	180	3.13E-75	GO:0009693 ethylene biosynthetic process | GO:0010200 response to chitin	GO:0005634 nucleus	GO:0005515 protein binding	-	pfam00564 PB1	GO & Domain
Contig7314	736	AAGCGACGAACAATCCAACC	59.9	50.0	TCCTTCGATTCTAGCACCGG	60.0	55.0	267	1123	gi|462411239|gb|EMJ16288.1| hypothetical protein PRUPE_ppa012664mg	155	2.29E-62	-	-	-	-	pfam13259 DUF4050	Domain only
Contig7390	739	CCTCCGGATAGCTCTCAACC	60.1	60.0	TCACGGCATTCCAAAGCATG	60.2	50.0	411	2138	gi|224146049|ref|XP_002325860.1| histone ubiquitination proteins group	133	7.70E-89	GO:0006511 ubiquitin-dependent protein catabolic process | GO:0009910 negative regulation of flower development | GO:0033523 histone H2B ubiquitination | GO:0009650 UV protection | GO:0009965 leaf morphogenesis | GO:0010228 vegetative to reproductive phase transition of meristem	-	GO:0004842 ubiquitin-protein ligase activity	6.3.2.19	pfam00179 UQ_con	GO & Enzyme & Domain
Contig7397	741	CGACTTTCATTGACGACCCG	60.0	55.0	GCAAAGCAGGACCGTAGTTG	60.2	55.0	278	1571	gi|470145650|ref|XP_004308448.1| PREDICTED: uncharacterized protein LOC101296910	307	2.68E-188	-	GO:0016020 membrane | GO:0005794 Golgi apparatus	GO:0008270 zinc ion binding | GO:0016740 transferase activity	-	pfam01529 zf-DHHC	GO & Domain
Contig7404	742	AGAGGGACGAAAGAGCTTCC	59.9	55.0	CCAACTTCGCCGACATCTTC	60.0	55.0	145	2758	gi|462407267|gb|EMJ12601.1| hypothetical protein PRUPE_ppa005233mg	463	8.22E-234	GO:0006476 protein deacetylation | GO:0006342 chromatin silencing	GO:0005677 chromatin silencing complex	GO:0008270 zinc ion binding | GO:0070403 NAD+ binding | GO:0003677 DNA binding | GO:0016787 hydrolase activity	-	pfam02146 SIR2	GO & Domain
Contig7405	743	GAACTGACCAATGCTCTGCC	59.9	55.0	GCGCAATTTCTGTCTCCGTC	60.6	55.0	447	2137	gi|225448877|ref|XP_002270302.1| PREDICTED: uncharacterized protein LOC100249674	433	1.03E-90	GO:0006606 protein import into nucleus | GO:0006333 chromatin assembly or disassembly	-	GO:0003677 DNA binding	-	-	GO only
Contig7417	745	GAACGCACCAATAGATCGGC	60.2	55.0	CTCTCTCTGTAACTCGGCGG	60.4	60.0	142	3331	gi|462395111|gb|EMJ00910.1| hypothetical protein PRUPE_ppa001587mg	763	6.60E-292	-	GO:0005886 plasma membrane	-	-	pfam04782 DUF632 | pfam04783 DUF630 | pfam03938 OmpH	GO & Domain
Contig7449	748	TCAAGAAGCGGTTGGGAAAC	59.4	50.0	GAAGAAGCTGCACCACACTG	60.2	55.0	435	3300	gi|255554146|ref|XP_002518113.1| WD-repeat protein, putative	771	0	GO:0009908 flower development | GO:0048358 mucilage pectin biosynthetic process | GO:0045892 negative regulation of transcription, DNA-dependent | GO:0009827 plant-type cell wall modification | GO:0009790 embryo development | GO:0009069 serine family amino acid metabolic process | GO:0016310 phosphorylation	GO:0016023 cytoplasmic membrane-bounded vesicle | GO:0005634 nucleus | GO:0016459 myosin complex | GO:0005667 transcription factor complex	GO:0016905 myosin heavy chain kinase activity | GO:0003713 transcription coactivator activity	-	pfam00400 WD40 | pfam08513 LisH	GO & Domain
Contig7464	749	CTCAATCCCATGTACGCGTC	59.5	55.0	AGGAGTGGCAGTCTTGAGTG	60.1	55.0	353	5287	gi|255538060|ref|XP_002510095.1| WD-repeat protein, putative	453	9.51E-235	GO:0000160 two-component signal transduction system (phosphorelay) | GO:0046777 protein autophosphorylation | GO:0006281 DNA repair | GO:0010224 response to UV-B | GO:0006355 regulation of transcription, DNA-dependent | GO:0023014 signal transduction via phosphorylation event | GO:0010155 regulation of proton transport | GO:0016573 histone acetylation | GO:0042967 acyl-carrier-protein biosyntheti…	GO:0005739 mitochondrion | GO:0005886 plasma membrane | GO:0000123 histone acetyltransferase complex | GO:0009365 protein histidine kinase complex	GO:0004402 histone acetyltransferase activity | GO:0000155 two-component sensor activity	-	pfam13426 PAS_9 | pfam00989 PAS | pfam00400 WD40 | pfam08447 PAS_3 | pfam12937 F-box-like | pfam00646 F-box	GO & Domain
Contig7468	752	TGTGCTGATGTTTGCCGAAG	60.2	50.0	AGAGAGAGAAACAAACGCCC	58.6	50.0	418	1536	gi|255568251|ref|XP_002525100.1| BRASSINAZOLE-RESISTANT 1 protein, putative	315	2.63E-173	GO:0048316 seed development | GO:0048481 ovule development | GO:0009742 brassinosteroid mediated signaling pathway | GO:0045892 negative regulation of transcription, DNA-dependent	GO:0005829 cytosol | GO:0005773 vacuole | GO:0005634 nucleus | GO:0005667 transcription factor complex	GO:0003677 DNA binding | GO:0003700 sequence-specific DNA binding transcription factor activity	-	pfam05687 DUF822	GO & Domain
Contig7468	753	TGTGCTGATGTTTGCCGAAG	60.2	50.0	AGAGAGAGAAACAAACGCCC	58.6	50.0	418	1536	gi|255568251|ref|XP_002525100.1| BRASSINAZOLE-RESISTANT 1 protein, putative	315	2.63E-173	GO:0048316 seed development | GO:0048481 ovule development | GO:0009742 brassinosteroid mediated signaling pathway | GO:0045892 negative regulation of transcription, DNA-dependent	GO:0005829 cytosol | GO:0005773 vacuole | GO:0005634 nucleus | GO:0005667 transcription factor complex	GO:0003677 DNA binding | GO:0003700 sequence-specific DNA binding transcription factor activity	-	pfam05687 DUF822	GO & Domain
Contig7472	754	CGCATCTTCTCCGTTTCCAC	60.0	55.0	TCCTCGATCTGGTTGCTGAG	59.9	55.0	332	2487	gi|224053451|ref|XP_002297822.1| predicted protein	443	5.51E-261	GO:0019375 galactolipid biosynthetic process | GO:0045892 negative regulation of transcription, DNA-dependent | GO:0080040 positive regulation of cellular response to phosphate starvation | GO:0006817 phosphate ion transport	GO:0005634 nucleus	-	4.2.2.2	pfam00544 Pec_lyase_C | pfam13229 Beta_helix	GO & Enzyme & Domain
Contig7472	755	CGCATCTTCTCCGTTTCCAC	60.0	55.0	TCCTCGATCTGGTTGCTGAG	59.9	55.0	332	2487	gi|224053451|ref|XP_002297822.1| predicted protein	443	5.51E-261	GO:0019375 galactolipid biosynthetic process | GO:0045892 negative regulation of transcription, DNA-dependent | GO:0080040 positive regulation of cellular response to phosphate starvation | GO:0006817 phosphate ion transport	GO:0005634 nucleus	-	4.2.2.2	pfam00544 Pec_lyase_C | pfam13229 Beta_helix	GO & Enzyme & Domain
Contig7503	757	GTGGAAGGAGACGTTTGCTC	59.6	55.0	GAACGCCATCACTCCATCAC	59.7	55.0	389	2381	gi|462400844|gb|EMJ06401.1| hypothetical protein PRUPE_ppa005813mg	343	4.21E-206	GO:0090305 nucleic acid phosphodiester bond hydrolysis | GO:0017148 negative regulation of translation | GO:0008643 carbohydrate transport	GO:0005829 cytosol	GO:0010313 phytochrome binding | GO:0008270 zinc ion binding | GO:0003677 DNA binding | GO:0048027 mRNA 5'-UTR binding | GO:0004518 nuclease activity	-	pfam00642 zf-CCCH	GO & Domain
Contig7504	758	GTGGAAGGAGACGTTTGCTC	59.6	55.0	GAACGCCATCACTCCATCAC	59.7	55.0	387	2186	gi|462400844|gb|EMJ06401.1| hypothetical protein PRUPE_ppa005813mg	408	1.70E-238	GO:0090305 nucleic acid phosphodiester bond hydrolysis | GO:0017148 negative regulation of translation | GO:0008643 carbohydrate transport	GO:0005829 cytosol	GO:0010313 phytochrome binding | GO:0008270 zinc ion binding | GO:0003677 DNA binding | GO:0048027 mRNA 5'-UTR binding | GO:0004518 nuclease activity	-	pfam00642 zf-CCCH	GO & Domain
Contig7505	759	GTGGAAGGAGACGTTTGCTC	59.6	55.0	GAACGCCATCACTCCATCAC	59.7	55.0	389	2129	gi|462400844|gb|EMJ06401.1| hypothetical protein PRUPE_ppa005813mg	430	4.05E-244	GO:0090305 nucleic acid phosphodiester bond hydrolysis | GO:0017148 negative regulation of translation | GO:0008643 carbohydrate transport	GO:0005829 cytosol	GO:0010313 phytochrome binding | GO:0008270 zinc ion binding | GO:0003677 DNA binding | GO:0048027 mRNA 5'-UTR binding | GO:0004518 nuclease activity	-	pfam00642 zf-CCCH	GO & Domain
Contig7506	760	ATTAGTCCCTTCGCGTCCAG	60.3	55.0	GTCGCTCCTCAACCCAGTAC	60.9	60.0	398	1371	gi|255563208|ref|XP_002522607.1| DNA-directed RNA polymerase II 19 kD polypeptide rpb7, putative	176	5.07E-101	GO:0006468 protein phosphorylation | GO:0006351 transcription, DNA-dependent | GO:0006144 purine base metabolic process | GO:0006206 pyrimidine base metabolic process | GO:0009069 serine family amino acid metabolic process	GO:0000418 DNA-directed RNA polymerase IV complex | GO:0000419 DNA-directed RNA polymerase V complex | GO:0005730 nucleolus	GO:0003899 DNA-directed RNA polymerase activity | GO:0003723 RNA binding | GO:0004674 protein serine/threonine kinase activity | GO:0005524 ATP binding | GO:0030246 carbohydrate binding	-	pfam03876 SHS2_Rpb7-N	GO & Domain
Contig7519	761	GAGATGGTTTGGCGGAACTG	59.9	55.0	TCCCATCAACGACCTCTCAC	59.9	55.0	282	2006	gi|462411741|gb|EMJ16790.1| hypothetical protein PRUPE_ppa007663mg	344	1.87E-109	GO:0006355 regulation of transcription, DNA-dependent | GO:0009734 auxin mediated signaling pathway	GO:0005634 nucleus	GO:0046983 protein dimerization activity	-	pfam02309 AUX_IAA	GO & Domain
Contig7519	762	TATCAGGAACGAGACCCAGC	59.6	55.0	ACCTTCCTATCTCGCATCAAG	58.0	47.6	314	2006	gi|462411741|gb|EMJ16790.1| hypothetical protein PRUPE_ppa007663mg	344	1.87E-109	GO:0006355 regulation of transcription, DNA-dependent | GO:0009734 auxin mediated signaling pathway	GO:0005634 nucleus	GO:0046983 protein dimerization activity	-	pfam02309 AUX_IAA	GO & Domain
Contig7560	766	GCGCCATACTTTCTTCCACC	60.0	55.0	GTTCGATCTCCCTGCGAAAC	59.7	55.0	372	883	-	-	-	-	-	-	-	-
Contig7569	768	TCGCGCTTTACAAACTCAGC	60.2	50.0	TGTTGAACTGGCCGTGTTTC	60.0	50.0	201	3254	gi|508719283|gb|EOY11180.1| Transducin/WD40 repeat-like superfamily protein isoform 1	760	0	GO:0016558 protein import into peroxisome matrix | GO:0010311 lateral root formation | GO:0006635 fatty acid beta-oxidation | GO:0006487 protein N-linked glycosylation | GO:0009069 serine family amino acid metabolic process | GO:0016310 phosphorylation	GO:0080008 CUL4 RING ubiquitin ligase complex | GO:0005634 nucleus | GO:0016459 myosin complex	GO:0016905 myosin heavy chain kinase activity | GO:0000166 nucleotide binding	-	pfam11816 DUF3337 | pfam00400 WD40	GO & Domain
Contig7577	769	CTCCTTCTCTCCCTTCCACG	59.9	60.0	CTCTGGCATCCTCTGAGACC	60.0	60.0	185	1279	gi|462419568|gb|EMJ23831.1| hypothetical protein PRUPE_ppa008523mg	223	1.03E-90	-	GO:0009507 chloroplast	-	-	pfam11267 DUF3067	GO & Domain
Contig7577	770	CAGGGCATGCTCTCTTGTTG	59.9	55.0	ATGCGCATTTACGGCAAGTG	60.9	50.0	227	1279	gi|462419568|gb|EMJ23831.1| hypothetical protein PRUPE_ppa008523mg	223	1.03E-90	-	GO:0009507 chloroplast	-	-	pfam11267 DUF3067	GO & Domain
Contig7621	771	CACAAGTCTCAAACGGTCGG	59.9	55.0	TAGCTAAAGGTGCCGTCTCC	59.9	55.0	306	3641	gi|508722613|gb|EOY14510.1| Phosphatase 2C family protein isoform 1	353	1.00E-211	GO:0032259 methylation	-	GO:0008168 methyltransferase activity	3.1.3.16	pfam03492 Methyltransf_7 | pfam00481 PP2C | pfam13672 PP2C_2 | pfam07228 SpoIIE	GO & Enzyme & Domain
Contig7622	772	CACAAGTCTCAAACGGTCGG	59.9	55.0	TAGCTAAAGGTGCCGTCTCC	59.9	55.0	306	3370	gi|508722613|gb|EOY14510.1| Phosphatase 2C family protein isoform 1	428	2.62E-258	GO:0032259 methylation	-	GO:0008168 methyltransferase activity	3.1.3.16	pfam03492 Methyltransf_7 | pfam00481 PP2C | pfam13672 PP2C_2 | pfam07228 SpoIIE	GO & Enzyme & Domain
Contig7625	773	GGAGCTTGTGACGCATAACC	60.0	55.0	GTTGGATGCCGTTGTCAGAG	59.9	55.0	263	5022	gi|221185997|gb|ACM07441.1| starch-branching enzyme I	599	0	GO:0015797 mannitol transport | GO:0034219 carbohydrate transmembrane transport | GO:0055114 oxidation-reduction process | GO:0031348 negative regulation of defense response | GO:0043090 amino acid import | GO:0015753 D-xylose transport | GO:0015758 glucose transport | GO:0015757 galactose transport | GO:0015793 glycerol transport | GO:0015798 myo-inositol transport | GO:0015795 sorbitol transpor…	GO:0016021 integral to membrane | GO:0005886 plasma membrane	GO:0005354 galactose transmembrane transporter activity | GO:0015148 D-xylose transmembrane transporter activity | GO:0015168 glycerol transmembrane transporter activity | GO:0005355 glucose transmembrane transporter activity | GO:0015576 sorbitol transmembrane transporter activity | GO:0005365 myo-inositol transmembrane transporter activity | GO:0032440 2-alkenal reductase [NAD(P)] activity | GO…	2.4.1.18	pfam00083 Sugar_tr | pfam07690 MFS_1 | pfam02922 CBM_48 | pfam02806 Alpha-amylase_C | pfam00128 Alpha-amylase	GO & Enzyme & Domain
Contig7666	778	TGAACTCCGGCAGATCTGAG	59.9	55.0	CTGTTCTTCGTTCCCGCTTC	59.9	55.0	321	2548	gi|224092091|ref|XP_002309468.1| cytokinin oxidase	511	1.18E-244	GO:0009823 cytokinin catabolic process | GO:0055114 oxidation-reduction process | GO:0048507 meristem development | GO:0010089 xylem development | GO:0044036 cell wall macromolecule metabolic process | GO:0019852 L-ascorbic acid metabolic process | GO:0006040 amino sugar metabolic process	GO:0005576 extracellular region | GO:0005773 vacuole	GO:0016633 galactonolactone dehydrogenase activity | GO:0019139 cytokinin dehydrogenase activity | GO:0050660 flavin adenine dinucleotide binding | GO:0008762 UDP-N-acetylmuramate dehydrogenase activity	1.5.99.12	pfam09265 Cytokin-bind | pfam01565 FAD_binding_4	GO & Enzyme & Domain
Contig7684	781	TGGGTGCTCAACAGATGGTG	61.0	55.0	ACCATCAGACCATTCACGGG	60.5	55.0	449	1239	gi|224129990|ref|XP_002320721.1| predicted protein	307	3.17E-102	-	GO:0005886 plasma membrane	-	-	-	GO only
Contig7695	782	ATGGAGATGAGTGACCGAGC	60.0	55.0	CGGTACTGAGAGGACCATCG	60.1	60.0	420	3554	gi|255556394|ref|XP_002519231.1| map3k delta-1 protein kinase, putative	734	0	GO:0010155 regulation of proton transport | GO:0000186 activation of MAPKK activity | GO:0006355 regulation of transcription, DNA-dependent | GO:0000956 nuclear-transcribed mRNA catabolic process | GO:0046777 protein autophosphorylation | GO:0007178 transmembrane receptor protein serine/threonine kinase signaling pathway | GO:0009069 serine family amino acid metabolic process	GO:0005737 cytoplasm | GO:0005634 nucleus	GO:0004712 protein serine/threonine/tyrosine kinase activity | GO:0004713 protein tyrosine kinase activity | GO:0004709 MAP kinase kinase kinase activity | GO:0005524 ATP binding	2.7.11.1	pfam07714 Pkinase_Tyr | pfam00069 Pkinase | pfam13426 PAS_9 | pfam00989 PAS | pfam08448 PAS_4 | pfam13188 PAS_8	GO & Enzyme & Domain
Contig7695	783	ATGGAGATGAGTGACCGAGC	60.0	55.0	CGGTACTGAGAGGACCATCG	60.1	60.0	420	3554	gi|255556394|ref|XP_002519231.1| map3k delta-1 protein kinase, putative	734	0	GO:0010155 regulation of proton transport | GO:0000186 activation of MAPKK activity | GO:0006355 regulation of transcription, DNA-dependent | GO:0000956 nuclear-transcribed mRNA catabolic process | GO:0046777 protein autophosphorylation | GO:0007178 transmembrane receptor protein serine/threonine kinase signaling pathway | GO:0009069 serine family amino acid metabolic process	GO:0005737 cytoplasm | GO:0005634 nucleus	GO:0004712 protein serine/threonine/tyrosine kinase activity | GO:0004713 protein tyrosine kinase activity | GO:0004709 MAP kinase kinase kinase activity | GO:0005524 ATP binding	2.7.11.1	pfam07714 Pkinase_Tyr | pfam00069 Pkinase | pfam13426 PAS_9 | pfam00989 PAS | pfam08448 PAS_4 | pfam13188 PAS_8	GO & Enzyme & Domain
Contig7711	784	GTTGAAGAACGTGAGCAGGG	59.9	55.0	GGTGTCCTGTAGCTCCAGTG	60.5	60.0	290	2418	gi|508703164|gb|EOX95060.1| Adenine nucleotide alpha hydrolases-like superfamily protein	160	3.17E-85	GO:0006950 response to stress | GO:0002238 response to molecule of fungal origin	GO:0005773 vacuole | GO:0005794 Golgi apparatus | GO:0005886 plasma membrane	-	-	pfam00582 Usp	GO & Domain
Contig7712	785	GCGCAGGATCAAGTACCAAG	59.7	55.0	TGTGCGAGGAGGAGAATCTG	59.9	55.0	414	1876	gi|255561933|ref|XP_002521975.1| conserved hypothetical protein	180	1.11E-99	GO:0009944 polarity specification of adaxial/abaxial axis | GO:0010114 response to red light | GO:0010075 regulation of meristem growth | GO:0010014 meristem initiation | GO:0009637 response to blue light | GO:0048439 flower morphogenesis | GO:0009855 determination of bilateral symmetry | GO:0048438 floral whorl development | GO:0009826 unidimensional cell growth | GO:0010218 response to far red …	GO:0005634 nucleus	-	-	pfam04852 DUF640	GO & Domain
Contig7716	786	CGCATTATATCACCCGGCAC	59.9	55.0	ACCCGATCAAGCTCTCCATC	60.0	55.0	259	2474	gi|255571115|ref|XP_002526508.1| dynamin, putative	614	0	GO:0031348 negative regulation of defense response | GO:0000266 mitochondrial fission | GO:0009595 detection of biotic stimulus | GO:0009867 jasmonic acid mediated signaling pathway | GO:0009697 salicylic acid biosynthetic process | GO:0009862 systemic acquired resistance, salicylic acid mediated signaling pathway | GO:0010363 regulation of plant-type hypersensitive response | GO:0010310 regulati…	GO:0005774 vacuolar membrane | GO:0009506 plasmodesma | GO:0009504 cell plate | GO:0005886 plasma membrane | GO:0005938 cell cortex | GO:0005739 mitochondrion	GO:0005525 GTP binding | GO:0003924 GTPase activity	-	pfam01031 Dynamin_M | pfam00350 Dynamin_N | pfam02212 GED	GO & Domain
Contig7719	788	CACGCCCGTACAAATACCTC	59.5	55.0	GTTCATCTTCAGCACGACGG	60.0	55.0	262	1512	gi|508716017|gb|EOY07914.1| Heavy metal transport/detoxification superfamily protein, putative	323	2.55E-109	GO:0009407 toxin catabolic process | GO:0010583 response to cyclopentenone | GO:0046482 para-aminobenzoic acid metabolic process | GO:0010200 response to chitin | GO:0030001 metal ion transport	GO:0005737 cytoplasm | GO:0005886 plasma membrane	GO:0005507 copper ion binding	-	pfam00403 HMA	GO & Domain
Contig7720	789	CACGCCCGTACAAATACCTC	59.5	55.0	GTTCATCTTCAGCACGACGG	60.0	55.0	262	1755	gi|508716017|gb|EOY07914.1| Heavy metal transport/detoxification superfamily protein, putative	158	9.07E-52	GO:0009407 toxin catabolic process | GO:0010583 response to cyclopentenone | GO:0046482 para-aminobenzoic acid metabolic process | GO:0010200 response to chitin | GO:0030001 metal ion transport	GO:0005737 cytoplasm | GO:0005886 plasma membrane	GO:0005507 copper ion binding	-	pfam00403 HMA	GO & Domain
Contig7779	794	TCCAAGTGAAGGGACGGTAC	59.8	55.0	CGAGGAAGAGCAGATCAAGC	59.2	55.0	269	1844	gi|508710469|gb|EOY02366.1| Kinase superfamily protein isoform 2	377	3.26E-234	GO:0016132 brassinosteroid biosynthetic process | GO:0009086 methionine biosynthetic process | GO:0006468 protein phosphorylation | GO:0006084 acetyl-CoA metabolic process | GO:0000394 RNA splicing, via endonucleolytic cleavage and ligation | GO:0019344 cysteine biosynthetic process | GO:0016126 sterol biosynthetic process	GO:0009506 plasmodesma | GO:0005737 cytoplasm | GO:0005886 plasma membrane	GO:0004674 protein serine/threonine kinase activity | GO:0004712 protein serine/threonine/tyrosine kinase activity | GO:0005524 ATP binding | GO:0004715 non-membrane spanning protein tyrosine kinase activity	2.7.11.1	pfam07714 Pkinase_Tyr | pfam00069 Pkinase	GO & Enzyme & Domain
Contig7791	795	ATCGCTTCCACCTTAGACCG	60.3	55.0	CACCGGATTGTCGTTGCTAG	59.7	55.0	403	3250	gi|508781034|gb|EOY28290.1| CBS domain-containing protein	381	8.71E-160	GO:0000278 mitotic cell cycle | GO:0006396 RNA processing | GO:0043687 post-translational protein modification | GO:0009410 response to xenobiotic stimulus | GO:0048766 root hair initiation | GO:0042023 DNA endoreduplication | GO:0045893 positive regulation of transcription, DNA-dependent	GO:0005730 nucleolus | GO:0009536 plastid	GO:0003677 DNA binding | GO:0005515 protein binding	-	pfam00571 CBS	GO & Domain
Contig7792	797	AGCCACATGTTTCGCTTCAG	59.9	50.0	GAGATGGAGTGGAGGCAGAC	60.3	60.0	325	1187	gi|460402506|ref|XP_004246753.1| PREDICTED: trihelix transcription factor GT-3b-like	271	3.46E-126	GO:0006355 regulation of transcription, DNA-dependent | GO:0010200 response to chitin | GO:0010583 response to cyclopentenone | GO:0009407 toxin catabolic process	GO:0005730 nucleolus | GO:0016592 mediator complex | GO:0005667 transcription factor complex | GO:0000785 chromatin	GO:0042802 identical protein binding | GO:0043565 sequence-specific DNA binding | GO:0003700 sequence-specific DNA binding transcription factor activity | GO:0003682 chromatin binding	-	pfam13837 Myb_DNA-bind_4 | pfam13873 Myb_DNA-bind_5 | pfam10545 MADF_DNA_bdg	GO & Domain
Contig7809	798	CGAGCAATTCAAGGTGGGAC	59.9	55.0	TCACTCGTCCCTGACTTTCC	59.8	55.0	201	2436	gi|462405610|gb|EMJ11074.1| hypothetical protein PRUPE_ppa003888mg	541	1.06E-239	GO:0006355 regulation of transcription, DNA-dependent	GO:0005634 nucleus | GO:0005667 transcription factor complex	GO:0003700 sequence-specific DNA binding transcription factor activity | GO:0043565 sequence-specific DNA binding | GO:0008270 zinc ion binding	-	pfam00320 GATA | pfam13658 UCH37_bd | pfam13919 Asx-hm	GO & Domain
Contig7814	802	GACGCAGAATCCGACGAAAG	60.1	55.0	AAGAAGGAGAAGAGTGGCGG	60.2	55.0	414	4535	gi|462415452|gb|EMJ20189.1| hypothetical protein PRUPE_ppa004008mg	524	4.85E-292	GO:0009750 response to fructose stimulus | GO:0009749 response to glucose stimulus | GO:0009744 response to sucrose stimulus | GO:0016126 sterol biosynthetic process | GO:0009831 plant-type cell wall modification involved in multidimensional cell growth | GO:0009663 plasmodesma organization | GO:0009826 unidimensional cell growth | GO:0006084 acetyl-CoA metabolic process | GO:0030244 cellulose bi…	GO:0005802 trans-Golgi network | GO:0005794 Golgi apparatus | GO:0005768 endosome | GO:0009543 chloroplast thylakoid lumen | GO:0005886 plasma membrane	GO:0016740 transferase activity	-	pfam07646 Kelch_2 | pfam13704 Glyco_tranf_2_4 | pfam01697 Glyco_transf_92 | pfam01344 Kelch_1 | pfam13418 Kelch_4	GO & Domain
Contig7815	803	AAGAAGGAGAAGAGTGGCGG	60.2	55.0	GACGCAGAATCCGACGAAAG	60.1	55.0	414	6042	gi|225462440|ref|XP_002264614.1| PREDICTED: serine/threonine-protein phosphatase BSL3-like	1001	0	GO:0006470 protein dephosphorylation	GO:0005829 cytosol | GO:0005634 nucleus | GO:0005886 plasma membrane | GO:0008287 protein serine/threonine phosphatase complex	GO:0004722 protein serine/threonine phosphatase activity | GO:0005506 iron ion binding | GO:0030145 manganese ion binding	3.1.3.16	pfam00149 Metallophos | pfam07646 Kelch_2 | pfam13704 Glyco_tranf_2_4 | pfam01697 Glyco_transf_92 | pfam01344 Kelch_1 | pfam13418 Kelch_4	GO & Enzyme & Domain
Contig7848	806	CATCCCGTTGCTGAGTTGAC	59.9	55.0	TAGCGAACGAGTGAGGGATG	60.0	55.0	146	3177	gi|359483296|ref|XP_002265811.2| PREDICTED: pyrophosphate-energized membrane proton pump 3	836	0	GO:0015992 proton transport | GO:0055114 oxidation-reduction process | GO:0006119 oxidative phosphorylation	GO:0005768 endosome | GO:0005773 vacuole | GO:0005794 Golgi apparatus | GO:0016020 membrane | GO:0005802 trans-Golgi network	GO:0009678 hydrogen-translocating pyrophosphatase activity | GO:0004427 inorganic diphosphatase activity | GO:0032440 2-alkenal reductase [NAD(P)] activity	3.6.1.1	pfam03030 H_PPase	GO & Enzyme & Domain
Contig7861	807	CTCAGCAGGATGAACAGCAC	59.7	55.0	AGATTAGTACCGCATCGCCC	60.4	55.0	336	1251	gi|255547678|ref|XP_002514896.1| conserved hypothetical protein	69	7.11E-34	-	GO:0031225 anchored to membrane	-	-	pfam11820 DUF3339	GO & Domain
Contig7862	808	ATCTCCTCCTTGCACACCTG	60.2	55.0	TGCTGTCACTCCTGAGATCG	59.9	55.0	300	4370	gi|297734857|emb|CBI17091.3| unnamed protein product	336	1.73E-185	GO:0015812 gamma-aminobutyric acid transport	GO:0016021 integral to membrane	GO:0015185 L-gamma-aminobutyric acid transmembrane transporter activity	-	pfam01490 Aa_trans | pfam05904 DUF863	GO & Domain
Contig7863	809	ATCTCCTCCTTGCACACCTG	60.2	55.0	TGCTGTCACTCCTGAGATCG	59.9	55.0	300	5413	gi|297734857|emb|CBI17091.3| unnamed protein product	461	2.67E-256	-	GO:0005739 mitochondrion	-	-	pfam05904 DUF863 | pfam01490 Aa_trans | pfam00324 AA_permease	GO & Domain
Contig7864	810	TCCCGTTTGTGAATTGCGAG	59.9	50.0	CCCATTTCCAACATCCAGCC	59.9	55.0	111	1400	gi|224138684|ref|XP_002326664.1| predicted protein	225	2.05E-116	-	-	-	-	pfam05903 DUF862	Domain only
Contig7865	811	GCCAAGCGACATGAGGTAAC	60.0	55.0	ATAGCCCACCATTGCCAAAC	59.6	50.0	361	2412	gi|508776820|gb|EOY24076.1| Tobamovirus multiplication 2A isoform 1	279	1.25E-153	GO:0046786 viral replication complex formation and maintenance	GO:0005773 vacuole | GO:0005794 Golgi apparatus | GO:0009506 plasmodesma | GO:0016023 cytoplasmic membrane-bounded vesicle | GO:0016021 integral to membrane	-	-	pfam00892 EamA | pfam01384 PHO4 | pfam03151 TPT	GO & Domain
Contig7866	812	TTCAAACAACCACACGAGCG	60.4	50.0	GCCAAGCGACATGAGGTAAC	60.0	55.0	246	2977	gi|508776820|gb|EOY24076.1| Tobamovirus multiplication 2A isoform 1	279	1.25E-153	GO:0006355 regulation of transcription, DNA-dependent | GO:0009860 pollen tube growth | GO:0046786 viral replication complex formation and maintenance | GO:0030048 actin filament-based movement | GO:0009827 plant-type cell wall modification	GO:0016021 integral to membrane | GO:0005773 vacuole | GO:0005667 transcription factor complex	GO:0008270 zinc ion binding | GO:0003676 nucleic acid binding | GO:0003700 sequence-specific DNA binding transcription factor activity	-	pfam00892 EamA | pfam01384 PHO4 | pfam03151 TPT	GO & Domain
Contig7867	813	GCTCCCTCTAGAACCCAAGG	59.9	60.0	GCCAAGCGACATGAGGTAAC	60.0	55.0	178	1803	gi|470126928|ref|XP_004299432.1| PREDICTED: auxin-induced protein 5NG4-like	345	4.07E-159	GO:0006355 regulation of transcription, DNA-dependent | GO:0009860 pollen tube growth | GO:0030048 actin filament-based movement | GO:0009827 plant-type cell wall modification	GO:0016020 membrane | GO:0005667 transcription factor complex	GO:0008270 zinc ion binding | GO:0003676 nucleic acid binding | GO:0003700 sequence-specific DNA binding transcription factor activity	-	pfam00892 EamA | pfam03151 TPT | pfam01384 PHO4 | pfam13593 DUF4137 | pfam03647 Tmemb_14 | pfam01027 Bax1-I	GO & Domain
Contig7948	818	GATGGAACTCGACCCTCCTC	60.0	60.0	ACCTCTCACTTCGAACGTCC	60.2	55.0	212	3704	gi|359495422|ref|XP_003634989.1| PREDICTED: ubiquitin carboxyl-terminal hydrolase 23-like	914	4.51E-283	GO:0009165 nucleotide biosynthetic process | GO:0006511 ubiquitin-dependent protein catabolic process | GO:0016579 protein deubiquitination	-	GO:0004843 ubiquitin-specific protease activity | GO:0046872 metal ion binding | GO:0004221 ubiquitin thiolesterase activity	3.4.19.12	pfam00443 UCH | pfam13423 UCH_1	GO & Enzyme & Domain
Contig7974	819	TGGTGTCGTTCTGGTATCGC	60.9	55.0	AGATCTTTGTCTCTGGCGGG	60.2	55.0	407	2204	gi|225428370|ref|XP_002283371.1| PREDICTED: histone deacetylase 19-like	493	4.57000000191e-315	GO:0009405 pathogenesis | GO:0070933 histone H4 deacetylation | GO:2000026 regulation of multicellular organismal development | GO:0009294 DNA mediated transformation | GO:0070932 histone H3 deacetylation | GO:0009861 jasmonic acid and ethylene-dependent systemic resistance | GO:0016573 histone acetylation | GO:0045892 negative regulation of transcription, DNA-dependent	GO:0000118 histone deacetylase complex	GO:0032041 NAD-dependent histone deacetylase activity (H3-K14 specific) | GO:0005515 protein binding | GO:0046970 NAD-dependent histone deacetylase activity (H4-K16 specific) | GO:0046969 NAD-dependent histone deacetylase activity (H3-K9 specific)	3.5.1.98	pfam00850 Hist_deacetyl | pfam13496 DUF4120	GO & Enzyme & Domain
Contig7980	820	GTGAAGGCAGCGAGTAATCG	59.8	55.0	GACCAGAATCCTCCCACTCC	59.9	60.0	371	1695	gi|508702146|gb|EOX94042.1| Phytochrome interacting factor 3-like 5, putative isoform 3	263	3.97E-53	GO:0009740 gibberellic acid mediated signaling pathway | GO:0006783 heme biosynthetic process | GO:0006355 regulation of transcription, DNA-dependent | GO:0015995 chlorophyll biosynthetic process | GO:0048608 reproductive structure development | GO:0009959 negative gravitropism | GO:0010161 red light signaling pathway | GO:0010100 negative regulation of photomorphogenesis | GO:0010187 negative re…	GO:0005667 transcription factor complex	GO:0010313 phytochrome binding | GO:0046983 protein dimerization activity | GO:0042802 identical protein binding | GO:0003677 DNA binding | GO:0003700 sequence-specific DNA binding transcription factor activity	-	-	GO only
Contig7983	821	TTCCCATCCATCCTCGTTCC	59.9	55.0	TTTCCCTTCCTCTTGCTCCC	60.1	55.0	326	1687	gi|462419927|gb|EMJ24190.1| hypothetical protein PRUPE_ppa008993mg	261	1.83E-145	-	GO:0005886 plasma membrane	-	-	pfam09335 SNARE_assoc | pfam03595 C4dic_mal_tran | pfam14150 YesK	GO & Domain
Contig7983	822	AAGACGAGTGGTGAGCTCTG	60.2	55.0	ATGGGAAAGAGGGAGAAGGC	59.9	55.0	245	1687	gi|462419927|gb|EMJ24190.1| hypothetical protein PRUPE_ppa008993mg	261	1.83E-145	-	GO:0005886 plasma membrane	-	-	pfam09335 SNARE_assoc | pfam03595 C4dic_mal_tran | pfam14150 YesK	GO & Domain
Contig7984	823	ATGGGAAAGAGGGAGAAGGC	59.9	55.0	AAGACGAGTGGTGAGCTCTG	60.2	55.0	245	4094	gi|462419927|gb|EMJ24190.1| hypothetical protein PRUPE_ppa008993mg	288	3.22E-151	GO:0035556 intracellular signal transduction | GO:0006355 regulation of transcription, DNA-dependent | GO:0002679 respiratory burst involved in defense response | GO:0009408 response to heat | GO:0000956 nuclear-transcribed mRNA catabolic process | GO:0010200 response to chitin	GO:0005634 nucleus | GO:0005667 transcription factor complex	GO:0043565 sequence-specific DNA binding | GO:0003700 sequence-specific DNA binding transcription factor activity	-	pfam00447 HSF_DNA-bind | pfam09335 SNARE_assoc | pfam03595 C4dic_mal_tran | pfam14150 YesK	GO & Domain
Contig7984	824	AGAGCTCACCACTCGTCTTG	60.2	55.0	CGAAGACACAACCGATCGTG	60.0	55.0	304	4094	gi|462419927|gb|EMJ24190.1| hypothetical protein PRUPE_ppa008993mg	288	3.22E-151	GO:0035556 intracellular signal transduction | GO:0006355 regulation of transcription, DNA-dependent | GO:0002679 respiratory burst involved in defense response | GO:0009408 response to heat | GO:0000956 nuclear-transcribed mRNA catabolic process | GO:0010200 response to chitin	GO:0005634 nucleus | GO:0005667 transcription factor complex	GO:0043565 sequence-specific DNA binding | GO:0003700 sequence-specific DNA binding transcription factor activity	-	pfam00447 HSF_DNA-bind | pfam09335 SNARE_assoc | pfam03595 C4dic_mal_tran | pfam14150 YesK	GO & Domain
Contig7987	825	GATCAGCTGCATCCCGAAAG	59.8	55.0	GACCTGGTGATGGAGCCTAG	60.0	60.0	255	2988	gi|470126568|ref|XP_004299255.1| PREDICTED: probable acyl-activating enzyme 17, peroxisomal-like	720	0	GO:0009850 auxin metabolic process | GO:0006094 gluconeogenesis | GO:0006096 glycolysis | GO:0019643 reductive tricarboxylic acid cycle	GO:0016023 cytoplasmic membrane-bounded vesicle | GO:0005777 peroxisome	GO:0003987 acetate-CoA ligase activity	-	pfam00501 AMP-binding | pfam11930 DUF3448	GO & Domain
Contig7988	826	GATCAGCTGCATCCCGAAAG	59.8	55.0	GACCTGGTGATGGAGCCTAG	60.0	60.0	255	3127	gi|470126568|ref|XP_004299255.1| PREDICTED: probable acyl-activating enzyme 17, peroxisomal-like	466	3.98E-246	GO:0009850 auxin metabolic process | GO:0006094 gluconeogenesis | GO:0006096 glycolysis | GO:0019643 reductive tricarboxylic acid cycle	GO:0016023 cytoplasmic membrane-bounded vesicle | GO:0005777 peroxisome	GO:0003987 acetate-CoA ligase activity	-	pfam00501 AMP-binding | pfam11930 DUF3448	GO & Domain
Contig7999	827	AGACACTGCCCACTAGAGAG	58.9	55.0	AGCTCCCTCCTTTGGTTCAG	60.1	55.0	413	2314	gi|225432706|ref|XP_002282784.1| PREDICTED: uncharacterized protein LOC100245904	282	8.90E-90	GO:0009737 response to abscisic acid stimulus | GO:0010162 seed dormancy	-	-	-	pfam04570 DUF581	GO & Domain
Contig8013	829	CGAGATTATCAAGTTAGGCGGC	60.0	50.0	ATGCTGAAATGCCCGAACAG	59.9	50.0	362	1347	gi|950299|gb|AAC09388.1| xyloglucan endotransglycosylase precursor	292	2.32E-187	GO:0006073 cellular glucan metabolic process | GO:0009645 response to low light intensity stimulus | GO:0009733 response to auxin stimulus | GO:0009826 unidimensional cell growth | GO:0009612 response to mechanical stimulus	GO:0009505 plant-type cell wall | GO:0009507 chloroplast | GO:0016020 membrane | GO:0048046 apoplast	GO:0004553 hydrolase activity, hydrolyzing O-glycosyl compounds | GO:0016762 xyloglucan:xyloglucosyl transferase activity	2.4.1.207	pfam00722 Glyco_hydro_16 | pfam06955 XET_C	GO & Enzyme & Domain
Contig8017	833	ACCGATCAGTGTCTCTCAGC	59.9	55.0	TAGAGCCTCCACGTGATGTC	59.7	55.0	419	4045	gi|462416025|gb|EMJ20762.1| hypothetical protein PRUPE_ppa001133mg	894	0	GO:0010103 stomatal complex morphogenesis | GO:0007155 cell adhesion | GO:0000186 activation of MAPKK activity | GO:0009793 embryo development ending in seed dormancy | GO:0045010 actin nucleation | GO:0010090 trichome morphogenesis | GO:0048765 root hair cell differentiation | GO:0010229 inflorescence development | GO:0071555 cell wall organization | GO:0007178 transmembrane receptor protein ser…	-	GO:0004709 MAP kinase kinase kinase activity | GO:0005524 ATP binding	2.7.11.1 | 2.7.11.25	pfam00069 Pkinase | pfam07714 Pkinase_Tyr	GO & Enzyme & Domain
Contig8018	834	ACAACCGAATCGCCATTGAC	59.9	50.0	CCCTTGTTCACGCTTCAGTC	59.9	55.0	217	2997	gi|508723357|gb|EOY15254.1| Cyclin B2,3 isoform 1	433	2.82E-216	GO:0006346 methylation-dependent chromatin silencing | GO:0031048 chromatin silencing by small RNA | GO:0016246 RNA interference | GO:0006275 regulation of DNA replication | GO:0051567 histone H3-K9 methylation | GO:0030048 actin filament-based movement | GO:0008283 cell proliferation | GO:0051301 cell division | GO:0048868 pollen tube development | GO:0010440 stomatal lineage progression | GO:00…	GO:0000151 ubiquitin ligase complex | GO:0005634 nucleus	GO:0016538 cyclin-dependent protein kinase regulator activity | GO:0019901 protein kinase binding | GO:0004842 ubiquitin-protein ligase activity	-	pfam00134 Cyclin_N | pfam02984 Cyclin_C | pfam00717 Peptidase_S24 | pfam10502 Peptidase_S26	GO & Domain
Contig8027	835	TCCTCCGCACTATCTTCAGC	60.0	55.0	TCCAAGTACCTACGTTCCGC	60.2	55.0	285	1067	gi|470137249|ref|XP_004304382.1| PREDICTED: outer envelope pore protein 16-3, chloroplastic/mitochondrial-like	159	1.65E-89	GO:0006511 ubiquitin-dependent protein catabolic process | GO:0051788 response to misfolded protein | GO:0080129 proteasome core complex assembly | GO:0009853 photorespiration | GO:0015031 protein transport	GO:0009527 plastid outer membrane | GO:0005747 mitochondrial respiratory chain complex I | GO:0016021 integral to membrane | GO:0005744 mitochondrial inner membrane presequence translocase complex | GO:0009941 chloroplast envelope	GO:0015450 P-P-bond-hydrolysis-driven protein transmembrane transporter activity	-	pfam02466 Tim17	GO & Domain
Contig8031	837	ATGATCTGGCGCTCAAAGTC	59.1	50.0	CGGTAGAGGTAGACGCTGAC	60.1	60.0	317	3090	gi|225348765|gb|ACN87361.1| cross-beta structure silk protein 1	135	3.12E-08	-	-	-	-	-
Contig8031	838	CGGTAGAGGTAGACGCTGAC	60.1	60.0	TGATCTGGCGCTCAAATTCG	59.7	50.0	330	3090	gi|225348765|gb|ACN87361.1| cross-beta structure silk protein 1	135	3.12E-08	-	-	-	-	-
Contig8054	839	TTGTGTTCTCCGAGTCTCCG	60.2	55.0	TCCCTGACTCTCTGAATGGC	59.6	55.0	258	1401	gi|462407630|gb|EMJ12964.1| hypothetical protein PRUPE_ppa009599mg	284	1.01E-160	GO:0006012 galactose metabolic process | GO:0010053 root epidermal cell differentiation | GO:0042546 cell wall biogenesis | GO:0009969 xyloglucan biosynthetic process | GO:0006950 response to stress | GO:0009225 nucleotide-sugar metabolic process	GO:0005829 cytosol | GO:0005795 Golgi stack	GO:0046983 protein dimerization activity | GO:0000166 nucleotide binding | GO:0003978 UDP-glucose 4-epimerase activity | GO:0050662 coenzyme binding	-	pfam02679 ComA	GO & Domain
Contig8087	842	GACGCGCCCATAAAGAATCC	60.2	55.0	CACAGTGGCGTGAAGTGC	60.1	61.1	321	2300	gi|444436392|gb|AGE09564.1| SPL2-like protein	447	2.98E-261	GO:0048510 regulation of timing of transition from vegetative to reproductive phase | GO:0010358 leaf shaping | GO:0048653 anther development | GO:0045893 positive regulation of transcription, DNA-dependent	GO:0005739 mitochondrion | GO:0009941 chloroplast envelope | GO:0005634 nucleus | GO:0005667 transcription factor complex	GO:0003677 DNA binding | GO:0003700 sequence-specific DNA binding transcription factor activity	-	pfam03110 SBP	GO & Domain
Contig8115	844	TGTGGAGTGAAGGGTGGAAG	60.0	55.0	TATCCTGCGTGATTCCTCCG	60.1	55.0	288	1563	gi|225428873|ref|XP_002285113.1| PREDICTED: uncharacterized protein LOC100267469	293	3.28E-132	-	GO:0009507 chloroplast	-	-	pfam04669 Polysacc_synt_4	GO & Domain
Contig8140	845	GTTCTCCCGGTCCATAGTCC	60.0	60.0	ACCATGAATTTGCAGTCGACTC	60.0	45.5	319	3185	gi|462410472|gb|EMJ15806.1| hypothetical protein PRUPE_ppa001700mg	641	0	GO:0055085 transmembrane transport | GO:0006821 chloride transport	GO:0009705 plant-type vacuole membrane | GO:0005886 plasma membrane | GO:0016021 integral to membrane | GO:0005739 mitochondrion	GO:0030554 adenyl nucleotide binding | GO:0005247 voltage-gated chloride channel activity	-	pfam00654 Voltage_CLC | pfam00571 CBS	GO & Domain
Contig8172	847	TGCTCGACACCTCTTAAGTTC	58.5	47.6	GAGGATGAGCTTCTGGAGGG	60.0	60.0	450	2576	gi|224101827|ref|XP_002312436.1| auxin efflux carrier component	636	0	GO:0010218 response to far red light | GO:0015992 proton transport | GO:0048766 root hair initiation | GO:0009825 multidimensional cell growth | GO:0009958 positive gravitropism | GO:0010082 regulation of root meristem growth | GO:0043481 anthocyanin accumulation in tissues in response to UV light | GO:0048767 root hair elongation | GO:0008356 asymmetric cell division | GO:0008361 regulation of c…	GO:0012506 vesicle membrane | GO:0016021 integral to membrane | GO:0009986 cell surface | GO:0016328 lateral plasma membrane	GO:0009672 auxin:hydrogen symporter activity | GO:0010329 auxin efflux transmembrane transporter activity	-	pfam03547 Mem_trans | pfam04893 Yip1 | pfam01554 MatE	GO & Domain
Contig8173	848	AAGCCGCTATGCACATTGTC	60.0	50.0	TTGTTTCAAGGACCCAGGAG	58.1	50.0	338	3648	gi|224086056|ref|XP_002307797.1| predicted protein	460	2.63E-207	-	-	-	-	pfam05742 NRDE	Domain only
Contig8197	849	AAGCACCTGAAGAGAGTGGG	60.1	55.0	CTCCTTCTCTGCTTGCTTGG	59.3	55.0	296	1102	gi|255580517|ref|XP_002531083.1| ATP binding protein, putative	114	3.52E-43	-	-	GO:0005525 GTP binding	-	pfam13555 AAA_29	GO & Domain
Contig8204	850	TTTGTGAGTTGGTGCTGCTC	59.7	50.0	GCTTCTACCAACGCTTCCAC	59.9	55.0	161	3033	gi|296086632|emb|CBI32267.3| unnamed protein product	405	3.84E-216	GO:0009651 response to salt stress | GO:0035725 sodium ion transmembrane transport | GO:0010351 lithium ion transport | GO:0006885 regulation of pH | GO:0015992 proton transport	GO:0016021 integral to membrane | GO:0005774 vacuolar membrane | GO:0005886 plasma membrane	GO:0015385 sodium:hydrogen antiporter activity	-	pfam00999 Na_H_Exchanger	GO & Domain
Contig8224	853	CCATCTTCGCTTGCTTGGAG	60.0	55.0	GGACGAAACGAAACCATCCC	59.9	55.0	217	3251	gi|255587972|ref|XP_002534458.1| gulonolactone oxidase, putative	102	5.45E-46	GO:0009823 cytokinin catabolic process | GO:0022900 electron transport chain | GO:0048507 meristem development | GO:0032940 secretion by cell | GO:0010089 xylem development | GO:0044036 cell wall macromolecule metabolic process | GO:0006040 amino sugar metabolic process	GO:0016023 cytoplasmic membrane-bounded vesicle | GO:0005773 vacuole	GO:0019139 cytokinin dehydrogenase activity | GO:0050660 flavin adenine dinucleotide binding | GO:0008762 UDP-N-acetylmuramate dehydrogenase activity	-	-	GO only
Contig8238	854	AAGAAGAAATGCCAGCGACG	59.9	50.0	TACAGGAGCTATACACGCGC	60.4	55.0	436	1116	gi|254029109|gb|ACT53399.1| phenylalanine ammonia-lyase 2	74	7.28E-28	GO:0009800 cinnamic acid biosynthetic process | GO:0006559 L-phenylalanine catabolic process | GO:0006570 tyrosine metabolic process | GO:0009821 alkaloid biosynthetic process	GO:0005737 cytoplasm | GO:0016020 membrane	GO:0045548 phenylalanine ammonia-lyase activity	-	-	GO only
Contig8319	860	TTCCGTGTTCCCTTCTCTCC	59.8	55.0	TCTGCATTGTTTCCCTTGGC	59.8	50.0	426	2583	gi|340749464|gb|AEK67592.1| omega-3 fatty acid desaturase	451	1.16E-246	GO:0009409 response to cold | GO:0006636 unsaturated fatty acid biosynthetic process | GO:0055114 oxidation-reduction process	GO:0031969 chloroplast membrane	GO:0016720 delta12-fatty acid dehydrogenase activity | GO:0042389 omega-3 fatty acid desaturase activity | GO:0016717 oxidoreductase activity, acting on paired donors, with oxidation of a pair of donors resulting in the reduction of molecular oxygen to two molecules of water	-	pfam11960 DUF3474 | pfam00487 FA_desaturase	GO & Domain
Contig8319	861	ATGGCCAAGGGAAACAATGC	60.2	50.0	CCAAAGCCTGTCTCTGCTTG	59.9	55.0	319	2583	gi|340749464|gb|AEK67592.1| omega-3 fatty acid desaturase	451	1.16E-246	GO:0009409 response to cold | GO:0006636 unsaturated fatty acid biosynthetic process | GO:0055114 oxidation-reduction process	GO:0031969 chloroplast membrane	GO:0016720 delta12-fatty acid dehydrogenase activity | GO:0042389 omega-3 fatty acid desaturase activity | GO:0016717 oxidoreductase activity, acting on paired donors, with oxidation of a pair of donors resulting in the reduction of molecular oxygen to two molecules of water	-	pfam11960 DUF3474 | pfam00487 FA_desaturase	GO & Domain
Contig8320	862	GGGTATCTGAGACTCCGTGC	60.4	60.0	TGTGTCGTTGCTGCTTCATC	59.9	50.0	308	3759	gi|356576799|ref|XP_003556517.1| PREDICTED: 26S protease regulatory subunit 6A homolog A-like	423	8.99E-275	GO:0009735 response to cytokinin stimulus | GO:0019243 methylglyoxal catabolic process to D-lactate | GO:0006521 regulation of cellular amino acid metabolic process | GO:0019344 cysteine biosynthetic process	GO:0005829 cytosol	GO:0008773 [protein-PII] uridylyltransferase activity | GO:0016597 amino acid binding	-	pfam00004 AAA | pfam07728 AAA_5 | pfam01842 ACT | pfam07724 AAA_2 | pfam13291 ACT_4	GO & Domain
Contig8320	863	GAGACTCCGTGCGTAGAGAG	60.1	60.0	TGTGTCGTTGCTGCTTCATC	59.9	50.0	300	3759	gi|356576799|ref|XP_003556517.1| PREDICTED: 26S protease regulatory subunit 6A homolog A-like	423	8.99E-275	GO:0009735 response to cytokinin stimulus | GO:0019243 methylglyoxal catabolic process to D-lactate | GO:0006521 regulation of cellular amino acid metabolic process | GO:0019344 cysteine biosynthetic process	GO:0005829 cytosol	GO:0008773 [protein-PII] uridylyltransferase activity | GO:0016597 amino acid binding	-	pfam00004 AAA | pfam07728 AAA_5 | pfam01842 ACT | pfam07724 AAA_2 | pfam13291 ACT_4	GO & Domain
Contig8320	864	ACTCCAGCTCCAGATTCGTC	59.9	55.0	GCCATATCAAAGCCCGAACC	60.1	55.0	405	3759	gi|356576799|ref|XP_003556517.1| PREDICTED: 26S protease regulatory subunit 6A homolog A-like	423	8.99E-275	GO:0009735 response to cytokinin stimulus | GO:0019243 methylglyoxal catabolic process to D-lactate | GO:0006521 regulation of cellular amino acid metabolic process | GO:0019344 cysteine biosynthetic process	GO:0005829 cytosol	GO:0008773 [protein-PII] uridylyltransferase activity | GO:0016597 amino acid binding	-	pfam00004 AAA | pfam07728 AAA_5 | pfam01842 ACT | pfam07724 AAA_2 | pfam13291 ACT_4	GO & Domain
Contig8321	865	CATCGGCTGAAGGTCAAAGG	59.7	55.0	CAACCGTGCCCTTGTACTTG	60.2	55.0	269	2982	gi|255550217|ref|XP_002516159.1| pentatricopeptide repeat-containing protein, putative	416	3.45E-177	GO:0006298 mismatch repair	GO:0009507 chloroplast	GO:0005515 protein binding | GO:0005524 ATP binding | GO:0003684 damaged DNA binding	-	pfam08590 DUF1771 | pfam01713 Smr | pfam13193 DUF4009	GO & Domain
Contig8326	866	ACAGGGATGGGAAGTCGAAG	59.9	55.0	TTTGATGCTTGACTCGCTCG	59.7	50.0	209	4084	gi|508774117|gb|EOY21373.1| Binding protein, putative isoform 1	1079	0	-	GO:0005737 cytoplasm	-	-	pfam12799 LRR_4 | pfam13855 LRR_8	GO & Domain
Contig8326	867	TTAGGAAGAGACACCGAGCG	59.9	55.0	CTCTGTCCCACCCAAACCTC	60.7	60.0	100	4084	gi|508774117|gb|EOY21373.1| Binding protein, putative isoform 1	1079	0	-	GO:0005737 cytoplasm	-	-	pfam12799 LRR_4 | pfam13855 LRR_8	GO & Domain
Contig8348	869	ATTGCTTCATGTGAGGTGCG	59.9	50.0	ATGGCTACAACTAGGGCTGG	59.9	55.0	372	1491	-	-	-	-	-	-	-	-
Contig8349	870	ATGGCTACAACTAGGGCTGG	59.9	55.0	ATTGCTTCATGTGAGGTGCG	59.9	50.0	372	1478	-	-	-	-	-	-	-	-
Contig8397	871	GCCAGATTGAAGGAAACGGC	60.6	55.0	TTCGTGCTGTTCATTGTCGG	59.9	50.0	428	2433	gi|508775737|gb|EOY22993.1| Glutathione-regulated potassium-efflux system protein kefB	575	3.42999999998e-313	GO:0010351 lithium ion transport | GO:0071805 potassium ion transmembrane transport | GO:0006814 sodium ion transport | GO:0015992 proton transport	GO:0016021 integral to membrane | GO:0005739 mitochondrion	GO:0015386 potassium:hydrogen antiporter activity	-	pfam00999 Na_H_Exchanger | pfam06912 DUF1275	GO & Domain
Contig8397	872	GCCAGATTGAAGGAAACGGC	60.6	55.0	TTCGTGCTGTTCATTGTCGG	59.9	50.0	428	2433	gi|508775737|gb|EOY22993.1| Glutathione-regulated potassium-efflux system protein kefB	575	3.42999999998e-313	GO:0010351 lithium ion transport | GO:0071805 potassium ion transmembrane transport | GO:0006814 sodium ion transport | GO:0015992 proton transport	GO:0016021 integral to membrane | GO:0005739 mitochondrion	GO:0015386 potassium:hydrogen antiporter activity	-	pfam00999 Na_H_Exchanger | pfam06912 DUF1275	GO & Domain
Contig8399	873	CCTCTGCTCTCGTCCACTAC	60.0	60.0	TCCAGAAGAGCCACCATGAG	59.9	55.0	226	2777	gi|255583653|ref|XP_002532581.1| CBL-interacting serine/threonine-protein kinase, putative	333	6.75E-205	GO:0006468 protein phosphorylation | GO:0055075 potassium ion homeostasis | GO:0009735 response to cytokinin stimulus | GO:0009628 response to abiotic stimulus | GO:0043266 regulation of potassium ion transport | GO:0051365 cellular response to potassium ion starvation | GO:0009738 abscisic acid mediated signaling pathway | GO:0009069 serine family amino acid metabolic process	GO:0005829 cytosol | GO:0005739 mitochondrion | GO:0005634 nucleus | GO:0005886 plasma membrane	GO:0004713 protein tyrosine kinase activity | GO:0005524 ATP binding | GO:0004683 calmodulin-dependent protein kinase activity	2.7.11.1	pfam00069 Pkinase | pfam07714 Pkinase_Tyr | pfam03822 NAF	GO & Enzyme & Domain
Contig8400	874	CCTCTGCTCTCGTCCACTAC	60.0	60.0	TCCAGAAGAGCCACCATGAG	59.9	55.0	226	2732	gi|255583653|ref|XP_002532581.1| CBL-interacting serine/threonine-protein kinase, putative	391	1.14E-248	GO:0006468 protein phosphorylation | GO:0055075 potassium ion homeostasis | GO:0009735 response to cytokinin stimulus | GO:0009628 response to abiotic stimulus | GO:0043266 regulation of potassium ion transport | GO:0051365 cellular response to potassium ion starvation | GO:0009738 abscisic acid mediated signaling pathway | GO:0009069 serine family amino acid metabolic process	GO:0005829 cytosol | GO:0005739 mitochondrion | GO:0005634 nucleus | GO:0005886 plasma membrane	GO:0004713 protein tyrosine kinase activity | GO:0005524 ATP binding | GO:0004683 calmodulin-dependent protein kinase activity	2.7.11.1	pfam00069 Pkinase | pfam07714 Pkinase_Tyr | pfam03822 NAF	GO & Enzyme & Domain
Contig8402	875	CCTCTGCTCTCGTCCACTAC	60.0	60.0	TCCAGAAGAGCCACCATGAG	59.9	55.0	226	2661	gi|255583653|ref|XP_002532581.1| CBL-interacting serine/threonine-protein kinase, putative	333	6.75E-205	GO:0006468 protein phosphorylation | GO:0055075 potassium ion homeostasis | GO:0009735 response to cytokinin stimulus | GO:0009628 response to abiotic stimulus | GO:0043266 regulation of potassium ion transport | GO:0051365 cellular response to potassium ion starvation | GO:0009738 abscisic acid mediated signaling pathway | GO:0009069 serine family amino acid metabolic process	GO:0005829 cytosol | GO:0005739 mitochondrion | GO:0005634 nucleus | GO:0005886 plasma membrane	GO:0004713 protein tyrosine kinase activity | GO:0005524 ATP binding | GO:0004683 calmodulin-dependent protein kinase activity	2.7.11.1	pfam00069 Pkinase | pfam07714 Pkinase_Tyr | pfam03822 NAF	GO & Enzyme & Domain
Contig8403	876	CCTCTGCTCTCGTCCACTAC	60.0	60.0	TCCAGAAGAGCCACCATGAG	59.9	55.0	226	2647	gi|255583653|ref|XP_002532581.1| CBL-interacting serine/threonine-protein kinase, putative	439	2.48E-281	GO:0016036 cellular response to phosphate starvation | GO:0019375 galactolipid biosynthetic process | GO:0000911 cytokinesis by cell plate formation | GO:0042631 cellular response to water deprivation | GO:0010118 stomatal movement | GO:0006468 protein phosphorylation | GO:0019722 calcium-mediated signaling | GO:0009738 abscisic acid mediated signaling pathway | GO:0010107 potassium ion import | …	GO:0009536 plastid | GO:0005829 cytosol | GO:0005886 plasma membrane | GO:0005634 nucleus | GO:0005739 mitochondrion	GO:0004683 calmodulin-dependent protein kinase activity | GO:0004713 protein tyrosine kinase activity | GO:0005524 ATP binding	2.7.11.1	pfam00069 Pkinase | pfam07714 Pkinase_Tyr | pfam03822 NAF	GO & Enzyme & Domain
Contig8406	877	CCTCTGCTCTCGTCCACTAC	60.0	60.0	TCCAGAAGAGCCACCATGAG	59.9	55.0	226	2812	gi|29294047|gb|AAO73884.1| NAF specific protein kinase family	440	3.32E-215	GO:0006468 protein phosphorylation | GO:0055075 potassium ion homeostasis | GO:0009735 response to cytokinin stimulus | GO:0009628 response to abiotic stimulus | GO:0043266 regulation of potassium ion transport | GO:0051365 cellular response to potassium ion starvation | GO:0009738 abscisic acid mediated signaling pathway | GO:0009069 serine family amino acid metabolic process	GO:0005829 cytosol | GO:0005739 mitochondrion | GO:0005634 nucleus | GO:0005886 plasma membrane	GO:0004713 protein tyrosine kinase activity | GO:0005524 ATP binding | GO:0004683 calmodulin-dependent protein kinase activity	2.7.11.1	pfam00069 Pkinase | pfam07714 Pkinase_Tyr | pfam03822 NAF	GO & Enzyme & Domain
Contig8408	878	CCTCTGCTCTCGTCCACTAC	60.0	60.0	TCCAGAAGAGCCACCATGAG	59.9	55.0	226	2698	gi|147815805|emb|CAN70422.1| hypothetical protein VITISV_010092	184	2.12E-112	GO:0010118 stomatal movement | GO:0006468 protein phosphorylation | GO:0009414 response to water deprivation | GO:0055075 potassium ion homeostasis | GO:0009735 response to cytokinin stimulus | GO:0010107 potassium ion import | GO:0007584 response to nutrient | GO:0043266 regulation of potassium ion transport | GO:0051365 cellular response to potassium ion starvation | GO:0009738 abscisic acid me…	GO:0005829 cytosol | GO:0005634 nucleus | GO:0005886 plasma membrane	GO:0004713 protein tyrosine kinase activity | GO:0005524 ATP binding | GO:0004683 calmodulin-dependent protein kinase activity	2.7.11.1	pfam00069 Pkinase | pfam07714 Pkinase_Tyr | pfam03822 NAF	GO & Enzyme & Domain
Contig8415	879	CCAACAGTTGCCACACTCAG	60.1	55.0	ATGCCTGGTCAATGTTGCAG	59.9	50.0	271	2784	gi|462422180|gb|EMJ26443.1| hypothetical protein PRUPE_ppa001729mg	770	0	GO:0046686 response to cadmium ion | GO:0006508 proteolysis	GO:0005773 vacuole | GO:0009507 chloroplast	GO:0004252 serine-type endopeptidase activity | GO:0070009 serine-type aminopeptidase activity	-	pfam00326 Peptidase_S9 | pfam12697 Abhydrolase_6 | pfam12695 Abhydrolase_5 | pfam01738 DLH | pfam07859 Abhydrolase_3	GO & Domain
Contig8430	881	AACATCATCTCGGCACAACC	59.3	50.0	GAGAGCTGGAGGAGTGGTTC	60.2	60.0	275	1006	gi|225424108|ref|XP_002283507.1| PREDICTED: E3 ubiquitin-protein ligase RHA2A-like	158	6.83E-51	GO:0009789 positive regulation of abscisic acid mediated signaling pathway | GO:0009651 response to salt stress | GO:0016567 protein ubiquitination | GO:0080167 response to karrikin | GO:0047484 regulation of response to osmotic stress | GO:0006030 chitin metabolic process	GO:0005576 extracellular region	GO:0008270 zinc ion binding | GO:0008061 chitin binding | GO:0004842 ubiquitin-protein ligase activity | GO:0005515 protein binding	-	pfam13639 zf-RING_2 | pfam13923 zf-C3HC4_2 | pfam00097 zf-C3HC4 | pfam12678 zf-rbx1 | pfam12906 RINGv | pfam13920 zf-C3HC4_3	GO & Domain
Contig8431	882	TCTTCCTTCGTTCGTCCCTC	59.9	55.0	ACAGCTTCTCCTCACCCTTG	60.1	55.0	438	3703	gi|255573627|ref|XP_002527736.1| heat shock protein, putative	647	0	GO:0006950 response to stress | GO:0055114 oxidation-reduction process	-	GO:0032440 2-alkenal reductase [NAD(P)] activity | GO:0005524 ATP binding	-	pfam00012 HSP70 | pfam10712 NAD-GH | pfam06723 MreB_Mbl	GO & Domain
Contig8434	883	GTCGACACAACCCTTAAGCG	59.9	55.0	ACAGCTTCTCCTCACCCTTG	60.1	55.0	413	1622	gi|225434984|ref|XP_002284008.1| PREDICTED: heat shock cognate 70 kDa protein isoform 1	501	0	GO:0006950 response to stress | GO:0055114 oxidation-reduction process	-	GO:0032440 2-alkenal reductase [NAD(P)] activity | GO:0005524 ATP binding	-	pfam00012 HSP70 | pfam10712 NAD-GH | pfam06723 MreB_Mbl	GO & Domain
Contig8437	884	ACAGCTTCTCCTCACCCTTG	60.1	55.0	TCTTCCTTCGTTCGTCCCTC	59.9	55.0	438	3297	gi|211906496|gb|ACJ11741.1| heat shock protein 70	648	0	GO:0006950 response to stress | GO:0055114 oxidation-reduction process	-	GO:0032440 2-alkenal reductase [NAD(P)] activity | GO:0005524 ATP binding	-	pfam00012 HSP70 | pfam10712 NAD-GH | pfam06723 MreB_Mbl	GO & Domain
Contig8438	885	AAGTCTCCCTCACGACCAAC	60.1	55.0	CTGCTCGCTTCCATTTCCTG	60.0	55.0	203	2393	gi|255565260|ref|XP_002523622.1| phospholipase C, putative	384	4.69E-228	GO:0006468 protein phosphorylation | GO:0035556 intracellular signal transduction | GO:0009395 phospholipid catabolic process | GO:0009069 serine family amino acid metabolic process	GO:0046658 anchored to plasma membrane	GO:0004629 phospholipase C activity | GO:0004674 protein serine/threonine kinase activity | GO:0016884 carbon-nitrogen ligase activity, with glutamine as amido-N-donor | GO:0005524 ATP binding	-	-	GO only
Contig8439	886	TTTCCCTCTCGACCAACCTC	59.8	55.0	CTGCTCGCTTCCATTTCCTG	60.0	55.0	200	932	gi|470103181|ref|XP_004288022.1| PREDICTED: F-box protein At5g67140-like	207	2.20E-108	-	GO:0005737 cytoplasm	GO:0016874 ligase activity	-	pfam12937 F-box-like | pfam00646 F-box	GO & Domain
Contig8453	888	TTGCAACTTCTTGTCGGTCG	59.8	50.0	CCACCTCGAACGAACCAATC	59.7	55.0	406	3875	gi|462419222|gb|EMJ23485.1| hypothetical protein PRUPE_ppa005903mg	414	2.93E-229	GO:0042991 transcription factor import into nucleus | GO:0006397 mRNA processing | GO:0034605 cellular response to heat	GO:0005829 cytosol | GO:0010494 cytoplasmic stress granule | GO:0005634 nucleus	GO:0003677 DNA binding | GO:0008143 poly(A) RNA binding | GO:0000166 nucleotide binding	-	pfam00076 RRM_1 | pfam00046 Homeobox | pfam14259 RRM_6 | pfam13893 RRM_5 | pfam02183 HALZ | pfam05172 Nup35_RRM | pfam08777 RRM_3	GO & Domain
Contig8454	889	TTGCAACTTCTTGTCGGTCG	59.8	50.0	CCACCTCGAACGAACCAATC	59.7	55.0	406	4604	gi|462419222|gb|EMJ23485.1| hypothetical protein PRUPE_ppa005903mg	362	3.92E-197	GO:0042991 transcription factor import into nucleus | GO:0006397 mRNA processing | GO:0034605 cellular response to heat	GO:0005829 cytosol | GO:0010494 cytoplasmic stress granule | GO:0005634 nucleus	GO:0003677 DNA binding | GO:0008143 poly(A) RNA binding | GO:0000166 nucleotide binding	-	pfam00076 RRM_1 | pfam00046 Homeobox | pfam14259 RRM_6 | pfam13893 RRM_5 | pfam02183 HALZ | pfam05172 Nup35_RRM | pfam08777 RRM_3	GO & Domain
Contig8499	894	GTACGAACCAACCTGCATCG	60.0	55.0	GTACCTTTCTTGAGCGCAGG	59.7	55.0	328	2130	gi|427199308|gb|AFY26884.1| ras GTPase-activating protein-binding protein 1	441	2.16E-161	GO:0009220 pyrimidine ribonucleotide biosynthetic process | GO:0006913 nucleocytoplasmic transport | GO:0006499 N-terminal protein myristoylation | GO:0009737 response to abscisic acid stimulus	GO:0005829 cytosol	GO:0003723 RNA binding | GO:0000166 nucleotide binding	-	pfam02136 NTF2 | pfam14259 RRM_6 | pfam00076 RRM_1	GO & Domain
Contig8516	895	TCGGATTGGGAGCTTGACTG	60.5	55.0	TCCCTTGGTGCCTGTACTTC	60.1	55.0	445	1178	gi|255578691|ref|XP_002530205.1| glutathione-s-transferase theta, gst, putative	211	5.16E-116	GO:0006094 gluconeogenesis | GO:0000096 sulfur amino acid metabolic process | GO:0009611 response to wounding | GO:0009805 coumarin biosynthetic process | GO:0006636 unsaturated fatty acid biosynthetic process | GO:0030003 cellular cation homeostasis | GO:0006766 vitamin metabolic process | GO:0009651 response to salt stress | GO:0009407 toxin catabolic process | GO:0015706 nitrate transport | GO…	GO:0048046 apoplast | GO:0005773 vacuole | GO:0009507 chloroplast | GO:0005618 cell wall | GO:0005829 cytosol | GO:0005886 plasma membrane	GO:0043295 glutathione binding | GO:0004364 glutathione transferase activity | GO:0005507 copper ion binding	2.5.1.18	pfam00043 GST_C | pfam02798 GST_N | pfam13409 GST_N_2 | pfam13417 GST_N_3 | pfam13410 GST_C_2	GO & Enzyme & Domain
Contig8517	896	AGACGCAGAGTGGTAAGAGTC	59.9	52.4	TTCTGGGCCTCAACTTCGAG	60.4	55.0	385	1178	gi|470136217|ref|XP_004303893.1| PREDICTED: glutathione S-transferase F9-like isoform 1	209	1.53E-114	GO:0006094 gluconeogenesis | GO:0000096 sulfur amino acid metabolic process | GO:0009611 response to wounding | GO:0009805 coumarin biosynthetic process | GO:0006636 unsaturated fatty acid biosynthetic process | GO:0030003 cellular cation homeostasis | GO:0006766 vitamin metabolic process | GO:0009651 response to salt stress | GO:0009407 toxin catabolic process | GO:0015706 nitrate transport | GO…	GO:0048046 apoplast | GO:0005773 vacuole | GO:0009507 chloroplast | GO:0005618 cell wall | GO:0005829 cytosol | GO:0005886 plasma membrane	GO:0008270 zinc ion binding | GO:0003676 nucleic acid binding | GO:0043295 glutathione binding | GO:0004364 glutathione transferase activity | GO:0005507 copper ion binding	2.5.1.18	pfam00043 GST_C | pfam02798 GST_N | pfam13409 GST_N_2 | pfam13417 GST_N_3 | pfam13410 GST_C_2	GO & Enzyme & Domain
Contig8523	899	AATAGGGAGAGCGGCTTCTG	60.0	55.0	TCCACTTGACCCACCAGAAG	60.0	55.0	420	3187	gi|462419501|gb|EMJ23764.1| hypothetical protein PRUPE_ppa008387mg	323	8.73E-126	GO:0009944 polarity specification of adaxial/abaxial axis | GO:0006355 regulation of transcription, DNA-dependent | GO:0010072 primary shoot apical meristem specification | GO:0009855 determination of bilateral symmetry | GO:0009742 brassinosteroid mediated signaling pathway	GO:0005840 ribosome | GO:0005667 transcription factor complex	GO:0003677 DNA binding | GO:0046983 protein dimerization activity | GO:0003700 sequence-specific DNA binding transcription factor activity	-	pfam00010 HLH	GO & Domain
Contig8527	901	GTTGGTGGGTCTCTGGAATC	58.6	55.0	CTGAGCTCGACCCAGTAGAC	60.0	60.0	293	1804	gi|470102528|ref|XP_004287704.1| PREDICTED: uncharacterized protein LOC101292540	264	3.05E-123	GO:0000398 nuclear mRNA splicing, via spliceosome	GO:0005576 extracellular region	GO:0003723 RNA binding | GO:0000166 nucleotide binding	-	pfam00076 RRM_1 | pfam14259 RRM_6 | pfam13893 RRM_5	GO & Domain
Contig8544	902	CTCCTTCACACGGCAAGAAC	59.9	55.0	TCCTTTCTCTCTTGGCCGTG	60.4	55.0	101	442	-	-	-	-	-	-	-	-
Contig8577	908	GGAAGACTTTGCTCCTGTGG	59.2	55.0	TTGGACCGGACGACTATGTG	60.2	55.0	313	3222	gi|225455058|ref|XP_002263812.1| PREDICTED: C-type lectin receptor-like tyrosine-protein kinase At1g52310-like	504	1.79E-283	GO:0009595 detection of biotic stimulus | GO:0006346 methylation-dependent chromatin silencing | GO:0010048 vernalization response | GO:0007267 cell-cell signaling | GO:0010200 response to chitin | GO:0010050 vegetative phase change | GO:0009855 determination of bilateral symmetry | GO:0010051 xylem and phloem pattern formation | GO:0006468 protein phosphorylation | GO:0009887 organ morphogenesis…	-	GO:0030246 carbohydrate binding | GO:0004713 protein tyrosine kinase activity | GO:0004674 protein serine/threonine kinase activity | GO:0005524 ATP binding	2.7.11.1	pfam07714 Pkinase_Tyr | pfam00069 Pkinase | pfam04570 DUF581 | pfam00059 Lectin_C	GO & Enzyme & Domain
Contig8586	909	ATAAACAGGGAGCACGGGAG	60.2	55.0	GTAACTCGTGCCCACCATTC	59.7	55.0	397	1032	gi|482557753|gb|EOA21945.1| hypothetical protein CARUB_v10002439mg	127	7.76E-25	GO:0010112 regulation of systemic acquired resistance | GO:0009620 response to fungus | GO:0009414 response to water deprivation | GO:2000022 regulation of jasmonic acid mediated signaling pathway | GO:0009611 response to wounding | GO:0009751 response to salicylic acid stimulus | GO:0009695 jasmonic acid biosynthetic process | GO:0042538 hyperosmotic salinity response | GO:0009733 response to au…	GO:0005634 nucleus	GO:0042803 protein homodimerization activity	-	pfam09425 CCT_2 | pfam06200 tify	GO & Domain
Contig8599	911	CCCTTGGTCAACACAATCGG	59.9	55.0	TGGTTGCATGGTGTTTCGTC	60.1	50.0	395	2247	gi|462397120|gb|EMJ02919.1| hypothetical protein PRUPE_ppa003489mg	560	3.90E-282	GO:0046688 response to copper ion | GO:0009809 lignin biosynthetic process | GO:0046274 lignin catabolic process | GO:0055114 oxidation-reduction process | GO:0006118 electron transport | GO:0019852 L-ascorbic acid metabolic process	GO:0048046 apoplast	GO:0005507 copper ion binding | GO:0052716 hydroquinone:oxygen oxidoreductase activity | GO:0008447 L-ascorbate oxidase activity	1.10.3.2	pfam07732 Cu-oxidase_3 | pfam07731 Cu-oxidase_2 | pfam00394 Cu-oxidase	GO & Enzyme & Domain
Contig8600	912	TGGCGCTATGGAATCTGGAC	60.7	55.0	CGTGTCCGTTGAGTTCATGG	59.9	55.0	366	1361	gi|225465821|ref|XP_002263648.1| PREDICTED: DNA-directed RNA polymerase III subunit RPC9	131	5.69E-36	GO:0006351 transcription, DNA-dependent | GO:0006144 purine base metabolic process | GO:0006206 pyrimidine base metabolic process	GO:0005886 plasma membrane | GO:0005730 nucleolus	GO:0003899 DNA-directed RNA polymerase activity | GO:0000166 nucleotide binding	-	pfam03874 RNA_pol_Rpb4	GO & Domain
Contig8603	914	CAGCAGGTGATGTGGCTTTC	60.2	55.0	ACTCCAACCCATAGCCAACC	60.4	55.0	329	3888	gi|508715954|gb|EOY07851.1| EIN2-like protein, nramp transporter isoform 1	1050	0	GO:0031348 negative regulation of defense response | GO:0010119 regulation of stomatal movement | GO:0006891 intra-Golgi vesicle-mediated transport | GO:0006869 lipid transport | GO:0010351 lithium ion transport | GO:0016558 protein import into peroxisome matrix | GO:0009651 response to salt stress | GO:0052544 defense response by callose deposition in cell wall | GO:0009753 response to jasmonic …	GO:0016020 membrane | GO:0016023 cytoplasmic membrane-bounded vesicle	GO:0020037 heme binding | GO:0046872 metal ion binding | GO:0004601 peroxidase activity | GO:0005215 transporter activity	-	-	GO only
Contig8617	915	TCGAAGCGGCCAAATTTAGG	59.7	50.0	CAAGCTGGCATTGGAGGAAG	59.9	55.0	322	1991	gi|462407683|gb|EMJ13017.1| hypothetical protein PRUPE_ppa004230mg	522	6.52999997976e-316	GO:0010260 organ senescence	GO:0005773 vacuole | GO:0009507 chloroplast	-	-	-	GO only
Contig8658	918	ACTTGGTAATGCGTGCTTGG	59.9	50.0	TTCCCTGGATCTGAGGCAAC	60.2	55.0	441	4379	gi|508782712|gb|EOY29968.1| ABI1 isoform 1	418	2.78E-167	GO:0009788 negative regulation of abscisic acid mediated signaling pathway | GO:0006635 fatty acid beta-oxidation | GO:0010119 regulation of stomatal movement | GO:0009414 response to water deprivation | GO:0016558 protein import into peroxisome matrix | GO:0048573 photoperiodism, flowering | GO:0006970 response to osmotic stress | GO:0009409 response to cold | GO:0009408 response to heat | GO:00…	GO:0009505 plant-type cell wall | GO:0005576 extracellular region | GO:0005634 nucleus | GO:0008287 protein serine/threonine phosphatase complex	GO:0046872 metal ion binding | GO:0004190 aspartic-type endopeptidase activity | GO:0004722 protein serine/threonine phosphatase activity	-	pfam00481 PP2C | pfam13672 PP2C_2 | pfam00026 Asp	GO & Domain
Contig8659	919	ACTTGGTAATGCGTGCTTGG	59.9	50.0	TTCCCTGGATCTGAGGCAAC	60.2	55.0	348	4092	gi|508782712|gb|EOY29968.1| ABI1 isoform 1	418	2.78E-167	GO:0009788 negative regulation of abscisic acid mediated signaling pathway | GO:0006635 fatty acid beta-oxidation | GO:0010119 regulation of stomatal movement | GO:0009414 response to water deprivation | GO:0016558 protein import into peroxisome matrix | GO:0048573 photoperiodism, flowering | GO:0006970 response to osmotic stress | GO:0009409 response to cold | GO:0009408 response to heat | GO:00…	GO:0009505 plant-type cell wall | GO:0005576 extracellular region | GO:0005634 nucleus | GO:0008287 protein serine/threonine phosphatase complex	GO:0046872 metal ion binding | GO:0004190 aspartic-type endopeptidase activity | GO:0004722 protein serine/threonine phosphatase activity	-	pfam00481 PP2C | pfam13672 PP2C_2 | pfam00026 Asp	GO & Domain
Contig8677	923	TTCCATCGACCTCACCAACC	60.4	55.0	CCAATCTCAGAACAACGGCC	59.9	55.0	393	3128	gi|225445031|ref|XP_002280190.1| PREDICTED: gamma-glutamyltranspeptidase 1	624	1.36000000001e-313	GO:0006979 response to oxidative stress | GO:0034775 glutathione transmembrane transport | GO:0006805 xenobiotic metabolic process | GO:0006751 glutathione catabolic process | GO:0006691 leukotriene metabolic process | GO:0006693 prostaglandin metabolic process | GO:0019530 taurine metabolic process	GO:0005739 mitochondrion | GO:0009505 plant-type cell wall | GO:0005773 vacuole | GO:0005886 plasma membrane | GO:0048046 apoplast	GO:0003840 gamma-glutamyltransferase activity | GO:0016756 glutathione gamma-glutamylcysteinyltransferase activity	2.3.2.2 | 3.4.19.13	pfam01019 G_glu_transpept | pfam01217 Clat_adaptor_s	GO & Enzyme & Domain
Contig8677	924	GAGCAATCGTCCAGCTTGTC	60.0	55.0	AATCCGCCATTATTCGTCGC	59.9	50.0	208	3128	gi|225445031|ref|XP_002280190.1| PREDICTED: gamma-glutamyltranspeptidase 1	624	1.36000000001e-313	GO:0006979 response to oxidative stress | GO:0034775 glutathione transmembrane transport | GO:0006805 xenobiotic metabolic process | GO:0006751 glutathione catabolic process | GO:0006691 leukotriene metabolic process | GO:0006693 prostaglandin metabolic process | GO:0019530 taurine metabolic process	GO:0005739 mitochondrion | GO:0009505 plant-type cell wall | GO:0005773 vacuole | GO:0005886 plasma membrane | GO:0048046 apoplast	GO:0003840 gamma-glutamyltransferase activity | GO:0016756 glutathione gamma-glutamylcysteinyltransferase activity	2.3.2.2 | 3.4.19.13	pfam01019 G_glu_transpept | pfam01217 Clat_adaptor_s	GO & Enzyme & Domain
Contig8733	928	GCAACGGTGATCAGATCGAC	59.8	55.0	AACCGTCGCTGCAATAAAGG	59.9	50.0	356	2552	gi|224053304|ref|XP_002297754.1| predicted protein	318	2.63E-156	GO:0009414 response to water deprivation | GO:0009409 response to cold | GO:0009639 response to red or far red light | GO:0009408 response to heat | GO:0009651 response to salt stress	GO:0009986 cell surface | GO:0005773 vacuole | GO:0009507 chloroplast	GO:0005509 calcium ion binding | GO:0005544 calcium-dependent phospholipid binding	-	pfam00191 Annexin | pfam08241 Methyltransf_11	GO & Domain
Contig8752	929	AGCATGACGATGGAGGAGAC	60.0	55.0	CACGATCGATCCATCAAGCC	59.6	55.0	336	1754	gi|508706927|gb|EOX98823.1| Endoplasmic reticulum vesicle transporter protein	384	1.73E-219	GO:0006626 protein targeting to mitochondrion | GO:0030968 endoplasmic reticulum unfolded protein response	GO:0005774 vacuolar membrane | GO:0005794 Golgi apparatus | GO:0005783 endoplasmic reticulum | GO:0005886 plasma membrane	-	-	pfam07970 COPIIcoated_ERV | pfam13850 ERGIC_N	GO & Domain
Contig8770	931	AAGGGTGGTCTTGGTTCTCC	60.0	55.0	CTCAGCTGCTAGGTCTCTGG	60.0	60.0	348	4759	gi|508715896|gb|EOY07793.1| RING/U-box domain-containing protein, putative isoform 1	505	2.32E-170	GO:0055114 oxidation-reduction process | GO:0006355 regulation of transcription, DNA-dependent	GO:0005634 nucleus | GO:0005667 transcription factor complex	GO:0003677 DNA binding | GO:0046983 protein dimerization activity | GO:0003700 sequence-specific DNA binding transcription factor activity | GO:0032440 2-alkenal reductase [NAD(P)] activity	-	pfam01486 K-box | pfam13639 zf-RING_2 | pfam00319 SRF-TF | pfam13923 zf-C3HC4_2 | pfam12678 zf-rbx1 | pfam00097 zf-C3HC4 | pfam13920 zf-C3HC4_3 | pfam12906 RINGv	GO & Domain
Contig8777	932	TAGGGCCGTTGTCTGATAGC	60.0	55.0	TGCAAGCGTTGTTGGTATTC	58.0	45.0	443	2302	gi|462419348|gb|EMJ23611.1| hypothetical protein PRUPE_ppa008163mg	165	3.35E-68	GO:0046686 response to cadmium ion | GO:0055114 oxidation-reduction process	GO:0009941 chloroplast envelope | GO:0005886 plasma membrane	GO:0016491 oxidoreductase activity	-	pfam00248 Aldo_ket_red	GO & Domain
Contig8778	933	TGCAAGCGTTGTTGGTATTC	58.0	45.0	TAGGGCCGTTGTCTGATAGC	60.0	55.0	443	2665	gi|508713136|gb|EOY05033.1| NAD(P)-linked oxidoreductase superfamily protein	317	2.59E-158	GO:0006094 gluconeogenesis | GO:0009611 response to wounding | GO:0009744 response to sucrose stimulus | GO:0009805 coumarin biosynthetic process | GO:0006355 regulation of transcription, DNA-dependent | GO:0009410 response to xenobiotic stimulus | GO:0009651 response to salt stress | GO:0080149 sucrose induced translational repression | GO:0006096 glycolysis | GO:0046686 response to cadmium ion …	GO:0009941 chloroplast envelope | GO:0005829 cytosol | GO:0005886 plasma membrane | GO:0005634 nucleus | GO:0005667 transcription factor complex	GO:0046982 protein heterodimerization activity | GO:0003677 DNA binding | GO:0003700 sequence-specific DNA binding transcription factor activity | GO:0050236 pyridoxine:NADP 4-dehydrogenase activity	-	pfam00248 Aldo_ket_red	GO & Domain
Contig8780	934	TAGGGCCGTTGTCTGATAGC	60.0	55.0	TGCAAGCGTTGTTGGTATTC	58.0	45.0	443	2329	gi|462419348|gb|EMJ23611.1| hypothetical protein PRUPE_ppa008163mg	165	3.40E-68	GO:0046686 response to cadmium ion | GO:0055114 oxidation-reduction process	GO:0009941 chloroplast envelope | GO:0005886 plasma membrane	GO:0016491 oxidoreductase activity	-	pfam00248 Aldo_ket_red	GO & Domain
Contig8813	936	GCACGTACGAAACCTCAGTG	59.9	55.0	CATCACCACCATGTTGCTCG	60.3	55.0	156	1546	gi|225424736|ref|XP_002266139.1| PREDICTED: auxin-induced protein 5NG4	334	3.34E-113	-	GO:0016020 membrane | GO:0005576 extracellular region	-	-	pfam00892 EamA | pfam13536 EmrE | pfam01027 Bax1-I | pfam07690 MFS_1 | pfam03151 TPT | pfam07331 TctB	GO & Domain
Contig8828	937	AAGCAAAGAAAGGGTGAGCG	59.8	50.0	TTCTGTCCGAAATGCATGGC	59.9	50.0	232	1876	gi|462414741|gb|EMJ19478.1| hypothetical protein PRUPE_ppa008359mg	323	1.47E-169	GO:0048364 root development | GO:0010090 trichome morphogenesis | GO:0045010 actin nucleation	GO:0015630 microtubule cytoskeleton	-	-	-	GO only
Contig8839	938	GAACGCGAACTCAGCCTAAG	59.7	55.0	TCCAGAGCTCATCACTTGGG	59.9	55.0	305	1940	gi|225454761|ref|XP_002272528.1| PREDICTED: G-type lectin S-receptor-like serine/threonine-protein kinase At1g34300-like	376	1.09E-118	GO:0000186 activation of MAPKK activity | GO:0048544 recognition of pollen | GO:0007178 transmembrane receptor protein serine/threonine kinase signaling pathway | GO:0009069 serine family amino acid metabolic process	GO:0016023 cytoplasmic membrane-bounded vesicle | GO:0016459 myosin complex	GO:0030247 polysaccharide binding | GO:0005524 ATP binding | GO:0004709 MAP kinase kinase kinase activity | GO:0004687 myosin light chain kinase activity | GO:0004715 non-membrane spanning protein tyrosine kinase activity	2.7.11.1	pfam00069 Pkinase | pfam07714 Pkinase_Tyr	GO & Enzyme & Domain
Contig8892	941	GAGGCAGTGACAGCGTAATG	59.7	55.0	TGCTGGTATGCCCTACGATG	60.4	55.0	419	2872	gi|225448390|ref|XP_002271416.1| PREDICTED: arginyl-tRNA--protein transferase 1-like	493	1.34E-213	GO:0016598 protein arginylation | GO:0050994 regulation of lipid catabolic process | GO:0006816 calcium ion transport | GO:0006420 arginyl-tRNA aminoacylation | GO:0010029 regulation of seed germination | GO:0010150 leaf senescence | GO:0019243 methylglyoxal catabolic process to D-lactate | GO:0009737 response to abscisic acid stimulus | GO:0010089 xylem development | GO:0006525 arginine metaboli…	GO:0005737 cytoplasm | GO:0005634 nucleus	GO:0004057 arginyltransferase activity | GO:2001070 starch binding | GO:0003676 nucleic acid binding | GO:0004814 arginine-tRNA ligase activity | GO:0005524 ATP binding	-	pfam04377 ATE_C | pfam04376 ATE_N	GO & Domain
Contig8899	943	AATTTGCTCAGTGTCTGCGG	59.9	50.0	ACAAGTGTCTCCATGGTCCC	60.1	55.0	322	2569	gi|225451399|ref|XP_002266267.1| PREDICTED: DELLA protein GAI1-like isoform 1	586	1.66E-291	GO:0042176 regulation of protein catabolic process | GO:0010218 response to far red light | GO:0009867 jasmonic acid mediated signaling pathway | GO:2000033 regulation of seed dormancy | GO:0009938 negative regulation of gibberellic acid mediated signaling pathway | GO:0006355 regulation of transcription, DNA-dependent | GO:0006808 regulation of nitrogen utilization | GO:0042538 hyperosmotic sali…	GO:0005634 nucleus	-	-	pfam03514 GRAS | pfam12041 DELLA	GO & Domain
Contig8917	945	TTCGACGCAATGCCTCAATC	60.0	50.0	TCCTCCATCCACCAATTCCC	59.9	55.0	431	2035	gi|508776444|gb|EOY23700.1| Polyketide cyclase/dehydrase and lipid transport superfamily protein	418	3.27E-183	GO:0009695 jasmonic acid biosynthetic process | GO:0009753 response to jasmonic acid stimulus | GO:0009611 response to wounding | GO:0009620 response to fungus	GO:0005773 vacuole	-	-	-	GO only
Contig8926	946	GAGACAGCACAATGGCCTTC	59.9	55.0	GGATGATGATTACGCGCCTG	59.9	55.0	236	1322	gi|508704402|gb|EOX96298.1| Calmodulin-related, putative isoform 1	285	2.74E-84	GO:0010197 polar nucleus fusion	GO:0005634 nucleus	GO:0005509 calcium ion binding	-	-	GO only
Contig8949	950	TCTGACCAAGAGCCGACATC	60.2	55.0	GTCGTTTATGCAGACGTCGG	60.1	55.0	350	1881	gi|255544119|ref|XP_002513122.1| glucose regulated repressor protein, putative	405	1.61E-193	GO:0048645 organ formation | GO:0000956 nuclear-transcribed mRNA catabolic process | GO:0016567 protein ubiquitination | GO:0006511 ubiquitin-dependent protein catabolic process | GO:0010252 auxin homeostasis	-	GO:0004842 ubiquitin-protein ligase activity	-	-	GO only
Contig8990	952	CTCTTACCACTCCAGGACGG	59.9	60.0	TCGAGACCTACGATGCTGTG	60.0	55.0	376	3460	gi|508710761|gb|EOY02658.1| Serine/threonine protein phosphatase 2A 59 kDa regulatory subunit B' eta isoform 1	523	4.59E-298	GO:0007165 signal transduction	GO:0005730 nucleolus | GO:0005777 peroxisome | GO:0000159 protein phosphatase type 2A complex | GO:0005829 cytosol | GO:0005739 mitochondrion	GO:0008601 protein phosphatase type 2A regulator activity | GO:0008266 poly(U) RNA binding	-	pfam01603 B56	GO & Domain
Contig9009	954	AGCGGATTCCACGTCTAGAG	59.7	55.0	GTCCAACTTCAAGCTCTCGC	59.9	55.0	446	3746	gi|462395712|gb|EMJ01511.1| hypothetical protein PRUPE_ppa001648mg	755	0	GO:0006007 glucose catabolic process | GO:0046417 chorismate metabolic process | GO:0000162 tryptophan biosynthetic process | GO:0009607 response to biotic stimulus | GO:0006571 tyrosine biosynthetic process | GO:0009094 L-phenylalanine biosynthetic process | GO:0006804 peroxidase reaction | GO:0006979 response to oxidative stress | GO:0019852 L-ascorbic acid metabolic process	GO:0005829 cytosol | GO:0009536 plastid	GO:0004106 chorismate mutase activity | GO:0016688 L-ascorbate peroxidase activity	5.4.99.5	pfam02705 K_trans | pfam01817 CM_2	GO & Enzyme & Domain
Contig9023	958	CCGCCATTGTATTGCTGCAG	61.0	55.0	ACCGCCCTCCTTATGTAACC	59.9	55.0	356	1148	gi|297742361|emb|CBI34510.3| unnamed protein product	199	2.74E-118	GO:0006346 methylation-dependent chromatin silencing | GO:0007267 cell-cell signaling | GO:0009734 auxin mediated signaling pathway | GO:0006306 DNA methylation | GO:0010150 leaf senescence | GO:0035196 production of miRNAs involved in gene silencing by miRNA | GO:0010267 production of ta-siRNAs involved in RNA interference | GO:0009616 virus induced gene silencing	GO:0009506 plasmodesma | GO:0005634 nucleus | GO:0005667 transcription factor complex	GO:0046983 protein dimerization activity | GO:0003677 DNA binding | GO:0003700 sequence-specific DNA binding transcription factor activity	-	pfam02362 B3	GO & Domain
Contig9033	961	GCCGCTTCCTTGTAGTTGTC	59.9	55.0	ACAGGCCTCGTATAGCAAGG	60.0	55.0	406	3562	gi|224107417|ref|XP_002314474.1| dehydroquinate dehydratase/ shikimate dehydrogenase	535	8.20E-285	GO:0001666 response to hypoxia | GO:0009862 systemic acquired resistance, salicylic acid mediated signaling pathway | GO:0006355 regulation of transcription, DNA-dependent | GO:0009686 gibberellin biosynthetic process | GO:0009740 gibberellic acid mediated signaling pathway | GO:0010310 regulation of hydrogen peroxide metabolic process	-	-	1.1.1.25 | 4.2.1.10	pfam01487 DHquinase_I | pfam03195 DUF260 | pfam08501 Shikimate_dh_N | pfam01488 Shikimate_DH	GO & Enzyme & Domain
Contig9039	962	TCTTTCCCTCAACCCTTCGG	60.1	55.0	CGCAAACCCTAACGAGAACC	59.9	55.0	318	1716	gi|255541748|ref|XP_002511938.1| Protein ABIL1, putative	303	1.05E-139	GO:0010090 trichome morphogenesis | GO:0045010 actin nucleation	GO:0005856 cytoskeleton | GO:0031209 SCAR complex	GO:0005515 protein binding	-	-	GO only
Contig9059	964	TCAACAAGCCAAGGACAAGG	59.1	50.0	TATGGGCCAGATCAAGCTCC	60.0	55.0	433	3050	gi|225437573|ref|XP_002270605.1| PREDICTED: histone-lysine N-methyltransferase EZA1-like	880	0	GO:0009960 endosperm development | GO:0010048 vernalization response | GO:0007267 cell-cell signaling | GO:0051567 histone H3-K9 methylation | GO:0010050 vegetative phase change | GO:0000956 nuclear-transcribed mRNA catabolic process | GO:0006342 chromatin silencing | GO:0009294 DNA mediated transformation | GO:0009965 leaf morphogenesis | GO:0006306 DNA methylation | GO:0010228 vegetative to rep…	GO:0009536 plastid | GO:0009506 plasmodesma | GO:0031519 PcG protein complex | GO:0005667 transcription factor complex | GO:0000785 chromatin	GO:0018024 histone-lysine N-methyltransferase activity | GO:0003727 single-stranded RNA binding | GO:0003677 DNA binding | GO:0003700 sequence-specific DNA binding transcription factor activity | GO:0003682 chromatin binding	2.1.1.43	pfam00856 SET | pfam03638 CXC | pfam00757 Furin-like | pfam11437 Vanabin-2 | pfam05522 Metallothionein	GO & Enzyme & Domain
Contig9086	967	GCAAATCCTTCTGCGTCTCC	60.0	55.0	CTACGACGGCTTTGGATTCG	59.8	55.0	431	842	gi|167523635|ref|XP_001746154.1| hypothetical protein	60	1.40E-05	-	-	-	-	-
Contig9088	968	GCAAATCCTTCTGCGTCTCC	60.0	55.0	CTACGACGGCTTTGGATTCG	59.8	55.0	431	1535	gi|255541538|ref|XP_002511833.1| Remorin, putative	184	7.17E-80	-	GO:0005773 vacuole | GO:0009506 plasmodesma | GO:0005886 plasma membrane	GO:0003677 DNA binding	-	pfam03763 Remorin_C	GO & Domain
Contig9171	971	TTGGAGGTGACAGGTGGATG	60.1	55.0	TCCCAGCATACAGACCCATC	59.6	55.0	194	2723	gi|508704687|gb|EOX96583.1| Pheophytinase	521	5.22E-250	GO:0015996 chlorophyll catabolic process | GO:0000023 maltose metabolic process | GO:0019252 starch biosynthetic process | GO:0043085 positive regulation of catalytic activity	GO:0009941 chloroplast envelope	GO:0080124 pheophytinase activity	-	pfam12697 Abhydrolase_6 | pfam00561 Abhydrolase_1 | pfam12695 Abhydrolase_5	GO & Domain
Contig9184	972	TGGTCTTCAAGGATGGTGGG	60.1	55.0	TCCCTTTCAACTACGCTCCC	60.2	55.0	335	2462	gi|470114749|ref|XP_004293572.1| PREDICTED: probable LRR receptor-like serine/threonine-protein kinase At1g07650-like	263	4.15E-123	GO:0009595 detection of biotic stimulus | GO:0002237 response to molecule of bacterial origin | GO:0010200 response to chitin | GO:0009581 detection of external stimulus | GO:0006468 protein phosphorylation | GO:0009069 serine family amino acid metabolic process	-	GO:0004715 non-membrane spanning protein tyrosine kinase activity | GO:0005524 ATP binding | GO:0004674 protein serine/threonine kinase activity	2.7.11.1	pfam00069 Pkinase | pfam07714 Pkinase_Tyr	GO & Enzyme & Domain
Contig9193	973	GGATGGTAGTACAAACGCGC	60.1	55.0	TGGCGGTGCTTATCTCTGTC	60.6	55.0	199	914	gi|255553502|ref|XP_002517792.1| conserved hypothetical protein	70	1.41E-17	GO:0009753 response to jasmonic acid stimulus | GO:0035556 intracellular signal transduction | GO:0009620 response to fungus | GO:0009611 response to wounding | GO:0009695 jasmonic acid biosynthetic process | GO:0006508 proteolysis | GO:0010200 response to chitin | GO:0030968 endoplasmic reticulum unfolded protein response | GO:0009738 abscisic acid mediated signaling pathway	-	GO:0008234 cysteine-type peptidase activity	-	-	GO only
Contig9208	975	TCGTAAACTCTCTGCTCCGC	60.6	55.0	AGTGGATACTCGCTCGAACC	60.0	55.0	340	2067	gi|359473746|ref|XP_002271611.2| PREDICTED: CTD small phosphatase-like protein 2-like	413	4.79E-158	GO:0006470 protein dephosphorylation | GO:0006914 autophagy	GO:0005737 cytoplasm | GO:0005634 nucleus | GO:0000775 chromosome, centromeric region | GO:0008287 protein serine/threonine phosphatase complex	GO:0008420 CTD phosphatase activity	-	pfam03031 NIF	GO & Domain
Contig9209	976	TCGTAAACTCTCTGCTCCGC	60.6	55.0	AGTGGATACTCGCTCGAACC	60.0	55.0	340	2458	gi|359473746|ref|XP_002271611.2| PREDICTED: CTD small phosphatase-like protein 2-like	497	7.66E-208	GO:0006470 protein dephosphorylation | GO:0006914 autophagy	GO:0005737 cytoplasm | GO:0005634 nucleus | GO:0000775 chromosome, centromeric region | GO:0008287 protein serine/threonine phosphatase complex	GO:0008420 CTD phosphatase activity	-	pfam03031 NIF	GO & Domain
Contig9212	978	AGTGGATACTCGCTCGAACC	60.0	55.0	TCGTAAACTCTCTGCTCCGC	60.6	55.0	253	2375	gi|359473746|ref|XP_002271611.2| PREDICTED: CTD small phosphatase-like protein 2-like	430	3.27E-166	GO:0006470 protein dephosphorylation | GO:0006914 autophagy	GO:0005737 cytoplasm | GO:0005634 nucleus | GO:0000775 chromosome, centromeric region | GO:0008287 protein serine/threonine phosphatase complex	GO:0008420 CTD phosphatase activity	-	pfam03031 NIF	GO & Domain
Contig9234	979	AGAGGGAGCTCAAGAAGACG	59.6	55.0	CCGATCGAGTGAAGAATGCG	59.9	55.0	390	2674	gi|508776024|gb|EOY23280.1| Scarecrow-like protein 8, putative	608	7.65E-242	GO:0006355 regulation of transcription, DNA-dependent	GO:0005667 transcription factor complex	GO:0003700 sequence-specific DNA binding transcription factor activity	-	pfam03514 GRAS	GO & Domain
Contig9240	980	AGCTTCTCAAATGCGAACCG	59.9	50.0	GCTTTCTCGTAGCGCTTCAC	60.4	55.0	375	2143	gi|255582036|ref|XP_002531815.1| auxin:hydrogen symporter, putative	402	1.34E-230	GO:0009926 auxin polar transport | GO:0055085 transmembrane transport | GO:0015992 proton transport	GO:0016021 integral to membrane	GO:0009672 auxin:hydrogen symporter activity	-	pfam03547 Mem_trans	GO & Domain
Contig9244	982	GTACGCAACAGTGACGATGG	60.0	55.0	GATCGCGAGTTGGATTCACG	60.2	55.0	327	1561	gi|297734310|emb|CBI15557.3| unnamed protein product	294	4.70E-177	GO:0006629 lipid metabolic process | GO:0009744 response to sucrose stimulus | GO:0010224 response to UV-B | GO:0000413 protein peptidyl-prolyl isomerization | GO:0009813 flavonoid biosynthetic process | GO:0006457 protein folding | GO:0009627 systemic acquired resistance | GO:0000023 maltose metabolic process | GO:0019252 starch biosynthetic process | GO:0031347 regulation of defense response	GO:0005739 mitochondrion | GO:0016021 integral to membrane | GO:0009506 plasmodesma | GO:0005774 vacuolar membrane | GO:0016023 cytoplasmic membrane-bounded vesicle | GO:0009507 chloroplast | GO:0005794 Golgi apparatus | GO:0005783 endoplasmic reticulum | GO:0005886 plasma membrane	GO:0016627 oxidoreductase activity, acting on the CH-CH group of donors | GO:0003755 peptidyl-prolyl cis-trans isomerase activity	-	pfam06966 DUF1295	GO & Domain
Contig9245	983	GTACGCAACAGTGACGATGG	60.0	55.0	GATCGCGAGTTGGATTCACG	60.2	55.0	327	1303	gi|297734310|emb|CBI15557.3| unnamed protein product	291	5.64E-174	GO:0006629 lipid metabolic process | GO:0009744 response to sucrose stimulus | GO:0010224 response to UV-B | GO:0000413 protein peptidyl-prolyl isomerization | GO:0009813 flavonoid biosynthetic process | GO:0006457 protein folding | GO:0009627 systemic acquired resistance | GO:0000023 maltose metabolic process | GO:0019252 starch biosynthetic process | GO:0031347 regulation of defense response	GO:0005739 mitochondrion | GO:0016021 integral to membrane | GO:0009506 plasmodesma | GO:0005774 vacuolar membrane | GO:0016023 cytoplasmic membrane-bounded vesicle | GO:0009507 chloroplast | GO:0005794 Golgi apparatus | GO:0005783 endoplasmic reticulum | GO:0005886 plasma membrane	GO:0016627 oxidoreductase activity, acting on the CH-CH group of donors | GO:0003755 peptidyl-prolyl cis-trans isomerase activity	-	pfam06966 DUF1295	GO & Domain
Contig9249	984	GGTTTGGAGATGAAGACGCG	60.0	55.0	GTTGTCGATGGCTCCTTTCC	59.7	55.0	406	1738	gi|255569285|ref|XP_002525610.1| conserved hypothetical protein	361	2.37E-134	GO:0016132 brassinosteroid biosynthetic process | GO:0006355 regulation of transcription, DNA-dependent	GO:0016023 cytoplasmic membrane-bounded vesicle | GO:0005576 extracellular region | GO:0031225 anchored to membrane | GO:0005667 transcription factor complex	GO:0008270 zinc ion binding | GO:0003676 nucleic acid binding | GO:0003700 sequence-specific DNA binding transcription factor activity | GO:0003950 NAD+ ADP-ribosyltransferase activity	-	-	GO only
Contig9267	985	ATTTCAAGCCACGGTCGAAC	59.9	50.0	TCTCCGAGGTCAGATCCGAG	60.9	60.0	279	2902	gi|508782280|gb|EOY29536.1| Cyclic nucleotide gated channel 5 isoform 1	733	0	GO:0009827 plant-type cell wall modification | GO:0009294 DNA mediated transformation | GO:0006487 protein N-linked glycosylation | GO:0006468 protein phosphorylation | GO:0071805 potassium ion transmembrane transport | GO:0046686 response to cadmium ion | GO:0009860 pollen tube growth | GO:0009069 serine family amino acid metabolic process	GO:0008076 voltage-gated potassium channel complex	GO:0030551 cyclic nucleotide binding | GO:0004692 cGMP-dependent protein kinase activity | GO:0005249 voltage-gated potassium channel activity | GO:0005516 calmodulin binding | GO:0005524 ATP binding	-	pfam00520 Ion_trans | pfam00027 cNMP_binding	GO & Domain
Contig9330	993	CCCTCAACGAAACCCTATTTGC	60.6	50.0	TGGTGCCGGAATAGTATCGG	60.1	55.0	238	659	gi|508716834|gb|EOY08731.1| DNA/RNA helicase protein	161	1.31E-65	GO:0045132 meiotic chromosome segregation | GO:0006259 DNA metabolic process | GO:0033044 regulation of chromosome organization | GO:0007062 sister chromatid cohesion | GO:0031048 chromatin silencing by small RNA	-	GO:0008270 zinc ion binding | GO:0003677 DNA binding | GO:0005524 ATP binding | GO:0004386 helicase activity	-	pfam08797 HIRAN	GO & Domain
Contig9344	997	CGCATCTTCTTGTCCACTCG	59.7	55.0	GTCATGGAAGCGAGGATTGC	60.1	55.0	215	2074	gi|255556097|ref|XP_002519083.1| sugar transporter, putative	526	7.50E-261	GO:0015797 mannitol transport | GO:0034219 carbohydrate transmembrane transport | GO:0055114 oxidation-reduction process | GO:0031348 negative regulation of defense response | GO:0043090 amino acid import | GO:0015753 D-xylose transport | GO:0015758 glucose transport | GO:0015757 galactose transport | GO:0015793 glycerol transport | GO:0015798 myo-inositol transport | GO:0015795 sorbitol transpor…	GO:0016021 integral to membrane | GO:0005886 plasma membrane	GO:0005354 galactose transmembrane transporter activity | GO:0015148 D-xylose transmembrane transporter activity | GO:0015168 glycerol transmembrane transporter activity | GO:0005355 glucose transmembrane transporter activity | GO:0015576 sorbitol transmembrane transporter activity | GO:0005365 myo-inositol transmembrane transporter activity | GO:0032440 2-alkenal reductase [NAD(P)] activity | GO…	-	pfam00083 Sugar_tr | pfam07690 MFS_1 | pfam03553 Na_H_antiporter | pfam01925 TauE | pfam12822 DUF3816 | pfam13197 DUF4013 | pfam07331 TctB	GO & Domain
Contig9352	999	ATGCCATCGACGATTTGTGG	59.7	50.0	AAGGAGAGAAACGGTCGGTC	60.2	55.0	314	1964	gi|225460008|ref|XP_002271249.1| PREDICTED: eukaryotic translation initiation factor 2D	544	3.20E-270	GO:0006446 regulation of translational initiation	GO:0005840 ribosome	GO:0003743 translation initiation factor activity	-	pfam01253 SUI1 | pfam01472 PUA	GO & Domain
Contig9378	1001	CCTCTCTTTGCTTGCTCGAG	59.4	55.0	CCCAATTTCTTTCCCGGTCG	59.9	55.0	361	2176	gi|462415325|gb|EMJ20062.1| hypothetical protein PRUPE_ppa002893mg	614	0	GO:0043447 alkane biosynthetic process | GO:0010025 wax biosynthetic process | GO:0006633 fatty acid biosynthetic process | GO:0042335 cuticle development | GO:0055114 oxidation-reduction process | GO:0009414 response to water deprivation | GO:0042742 defense response to bacterium | GO:0046185 aldehyde catabolic process | GO:0010143 cutin biosynthetic process | GO:0048653 anther development | GO:…	GO:0016021 integral to membrane | GO:0043668 exine	GO:0016491 oxidoreductase activity | GO:0071771 aldehyde decarbonylase activity | GO:0005506 iron ion binding	-	pfam12076 Wax2_C | pfam04116 FA_hydroxylase	GO & Domain
Contig9391	1003	TTCAATGGCGGCGAATCTTC	60.0	50.0	CAAACCCACAAATCCTCCGG	59.9	55.0	315	1103	gi|517370264|ref|WP_018545115.1| hypothetical protein	63	0.00735	-	-	-	-	-
Contig9414	1004	TTGGCCAGCTTCTTCTTTGC	60.1	50.0	TCATTGCATGCGTCTCGATC	59.5	50.0	398	1974	gi|508780415|gb|EOY27671.1| Aldolase-type TIM barrel family protein isoform 1	367	7.94E-221	GO:0055114 oxidation-reduction process | GO:0042742 defense response to bacterium | GO:0000041 transition metal ion transport | GO:0009854 oxidative photosynthetic carbon pathway | GO:0010204 defense response signaling pathway, resistance gene-independent | GO:0050665 hydrogen peroxide biosynthetic process	GO:0005777 peroxisome | GO:0009570 chloroplast stroma | GO:0005773 vacuole | GO:0022626 cytosolic ribosome | GO:0016020 membrane | GO:0005634 nucleus | GO:0048046 apoplast | GO:0009339 glycolate oxidase complex	GO:0052853 long-chain-(S)-2-hydroxy-long-chain-acid oxidase activity | GO:0008891 glycolate oxidase activity | GO:0052854 medium-chain-(S)-2-hydroxy-acid oxidase activity | GO:0052852 very-long-chain-(S)-2-hydroxy-acid oxidase activity | GO:0010181 FMN binding	1.1.3.15	pfam01070 FMN_dh	GO & Enzyme & Domain
Contig9415	1005	TCCACCACTAAGCCCAACTC	60.1	55.0	TCAGTCGCCATTCTTCTTGC	59.3	50.0	192	1672	gi|496661064|ref|WP_009303557.1| hypothetical protein, partial	33	0.103	-	-	-	-	-
Contig9415	1006	AGCAAGAAGAATGGCGACTG	59.3	50.0	CTTGGATTGTCACTCACCGC	59.9	55.0	395	1672	gi|496661064|ref|WP_009303557.1| hypothetical protein, partial	33	0.103	-	-	-	-	-
Contig9417	1007	TCTGCTCTGTCCTGAACCAG	59.8	55.0	TCCACCACTAAGCCCAACTC	60.1	55.0	441	1962	gi|224142001|ref|XP_002324349.1| predicted protein	443	8.39E-198	GO:0006508 proteolysis	GO:0048046 apoplast	GO:0003677 DNA binding | GO:0004190 aspartic-type endopeptidase activity	-	pfam00026 Asp	GO & Domain
Contig9456	1010	CTATCCTCAGGCGTCGCTAG	60.2	60.0	AGGAGAGTGCAGAATCGGTG	60.2	55.0	168	3005	gi|548842925|gb|ERN02708.1| hypothetical protein AMTR_s00085p00125280	194	3.05E-43	GO:0006952 defense response | GO:0007165 signal transduction | GO:0006470 protein dephosphorylation	GO:0009507 chloroplast	GO:0043531 ADP binding | GO:0004721 phosphoprotein phosphatase activity | GO:0005524 ATP binding | GO:0017111 nucleoside-triphosphatase activity	-	-	GO only
Contig9459	1011	CTATCCTCAGGCGTCGCTAG	60.2	60.0	AATACTGGATCTGAGGCCGG	59.7	55.0	235	4292	gi|548857623|gb|ERN15422.1| hypothetical protein AMTR_s00036p00213730	316	7.57E-82	GO:0006952 defense response | GO:0007165 signal transduction	-	GO:0043531 ADP binding | GO:0005524 ATP binding | GO:0017111 nucleoside-triphosphatase activity	-	pfam00931 NB-ARC	GO & Domain
Contig9473	1012	CCTCTTCAGCTCCACTCTCC	59.9	60.0	GCCAAACAACCACAGGAGAG	59.8	55.0	171	1585	gi|212525794|gb|ACJ26768.1| MADS-13	239	1.42E-122	GO:0055114 oxidation-reduction process | GO:0006355 regulation of transcription, DNA-dependent | GO:0010228 vegetative to reproductive phase transition of meristem | GO:0010093 specification of floral organ identity	GO:0005634 nucleus | GO:0005667 transcription factor complex	GO:0003677 DNA binding | GO:0046983 protein dimerization activity | GO:0003700 sequence-specific DNA binding transcription factor activity | GO:0032440 2-alkenal reductase [NAD(P)] activity	-	pfam01486 K-box | pfam00319 SRF-TF | pfam10211 Ax_dynein_light | pfam11559 ADIP | pfam07926 TPR_MLP1_2	GO & Domain
Contig9495	1013	CAATGGGTTGGGCTGCTAAG	59.9	55.0	TTGAGAACCTCCCAACGACC	60.4	55.0	268	3085	gi|470131985|ref|XP_004301868.1| PREDICTED: uncharacterized protein LOC101304588	515	5.94E-219	GO:0006526 arginine biosynthetic process | GO:0032502 developmental process | GO:0010224 response to UV-B | GO:0042967 acyl-carrier-protein biosynthetic process	GO:0009941 chloroplast envelope | GO:0005739 mitochondrion	GO:0004358 glutamate N-acetyltransferase activity	-	pfam04884 DUF647	GO & Domain
Contig9498	1014	CAATGGGTTGGGCTGCTAAG	59.9	55.0	TTGAGAACCTCCCAACGACC	60.4	55.0	268	3016	gi|470131985|ref|XP_004301868.1| PREDICTED: uncharacterized protein LOC101304588	515	3.21E-219	GO:0006526 arginine biosynthetic process | GO:0032502 developmental process | GO:0010224 response to UV-B | GO:0042967 acyl-carrier-protein biosynthetic process	GO:0009941 chloroplast envelope | GO:0005739 mitochondrion	GO:0004358 glutamate N-acetyltransferase activity	-	pfam04884 DUF647	GO & Domain
Contig9510	1016	GGCCGATGATTCTCGAATGG	59.6	55.0	GATCAAACCAACGCTCAGGG	59.9	55.0	417	2416	gi|297740706|emb|CBI30888.3| unnamed protein product	389	2.36E-202	GO:0046939 nucleotide phosphorylation | GO:0055114 oxidation-reduction process | GO:0080186 developmental vegetative growth | GO:0000394 RNA splicing, via endonucleolytic cleavage and ligation | GO:0009826 unidimensional cell growth | GO:0006366 transcription from RNA polymerase II promoter | GO:0006144 purine base metabolic process | GO:0046034 ATP metabolic process	GO:0005739 mitochondrion	GO:0004017 adenylate kinase activity | GO:0016491 oxidoreductase activity	2.7.4.3	pfam00004 AAA | pfam13238 AAA_18 | pfam13207 AAA_17 | pfam13401 AAA_22 | pfam00910 RNA_helicase | pfam07728 AAA_5	GO & Enzyme & Domain
Contig9517	1017	TCGAACCGTGCTATCTCGTC	60.4	55.0	AGTTTCCTCTCTACCCACGG	59.2	55.0	292	898	-	-	-	-	-	-	-	-
Contig9640	1021	AATACTGGATCTGAGGCCGG	59.7	55.0	CGCACGAACTACAAGATCTGC	60.4	52.4	182	2117	-	-	-	-	-	-	-	-
Contig9643	1022	AATACTGGATCTGAGGCCGG	59.7	55.0	CTATCCTCAGGCGTCGCTAG	60.2	60.0	235	3783	gi|157283707|gb|ABV30880.1| NBS-containing resistance-like protein	209	1.61E-57	GO:0006952 defense response | GO:0007165 signal transduction	GO:0009507 chloroplast	GO:0043531 ADP binding | GO:0005524 ATP binding | GO:0017111 nucleoside-triphosphatase activity	-	pfam00931 NB-ARC	GO & Domain
Contig9645	1023	AATACTGGATCTGAGGCCGG	59.7	55.0	CGCACGAACTACAAGATCTGC	60.4	52.4	182	2292	-	-	-	-	-	-	-	-
Contig9673	1025	TCTCGCTCACACCTACTTCG	59.9	55.0	TTGGCTGAAGTAGAGGTCGG	59.9	55.0	303	815	gi|356517954|ref|XP_003527650.1| PREDICTED: snakin-2-like	100	1.28E-41	GO:0009739 response to gibberellin stimulus | GO:0009825 multidimensional cell growth | GO:0043481 anthocyanin accumulation in tissues in response to UV light | GO:0048767 root hair elongation | GO:0000271 polysaccharide biosynthetic process | GO:0006569 tryptophan catabolic process | GO:0009684 indoleacetic acid biosynthetic process | GO:0009737 response to abscisic acid stimulus | GO:0009932 ce…	GO:0009505 plant-type cell wall | GO:0005576 extracellular region	-	-	pfam02704 GASA	GO & Domain
Contig9697	1029	CGGATAGTGCCAGCTTGTTG	60.0	55.0	TCGGTCTTAAAGTCCTGGGC	60.2	55.0	424	1740	gi|333108561|gb|AEF15864.1| eukaryotic translation initiation factor 5A4	160	1.43E-105	GO:0006007 glucose catabolic process | GO:0006605 protein targeting | GO:0060968 regulation of gene silencing | GO:0006334 nucleosome assembly	GO:0000786 nucleosome | GO:0005634 nucleus	GO:0003677 DNA binding | GO:0046982 protein heterodimerization activity	-	pfam00125 Histone | pfam01287 eIF-5a	GO & Domain
Contig9712	1030	TGCTCCGAACTGTTGAAAGC	59.8	50.0	TCAAGGAAGGAAAGAAGCCC	58.2	50.0	178	1561	gi|508781111|gb|EOY28367.1| Secretory carrier 3 isoform 2	310	6.64E-173	GO:0055085 transmembrane transport | GO:0006898 receptor-mediated endocytosis | GO:0015031 protein transport	GO:0005769 early endosome | GO:0005794 Golgi apparatus | GO:0005886 plasma membrane | GO:0030658 transport vesicle membrane | GO:0016021 integral to membrane | GO:0005802 trans-Golgi network	GO:0022857 transmembrane transporter activity	-	pfam04144 SCAMP | pfam03006 HlyIII | pfam04235 DUF418 | pfam11877 DUF3397 | pfam03729 DUF308	GO & Domain
Contig9747	1032	CCGCAATAAACCACGAGACG	60.4	55.0	CTACCGTGCATGATGATCGC	59.9	55.0	223	1494	gi|255553671|ref|XP_002517876.1| protein phosphatase 2c, putative	283	1.23E-155	GO:0009684 indoleacetic acid biosynthetic process | GO:0031348 negative regulation of defense response | GO:0009627 systemic acquired resistance | GO:0006569 tryptophan catabolic process | GO:0006470 protein dephosphorylation	GO:0008287 protein serine/threonine phosphatase complex	GO:0046872 metal ion binding | GO:0004722 protein serine/threonine phosphatase activity	3.1.3.16	pfam00481 PP2C	GO & Enzyme & Domain
Contig9762	1034	TCGCTGCAACACCTGAAATG	60.2	50.0	CCTCCACCATCTCAGAGTCG	60.0	60.0	264	1284	gi|449432644|ref|XP_004134109.1| PREDICTED: ADP-ribosylation factor-like protein 5-like isoform 1	183	7.03E-116	GO:0016192 vesicle-mediated transport | GO:0006623 protein targeting to vacuole | GO:0007264 small GTPase mediated signal transduction | GO:0007030 Golgi organization | GO:0007033 vacuole organization	GO:0005622 intracellular | GO:0005886 plasma membrane	GO:0005525 GTP binding	-	pfam00025 Arf | pfam00071 Ras | pfam08477 Miro | pfam09439 SRPRB | pfam01926 MMR_HSR1	GO & Domain
Contig9768	1036	CCCACCACAAGAGAGAGTCC	60.2	60.0	TCTCGAATCCTGGAGCTTGG	59.9	55.0	296	1164	gi|449434142|ref|XP_004134855.1| PREDICTED: proteasome subunit alpha type-7-like	249	4.14E-157	GO:0051788 response to misfolded protein | GO:0009853 photorespiration | GO:0006094 gluconeogenesis | GO:0043161 proteasomal ubiquitin-dependent protein catabolic process | GO:0006833 water transport | GO:0009816 defense response to bacterium, incompatible interaction | GO:0009651 response to salt stress | GO:0080129 proteasome core complex assembly | GO:0006972 hyperosmotic response | GO:0007030…	GO:0005774 vacuolar membrane | GO:0022626 cytosolic ribosome | GO:0009524 phragmoplast | GO:0009507 chloroplast | GO:0019773 proteasome core complex, alpha-subunit complex | GO:0005819 spindle | GO:0005886 plasma membrane | GO:0005634 nucleus	GO:0005515 protein binding | GO:0004298 threonine-type endopeptidase activity	3.4.25.1	pfam00227 Proteasome | pfam10584 Proteasome_A_N	GO & Enzyme & Domain
Contig9794	1038	CATCGCGCTTCCTTCTCTTG	60.1	55.0	CTGTAACGTGTAACCGGAGC	59.4	55.0	129	1312	gi|462401441|gb|EMJ06998.1| hypothetical protein PRUPE_ppa010651mg	241	1.28E-151	GO:0006457 protein folding | GO:0006950 response to stress	GO:0009536 plastid	GO:0031072 heat shock protein binding	-	pfam00226 DnaJ	GO & Domain
Contig9807	1040	TGATTTGGTGTATTTCCCTCCC	58.8	45.5	TGGAGAGCTCGACGAACATC	60.3	55.0	352	1934	gi|255558769|ref|XP_002520408.1| chaperonin containing t-complex protein 1, delta subunit, tcpd, putative	533	0	GO:0010498 proteasomal protein catabolic process | GO:0006457 protein folding | GO:0009651 response to salt stress | GO:0007010 cytoskeleton organization | GO:0006096 glycolysis | GO:0006094 gluconeogenesis | GO:0046686 response to cadmium ion	GO:0005829 cytosol	GO:0005524 ATP binding | GO:0051082 unfolded protein binding	-	pfam00118 Cpn60_TCP1	GO & Domain
Contig9831	1042	GAGCCAGCGACAACTTCTTC	59.9	55.0	GCTGCAGAAACGAGGAAGC	60.2	57.9	124	924	gi|351721974|ref|NP_001236460.1| uncharacterized protein LOC100305515	156	4.23E-87	GO:0001510 RNA methylation | GO:0034968 histone lysine methylation | GO:0009165 nucleotide biosynthetic process | GO:0009909 regulation of flower development	GO:0019013 viral nucleocapsid | GO:0005840 ribosome | GO:0005730 nucleolus	GO:0003723 RNA binding	-	pfam01248 Ribosomal_L7Ae	GO & Domain
Contig9838	1043	TGTCCTTGGCCTTGTAGACC	60.1	55.0	TGGTGGTTGAGGACTTGGAG	60.0	55.0	146	2045	gi|225439066|ref|XP_002266623.1| PREDICTED: cell division control protein 2 homolog C isoform 1	303	3.04E-191	GO:0006468 protein phosphorylation | GO:0051726 regulation of cell cycle | GO:0051301 cell division | GO:0048825 cotyledon development | GO:0042023 DNA endoreduplication | GO:0009826 unidimensional cell growth | GO:0010376 stomatal complex formation | GO:0009069 serine family amino acid metabolic process	GO:0000307 cyclin-dependent protein kinase holoenzyme complex | GO:0005737 cytoplasm | GO:0005634 nucleus	GO:0008353 RNA polymerase II carboxy-terminal domain kinase activity | GO:0005524 ATP binding | GO:0004693 cyclin-dependent protein kinase activity | GO:0030332 cyclin binding	2.7.11.22 | 2.7.11.23	pfam00069 Pkinase	GO & Enzyme & Domain
Contig9844	1046	AAGTCAAGGGCCGTACTGAG	60.2	55.0	CGTCTCGTAGGTCTTGTCCC	60.3	60.0	230	724	gi|339716090|gb|AEJ88291.1| group3 late embryogenesis abundant protein	85	2.26E-15	-	-	-	-	-
Contig9845	1047	TGTTGGTCCCTCTCATCCAC	59.8	55.0	TCATGCACAGCGACAAGAAC	59.9	50.0	290	2698	gi|462401148|gb|EMJ06705.1| hypothetical protein PRUPE_ppa008318mg	312	8.74E-109	GO:0009788 negative regulation of abscisic acid mediated signaling pathway | GO:0042744 hydrogen peroxide catabolic process | GO:0009651 response to salt stress | GO:0048573 photoperiodism, flowering | GO:0048510 regulation of timing of transition from vegetative to reproductive phase | GO:0009637 response to blue light | GO:0030308 negative regulation of cell growth | GO:0009409 response to cold…	GO:0005634 nucleus | GO:0005667 transcription factor complex	GO:0003700 sequence-specific DNA binding transcription factor activity | GO:0000976 transcription regulatory region sequence-specific DNA binding | GO:0042803 protein homodimerization activity	-	pfam01221 Dynein_light | pfam00046 Homeobox | pfam02183 HALZ | pfam12709 Kinetocho_Slk19	GO & Domain
Contig9861	1049	TAGCACTGCCAAACAACCAC	59.7	50.0	GGATATGACGAGGGAGAGCC	59.9	60.0	318	1090	gi|462417143|gb|EMJ21880.1| hypothetical protein PRUPE_ppa017413mg	62	2.07E-19	-	GO:0016020 membrane	-	-	-	GO only
Contig9887	1051	GGAGAAGGGAAGACGGGAAC	60.5	60.0	CTTCTCGCGAGTCACTTTGC	60.3	55.0	205	1686	gi|462415929|gb|EMJ20666.1| hypothetical protein PRUPE_ppa021368mg	433	3.64E-205	GO:0015713 phosphoglycerate transport | GO:0015712 hexose phosphate transport | GO:0035436 triose phosphate transmembrane transport | GO:0015758 glucose transport | GO:0006863 purine base transport	GO:0016021 integral to membrane | GO:0009941 chloroplast envelope	GO:0015120 phosphoglycerate transmembrane transporter activity | GO:0005355 glucose transmembrane transporter activity | GO:0071917 triose-phosphate transmembrane transporter activity | GO:0015297 antiporter activity	-	pfam03151 TPT | pfam00892 EamA | pfam08449 UAA	GO & Domain
Contig9917	1052	CCCAAATCTAACGCTCAACCC	60.0	52.4	TCGAGTAAGAAGCTCCGACC	59.7	55.0	305	792	gi|225432296|ref|XP_002273224.1| PREDICTED: uncharacterized protein LOC100249327	119	2.57E-57	-	-	-	-	pfam06705 SF-assemblin	Domain only
Contig9926	1053	TGCAAACTCGGATGCAACTG	60.2	50.0	AACCCTTTGCTGATTACGCG	59.9	50.0	429	1297	gi|508711109|gb|EOY03006.1| Uncharacterized protein TCM_017399	195	8.14E-83	-	-	-	-	-
Contig9934	1054	GAACTTGGACAGGAGCAAGC	59.9	55.0	CCGTCCATCTCTCACCTCC	59.6	63.2	178	842	gi|462421686|gb|EMJ25949.1| hypothetical protein PRUPE_ppa024197mg	141	7.09E-58	GO:0006863 purine base transport	GO:0005576 extracellular region	-	-	pfam05938 Self-incomp_S1	GO & Domain
Contig9963	1055	CCCGAAAGTGACGAGGTTTG	59.9	55.0	CCCATCCCTCTCCTTCCTTC	59.6	60.0	178	995	gi|508783699|gb|EOY30955.1| Uncharacterized protein TCM_037996	127	1.41E-34	GO:0009750 response to fructose stimulus | GO:0009744 response to sucrose stimulus	GO:0009536 plastid	-	-	-	GO only
Contig9994	1058	CAGAGATGGCCAGCAAATCG	60.1	55.0	ACACCACTACGATTCGATCATG	59.0	45.5	294	1681	gi|297741757|emb|CBI32889.3| unnamed protein product	133	6.61E-68	GO:0045454 cell redox homeostasis | GO:0006662 glycerol ether metabolic process | GO:0007154 cell communication | GO:0022900 electron transport chain | GO:0006118 electron transport	GO:0005886 plasma membrane | GO:0005634 nucleus | GO:0005829 cytosol | GO:0009536 plastid	GO:0009055 electron carrier activity | GO:0015035 protein disulfide oxidoreductase activity	-	pfam00085 Thioredoxin | pfam13098 Thioredoxin_2 | pfam13905 Thioredoxin_8 | pfam13899 Thioredoxin_7	GO & Domain
Contig10020	1059	GGGTTGCTCTTCATGCTGTC	59.9	55.0	AGTGAAACCAGCGACTTTGC	60.1	50.0	340	2245	gi|508779170|gb|EOY26426.1| O-fucosyltransferase family protein	416	2.40E-200	-	GO:0005802 trans-Golgi network | GO:0009505 plant-type cell wall | GO:0005794 Golgi apparatus | GO:0005768 endosome	-	-	pfam10250 O-FucT | pfam00903 Glyoxalase | pfam12681 Glyoxalase_2 | pfam13669 Glyoxalase_4	GO & Domain
Contig10028	1060	CAACCACATCACCGAAACCC	60.2	55.0	GAATGAGAAACCCGCCATCG	60.1	55.0	276	1353	gi|297735307|emb|CBI17669.3| unnamed protein product	37	2.16E-10	GO:0006007 glucose catabolic process | GO:0009749 response to glucose stimulus | GO:0009744 response to sucrose stimulus | GO:0009750 response to fructose stimulus | GO:0030244 cellulose biosynthetic process | GO:0071555 cell wall organization | GO:0009755 hormone-mediated signaling pathway | GO:0009723 response to ethylene stimulus	GO:0005829 cytosol | GO:0005618 cell wall | GO:0009506 plasmodesma | GO:0005794 Golgi apparatus	GO:0016866 intramolecular transferase activity | GO:0008466 glycogenin glucosyltransferase activity	-	-	GO only
Contig10054	1062	TTGACAACGTTCAAGCCTGG	59.7	50.0	TTCCCTGGATCTGAGGCAAC	60.2	55.0	259	2928	gi|508782712|gb|EOY29968.1| ABI1 isoform 1	550	8.52E-247	GO:0009788 negative regulation of abscisic acid mediated signaling pathway | GO:0010029 regulation of seed germination | GO:0006470 protein dephosphorylation | GO:0009414 response to water deprivation | GO:0009409 response to cold | GO:0009610 response to symbiotic fungus | GO:0010119 regulation of stomatal movement | GO:0009408 response to heat | GO:0006970 response to osmotic stress | GO:001020…	GO:0008287 protein serine/threonine phosphatase complex | GO:0005634 nucleus	GO:0046872 metal ion binding | GO:0004722 protein serine/threonine phosphatase activity | GO:0005515 protein binding	3.1.3.16	pfam00481 PP2C | pfam13672 PP2C_2	GO & Enzyme & Domain
Contig10138	1067	TTTGCAGGATGACAATGGGC	59.9	50.0	AGATCTTGTCGGACTGGAGC	59.9	55.0	345	1487	gi|118484545|gb|ABK94146.1| unknown	279	2.83E-148	GO:0016049 cell growth | GO:0000902 cell morphogenesis | GO:0006200 ATP catabolic process | GO:0006897 endocytosis | GO:0048193 Golgi vesicle transport | GO:0006858 extracellular transport	GO:0005737 cytoplasm | GO:0016020 membrane	GO:0042626 ATPase activity, coupled to transmembrane movement of substances | GO:0005524 ATP binding	-	pfam07933 DUF1681	GO & Domain
Contig10139	1068	CCCGCTTTCATCGCTGATAC	59.9	55.0	GTTCCGAGCCAAGTCCAAAG	59.9	55.0	142	1826	gi|508787237|gb|EOY34493.1| Uncharacterized protein TCM_042158	251	2.79E-99	-	-	-	-	pfam07795 DUF1635	Domain only
Contig10152	1069	GTGGGTGAGAGCTAGGTGAG	59.9	60.0	GAGATGGAGTGGAGGCAGAC	60.3	60.0	235	1780	gi|460402506|ref|XP_004246753.1| PREDICTED: trihelix transcription factor GT-3b-like	271	3.46E-126	GO:0006355 regulation of transcription, DNA-dependent | GO:0010200 response to chitin | GO:0010583 response to cyclopentenone | GO:0009407 toxin catabolic process	GO:0005730 nucleolus | GO:0016592 mediator complex | GO:0005667 transcription factor complex | GO:0000785 chromatin	GO:0042802 identical protein binding | GO:0043565 sequence-specific DNA binding | GO:0003700 sequence-specific DNA binding transcription factor activity | GO:0003682 chromatin binding	-	pfam13837 Myb_DNA-bind_4 | pfam13873 Myb_DNA-bind_5 | pfam10545 MADF_DNA_bdg	GO & Domain
Contig10153	1070	TTGACCTTTCTCCTGAGCCC	60.1	55.0	AACCACCTAACCTTTGCAGC	59.4	50.0	449	1806	gi|146215998|gb|ABQ10201.1| cysteine protease Cp3	316	1.56E-146	GO:0009651 response to salt stress | GO:0042742 defense response to bacterium | GO:0009269 response to desiccation | GO:0009266 response to temperature stimulus | GO:0006508 proteolysis | GO:0006972 hyperosmotic response | GO:0006833 water transport | GO:0007030 Golgi organization | GO:0006096 glycolysis | GO:0046686 response to cadmium ion	GO:0005576 extracellular region | GO:0005773 vacuole | GO:0005634 nucleus	GO:0004197 cysteine-type endopeptidase activity	-	pfam00112 Peptidase_C1 | pfam08246 Inhibitor_I29	GO & Domain
Contig10154	1071	ACTCCACCTGCCTGATGATC	59.9	55.0	TCGCAGGAGTTCAGGAAGAC	60.2	55.0	370	3945	gi|462406260|gb|EMJ11724.1| hypothetical protein PRUPE_ppa009211mg	296	3.86E-131	GO:0006979 response to oxidative stress	GO:0005886 plasma membrane	-	-	pfam05383 La | pfam09335 SNARE_assoc	GO & Domain
Contig10155	1072	ACCAGTAATCCGCCCATCTC	60.0	55.0	CAGAGACGCTAAGCTAGGCC	60.7	60.0	235	1659	gi|508712421|gb|EOY04318.1| Bifunctional dihydroflavonol 4-reductase/flavanone 4-reductase isoform 1	344	8.70E-194	GO:0006355 regulation of transcription, DNA-dependent | GO:0006352 transcription initiation, DNA-dependent	GO:0005739 mitochondrion | GO:0016021 integral to membrane | GO:0009506 plasmodesma | GO:0005783 endoplasmic reticulum | GO:0005667 transcription factor complex	GO:0003677 DNA binding | GO:0003700 sequence-specific DNA binding transcription factor activity | GO:0016987 sigma factor activity	-	pfam03661 UPF0121	GO & Domain
Contig10159	1073	ACCATCACAGACATCGGAGG	59.9	55.0	ACCATCACAGACATCGGAGG	59.9	55.0	282	4422	gi|444436392|gb|AGE09564.1| SPL2-like protein	469	3.44E-279	GO:0048510 regulation of timing of transition from vegetative to reproductive phase | GO:0010358 leaf shaping | GO:0048653 anther development | GO:0045893 positive regulation of transcription, DNA-dependent	GO:0005739 mitochondrion | GO:0009941 chloroplast envelope | GO:0005634 nucleus | GO:0005667 transcription factor complex	GO:0003677 DNA binding | GO:0003700 sequence-specific DNA binding transcription factor activity	-	pfam03110 SBP	GO & Domain
Contig10161	1074	ACGAGATGAGGGTTGGGTTC	60.2	55.0	ACTAATTGAAGGAAGATGCGCG	60.1	45.5	423	1926	gi|224055327|ref|XP_002298482.1| 20G-Fe(II) oxidoreductase	324	6.08E-115	GO:0031348 negative regulation of defense response | GO:0009813 flavonoid biosynthetic process | GO:0009595 detection of biotic stimulus | GO:0009867 jasmonic acid mediated signaling pathway | GO:0009697 salicylic acid biosynthetic process | GO:0009862 systemic acquired resistance, salicylic acid mediated signaling pathway | GO:0010363 regulation of plant-type hypersensitive response | GO:0010310…	GO:0016023 cytoplasmic membrane-bounded vesicle	GO:0052634 C-19 gibberellin 2-beta-dioxygenase activity | GO:0005506 iron ion binding	-	pfam14226 DIOX_N | pfam03171 2OG-FeII_Oxy	GO & Domain
Contig10168	1076	CGTCGTCACCACAGTTCATC	59.7	55.0	AGAATCATCGAACCATGCGC	59.8	50.0	438	3210	gi|462403711|gb|EMJ09268.1| hypothetical protein PRUPE_ppa001740mg	768	0	GO:0016558 protein import into peroxisome matrix | GO:0006635 fatty acid beta-oxidation | GO:0006486 protein glycosylation	GO:0009506 plasmodesma | GO:0005634 nucleus | GO:0005886 plasma membrane	-	-	pfam04782 DUF632 | pfam04783 DUF630	GO & Domain
Contig10169	1077	AATGTCGTCGAGAGCTACCC	60.0	55.0	TCGCAATCTCTTTCGCATGC	60.4	50.0	180	1715	gi|356513758|ref|XP_003525577.1| PREDICTED: uncharacterized protein LOC100779063	224	2.07E-56	-	-	-	-	pfam07797 DUF1639	Domain only
Contig10170	1078	TGCAATCATCATGCACTGCC	60.3	50.0	CCAACTTCGCCGACATCTTC	60.0	55.0	218	2096	gi|224056465|ref|XP_002298870.1| histone deacetylase	230	3.52E-141	GO:0006476 protein deacetylation | GO:0006342 chromatin silencing	GO:0005677 chromatin silencing complex	GO:0008270 zinc ion binding | GO:0070403 NAD+ binding | GO:0003677 DNA binding | GO:0016787 hydrolase activity	-	pfam00241 Cofilin_ADF | pfam02146 SIR2	GO & Domain
Contig10180	1079	AAACAAATTAGGCGGTCAGAAC	58.3	40.9	TTTGATTGATGTCGTCGCCG	60.0	50.0	304	378	gi|548850612|gb|ERN09027.1| hypothetical protein AMTR_s00153p00096120	29	6.07E-08	-	-	-	-	-
Contig10181	1080	AAACAAATTAGGCGGTCAGAAC	58.3	40.9	TTGAATTGATGTCGTCGCCG	60.0	50.0	304	1034	gi|357506145|ref|XP_003623361.1| hypothetical protein MTR_7g070000	170	1.84E-94	-	-	-	-	pfam04398 DUF538	Domain only
Contig10182	1081	TCCATTTCCTACCTGCCCAC	60.2	55.0	CAGCTTCGCCTCCATTGAAG	60.0	55.0	128	1359	gi|76782202|gb|ABA54871.1| putative chorismate mutase	317	2.73E-152	GO:0006007 glucose catabolic process | GO:0046417 chorismate metabolic process | GO:0000162 tryptophan biosynthetic process | GO:0009607 response to biotic stimulus | GO:0006571 tyrosine biosynthetic process | GO:0009094 L-phenylalanine biosynthetic process | GO:0006804 peroxidase reaction | GO:0006979 response to oxidative stress | GO:0019852 L-ascorbic acid metabolic process	GO:0005829 cytosol | GO:0009536 plastid	GO:0004106 chorismate mutase activity | GO:0016688 L-ascorbate peroxidase activity	5.4.99.5	pfam01817 CM_2	GO & Enzyme & Domain
Contig10255	1083	CTCTGCAACATCAAGCCCAC	60.2	55.0	GCTTGACATCAGCATCGACC	60.1	55.0	386	1952	gi|292668899|gb|ADE41104.1| AP2 domain class transcription factor	382	2.45E-164	GO:0070483 detection of hypoxia | GO:0006355 regulation of transcription, DNA-dependent | GO:0046685 response to arsenic-containing substance | GO:0006487 protein N-linked glycosylation	GO:0005634 nucleus | GO:0005886 plasma membrane | GO:0005667 transcription factor complex	GO:0003677 DNA binding | GO:0003700 sequence-specific DNA binding transcription factor activity	-	pfam00847 AP2	GO & Domain
Contig10261	1084	GAAGGGAGACGAGTAGCTGG	60.0	60.0	TTTGCCCAGCTACTCGTCC	60.5	57.9	207	1723	gi|508776886|gb|EOY24142.1| Casein kinase II beta chain 1 isoform 1	279	8.71E-160	GO:0042753 positive regulation of circadian rhythm | GO:0071900 regulation of protein serine/threonine kinase activity | GO:0048573 photoperiodism, flowering | GO:0009069 serine family amino acid metabolic process	GO:0005956 protein kinase CK2 complex | GO:0005737 cytoplasm | GO:0005634 nucleus | GO:0005667 transcription factor complex	GO:0004674 protein serine/threonine kinase activity | GO:0008134 transcription factor binding | GO:0019887 protein kinase regulator activity	-	pfam01214 CK_II_beta	GO & Domain
Contig10266	1085	CCTTGTCCAACCTGAAAGCG	60.2	55.0	GACGGCTCTGAAACTCAACG	59.9	55.0	123	1522	gi|508716482|gb|EOY08379.1| Peptidase M20/M25/M40 family protein isoform 1	412	2.68E-205	GO:0046482 para-aminobenzoic acid metabolic process | GO:0006508 proteolysis | GO:0009850 auxin metabolic process | GO:0006558 L-phenylalanine metabolic process	GO:0016023 cytoplasmic membrane-bounded vesicle | GO:0009507 chloroplast | GO:0005783 endoplasmic reticulum	GO:0047980 hippurate hydrolase activity | GO:0010211 IAA-Leu conjugate hydrolase activity | GO:0010210 IAA-Phe conjugate hydrolase activity | GO:0008237 metallopeptidase activity	-	pfam01546 Peptidase_M20 | pfam07687 M20_dimer	GO & Domain
Contig10267	1086	CCTTGTCCAACCTGAAAGCG	60.2	55.0	GACGGCTCTGAAACTCAACG	59.9	55.0	123	1925	gi|508716482|gb|EOY08379.1| Peptidase M20/M25/M40 family protein isoform 1	311	1.47E-152	GO:0046482 para-aminobenzoic acid metabolic process | GO:0006508 proteolysis | GO:0009850 auxin metabolic process | GO:0006558 L-phenylalanine metabolic process	GO:0016023 cytoplasmic membrane-bounded vesicle | GO:0009507 chloroplast | GO:0005783 endoplasmic reticulum	GO:0047980 hippurate hydrolase activity | GO:0010211 IAA-Leu conjugate hydrolase activity | GO:0010210 IAA-Phe conjugate hydrolase activity | GO:0008237 metallopeptidase activity	-	pfam01546 Peptidase_M20 | pfam07687 M20_dimer	GO & Domain
Contig10284	1087	AGAGCACAACCCAGACAGAG	60.1	55.0	GATGGTGGAAGGGAAGAGGG	60.2	60.0	164	1480	gi|356531108|ref|XP_003534120.1| PREDICTED: probable NAD(P)H-dependent oxidoreductase 2-like	301	9.05E-139	GO:0055114 oxidation-reduction process | GO:0009651 response to salt stress | GO:0006826 iron ion transport	GO:0005739 mitochondrion	GO:0016491 oxidoreductase activity	-	pfam00248 Aldo_ket_red	GO & Domain
Contig10284	1088	AACCCACTTTCCCTCTCCAC	60.0	55.0	GTGATGAAGATGTCGCCACG	60.1	55.0	404	1480	gi|356531108|ref|XP_003534120.1| PREDICTED: probable NAD(P)H-dependent oxidoreductase 2-like	301	9.05E-139	GO:0055114 oxidation-reduction process | GO:0009651 response to salt stress | GO:0006826 iron ion transport	GO:0005739 mitochondrion	GO:0016491 oxidoreductase activity	-	pfam00248 Aldo_ket_red	GO & Domain
Contig10294	1089	CTCGTCGATCCGCTTCTTTG	59.8	55.0	ACTGGTAGCGTCCCTTCTTC	59.9	55.0	179	2041	gi|255538116|ref|XP_002510123.1| conserved hypothetical protein	390	1.44E-222	GO:0009611 response to wounding | GO:0010051 xylem and phloem pattern formation | GO:0055114 oxidation-reduction process | GO:0006694 steroid biosynthetic process | GO:0008207 C21-steroid hormone metabolic process | GO:0008209 androgen metabolic process | GO:0008210 estrogen metabolic process	GO:0005829 cytosol	GO:0003854 3-beta-hydroxy-delta5-steroid dehydrogenase activity | GO:0047787 delta4-3-oxosteroid 5beta-reductase activity | GO:0050662 coenzyme binding | GO:0000166 nucleotide binding	1.3.1.3	-	GO & Enzyme
Contig10295	1090	CCCACCACCAACTCATCTTG	59.2	55.0	ACTGGTAGCGTCCCTTCTTC	59.9	55.0	143	2141	gi|255538116|ref|XP_002510123.1| conserved hypothetical protein	378	3.99E-212	GO:0009611 response to wounding | GO:0010051 xylem and phloem pattern formation | GO:0055114 oxidation-reduction process | GO:0006694 steroid biosynthetic process | GO:0008207 C21-steroid hormone metabolic process | GO:0008209 androgen metabolic process | GO:0008210 estrogen metabolic process	GO:0005829 cytosol	GO:0003854 3-beta-hydroxy-delta5-steroid dehydrogenase activity | GO:0047787 delta4-3-oxosteroid 5beta-reductase activity | GO:0050662 coenzyme binding | GO:0000166 nucleotide binding	1.3.1.3	-	GO & Enzyme
Contig10303	1091	GAACATCAGGAAGGGCAAGC	59.9	55.0	CCACCACACATTGAACCAAAC	58.9	47.6	132	969	gi|502153735|ref|XP_004509445.1| PREDICTED: transcriptional regulator ATRX homolog isoform X1	172	3.42E-60	-	-	-	-	-
Contig10304	1092	TTGCCCTCTCTCACCAAATG	58.6	50.0	TCTCCAACTTGCCCACTCTC	60.1	55.0	201	1332	gi|449454436|ref|XP_004144961.1| PREDICTED: BI1-like protein-like	244	6.07E-132	GO:0006623 protein targeting to vacuole | GO:0016197 endosome transport | GO:0048193 Golgi vesicle transport | GO:0009742 brassinosteroid mediated signaling pathway | GO:0009826 unidimensional cell growth	GO:0016021 integral to membrane	-	-	pfam01027 Bax1-I	GO & Domain
Contig10306	1093	CGTGCTCCTTCTGTCCCTTG	61.4	60.0	ATCCCTTGCTTTGGTTGTCG	59.5	50.0	210	3650	gi|255562836|ref|XP_002522423.1| sur2 hydroxylase/desaturase, putative	183	5.16E-116	-	GO:0005773 vacuole | GO:0005886 plasma membrane	GO:0003677 DNA binding	-	pfam04116 FA_hydroxylase	GO & Domain
Contig10318	1095	TGCTTTAAGTGTGGCAAGCC	60.1	50.0	GATACCCAGCAGAGGAGTGG	60.0	60.0	427	1987	gi|508702236|gb|EOX94132.1| GroES-like zinc-binding alcohol dehydrogenase family protein	390	1.52E-216	GO:0055114 oxidation-reduction process	-	GO:0000166 nucleotide binding | GO:0050897 cobalt ion binding | GO:0008270 zinc ion binding | GO:0004022 alcohol dehydrogenase (NAD) activity	-	pfam00107 ADH_zinc_N | pfam08240 ADH_N | pfam13602 ADH_zinc_N_2 | pfam00098 zf-CCHC	GO & Domain
Contig10322	1096	AGCAAATTGGCCCATCTGTG	59.9	50.0	TGTGCGTGATCTCTGAGGAC	60.2	55.0	241	1150	gi|255572650|ref|XP_002527258.1| transcription factor, putative	168	1.36E-43	GO:0006355 regulation of transcription, DNA-dependent	GO:0005667 transcription factor complex	GO:0003700 sequence-specific DNA binding transcription factor activity | GO:0046983 protein dimerization activity	-	-	GO only
Contig10323	1097	GGCTGCTGGTTGTAATAGCTC	59.8	52.4	ATCAGGAGTTCAGCGTCTCC	59.9	55.0	154	1090	gi|225448026|ref|XP_002272994.1| PREDICTED: transmembrane emp24 domain-containing protein 10-like	204	1.80E-113	GO:0006886 intracellular protein transport	GO:0016021 integral to membrane | GO:0009507 chloroplast	GO:0008320 protein transmembrane transporter activity	-	pfam01105 EMP24_GP25L	GO & Domain
Contig10346	1099	TGCACGGTTACAGCATTTCC	59.9	50.0	CGCGGAGGATGTCGTTTATG	59.9	55.0	413	1961	gi|255544119|ref|XP_002513122.1| glucose regulated repressor protein, putative	405	1.16E-178	GO:0048645 organ formation | GO:0000956 nuclear-transcribed mRNA catabolic process | GO:0016567 protein ubiquitination | GO:0006511 ubiquitin-dependent protein catabolic process | GO:0010252 auxin homeostasis	-	GO:0004842 ubiquitin-protein ligase activity	-	-	GO only
Contig10349	1100	GAAAGCTGGATGATCGCTCG	59.9	55.0	ACACTGCGCATAATTCCGTG	60.0	50.0	438	2420	gi|462395876|gb|EMJ01675.1| hypothetical protein PRUPE_ppa009045mg	262	4.80E-141	-	GO:0016021 integral to membrane | GO:0005739 mitochondrion | GO:0009941 chloroplast envelope	-	-	pfam03647 Tmemb_14 | pfam00076 RRM_1 | pfam14259 RRM_6 | pfam13893 RRM_5	GO & Domain
Contig10350	1101	GAAAGCTGGATGATCGCTCG	59.9	55.0	ACACTGCGCATAATTCCGTG	60.0	50.0	438	2040	gi|449436495|ref|XP_004136028.1| PREDICTED: pre-mRNA-splicing factor SF2-like	286	2.73E-152	-	GO:0016021 integral to membrane | GO:0005739 mitochondrion | GO:0009941 chloroplast envelope	-	-	pfam03647 Tmemb_14 | pfam00076 RRM_1 | pfam14259 RRM_6 | pfam13893 RRM_5	GO & Domain
Contig10364	1102	CGAGAATCTTCAGCATCGCC	59.9	55.0	TAGAGAGAGAAAGCGCACCC	59.9	55.0	399	2550	gi|225427794|ref|XP_002269363.1| PREDICTED: uncharacterized protein LOC100255631	573	3.83E-284	GO:0006355 regulation of transcription, DNA-dependent | GO:0009410 response to xenobiotic stimulus | GO:0009737 response to abscisic acid stimulus | GO:0030968 endoplasmic reticulum unfolded protein response	GO:0005829 cytosol | GO:0005634 nucleus | GO:0005667 transcription factor complex	GO:0043565 sequence-specific DNA binding | GO:0046983 protein dimerization activity | GO:0003700 sequence-specific DNA binding transcription factor activity	-	pfam07716 bZIP_2 | pfam00170 bZIP_1	GO & Domain
Contig10365	1103	TGATAGGGCAGATGGACACG	60.0	55.0	GCCAAACAACCACAGGAGAG	59.8	55.0	396	1034	gi|356530870|ref|XP_003534002.1| PREDICTED: uncharacterized protein LOC100780373	105	2.70E-46	GO:0030001 metal ion transport	-	GO:0046872 metal ion binding	-	pfam00403 HMA	GO & Domain
Contig10384	1104	AAGGGTCAAGCTCCAGAGTG	60.1	55.0	GGATGACCGAAGCCATGTTG	60.0	55.0	194	947	gi|222423455|dbj|BAH19698.1| AT1G30820	69	1.84E-34	GO:0006541 glutamine metabolic process | GO:0044210 'de novo' CTP biosynthetic process | GO:0009793 embryo development ending in seed dormancy | GO:0046686 response to cadmium ion | GO:0000478 endonucleolytic cleavage involved in rRNA processing | GO:0006206 pyrimidine base metabolic process	GO:0005829 cytosol	GO:0003883 CTP synthase activity | GO:0005524 ATP binding	-	-	GO only
Contig10390	1106	TGCTCCGAACTGTTGAAAGC	59.8	50.0	TCAAGGAAGGAAAGAAGCCC	58.2	50.0	178	1637	gi|255634598|gb|ACU17661.1| unknown	207	1.21E-123	GO:0055085 transmembrane transport | GO:0006898 receptor-mediated endocytosis | GO:0015031 protein transport	GO:0005769 early endosome | GO:0005794 Golgi apparatus | GO:0005886 plasma membrane | GO:0030658 transport vesicle membrane | GO:0016021 integral to membrane | GO:0005802 trans-Golgi network	GO:0022857 transmembrane transporter activity	-	pfam04144 SCAMP | pfam03006 HlyIII | pfam04235 DUF418 | pfam11877 DUF3397 | pfam03729 DUF308	GO & Domain
Contig10392	1107	GCGCTTTGACGCACATTTG	59.9	52.6	ATCCGGAGTCACAGTACTGC	59.9	55.0	413	1887	gi|225435383|ref|XP_002282609.1| PREDICTED: uncharacterized protein LOC100243216	340	3.86E-148	GO:0009695 jasmonic acid biosynthetic process | GO:0009753 response to jasmonic acid stimulus | GO:0009611 response to wounding | GO:0010286 heat acclimation | GO:0006508 proteolysis | GO:0009620 response to fungus	GO:0005737 cytoplasm	GO:0008234 cysteine-type peptidase activity	-	pfam02338 OTU	GO & Domain
Contig10395	1108	TCGCACGATTTGTTGAGAGC	59.9	50.0	CTTGTTGTCGATCCACTGGC	59.9	55.0	383	2913	gi|508706433|gb|EOX98329.1| Cyclin-D3-1	377	2.74E-101	GO:0010103 stomatal complex morphogenesis | GO:0042127 regulation of cell proliferation | GO:0006275 regulation of DNA replication | GO:0000911 cytokinesis by cell plate formation | GO:0010075 regulation of meristem growth | GO:0010389 regulation of G2/M transition of mitotic cell cycle | GO:0051225 spindle assembly | GO:0000079 regulation of cyclin-dependent protein kinase activity | GO:0042023 …	GO:0005634 nucleus	GO:0016538 cyclin-dependent protein kinase regulator activity | GO:0019901 protein kinase binding	-	pfam03106 WRKY | pfam00134 Cyclin_N	GO & Domain
Contig10405	1109	CCCACCTTCATTTCCACTGC	59.9	55.0	AGAGATGAAGACGACGGTGG	59.9	55.0	356	2121	gi|462397494|gb|EMJ03162.1| hypothetical protein PRUPE_ppa004707mg	490	2.03E-269	GO:0009086 methionine biosynthetic process | GO:0009117 nucleotide metabolic process | GO:0000394 RNA splicing, via endonucleolytic cleavage and ligation	GO:0009536 plastid | GO:0005773 vacuole | GO:0005634 nucleus	GO:0035529 NADH pyrophosphatase activity | GO:0004528 phosphodiesterase I activity	-	pfam01663 Phosphodiest | pfam00884 Sulfatase	GO & Domain
Contig10417	1111	GACGACCTTCTCCGACTCTC	60.0	60.0	CTCACTCTACCACCGTCCTC	59.7	60.0	309	1170	-	-	-	-	-	-	-	-
Contig10417	1112	GACGACCTTCTCCGACTCTC	60.0	60.0	CTCACTCTACCACCGTCCTC	59.7	60.0	309	1170	-	-	-	-	-	-	-	-
Contig10428	1114	TTCAGACAGGACAGGCGATC	60.2	55.0	CTGTGCGACATCTCCAACAC	59.9	55.0	165	1014	gi|508774779|gb|EOY22035.1| UPF0139 membrane protein	100	1.06E-49	GO:0006661 phosphatidylinositol biosynthetic process	-	-	-	pfam03669 UPF0139	GO & Domain
Contig10430	1115	ACGCAGGACTAAACATTCGC	59.7	50.0	CAGCTGCGGTTACTATCACG	59.5	55.0	194	4768	gi|508716981|gb|EOY08878.1| Calcium and calcium/calmodulin-dependent serine/threonine-protein kinase isoform 1	697	0	GO:0009651 response to salt stress	GO:0016020 membrane	GO:0008375 acetylglucosaminyltransferase activity	-	pfam02485 Branch	GO & Domain
Contig10432	1116	GCAGCAAGTGGAGATGGAAC	59.9	55.0	GAAGACGACCCAATTGCTCG	60.0	55.0	408	2360	gi|449462764|ref|XP_004149110.1| PREDICTED: 2-aminoethanethiol dioxygenase-like	272	3.34E-113	GO:0001666 response to hypoxia | GO:0009061 anaerobic respiration | GO:0009862 systemic acquired resistance, salicylic acid mediated signaling pathway | GO:0010089 xylem development | GO:0010310 regulation of hydrogen peroxide metabolic process | GO:0044036 cell wall macromolecule metabolic process | GO:0019530 taurine metabolic process	GO:0005634 nucleus	GO:0047800 cysteamine dioxygenase activity	-	pfam07847 DUF1637	GO & Domain
Contig10462	1119	AGAACAACAAATTCCCGCGG	60.2	50.0	ATGGTGATCGCGCGTAAATG	60.2	50.0	374	1616	gi|508707864|gb|EOX99760.1| WRKY DNA-binding protein 75	120	7.93E-22	GO:0006355 regulation of transcription, DNA-dependent	GO:0005667 transcription factor complex	GO:0003700 sequence-specific DNA binding transcription factor activity | GO:0043565 sequence-specific DNA binding	-	-	GO only
Contig10479	1120	CATTAACCTTTGGACGGCCC	59.9	55.0	ATGACTTTGGGCAGCTTGTG	59.8	50.0	383	1958	gi|225423965|ref|XP_002279257.1| PREDICTED: ethylene-responsive transcription factor ERF118	277	7.45E-61	GO:0009788 negative regulation of abscisic acid mediated signaling pathway | GO:0006355 regulation of transcription, DNA-dependent	GO:0009536 plastid | GO:0005634 nucleus | GO:0005667 transcription factor complex	GO:0003677 DNA binding | GO:0003700 sequence-specific DNA binding transcription factor activity	-	pfam00847 AP2	GO & Domain
Contig10480	1121	GCGCTTCTCTTGGATGGAAC	60.0	55.0	AATGACCCTGGAGACGACAC	60.2	55.0	179	1245	gi|508706113|gb|EOX98009.1| Alpha/beta-Hydrolases superfamily protein, putative isoform 1	296	1.15E-112	GO:0008152 metabolic process	-	GO:0016787 hydrolase activity	-	pfam12697 Abhydrolase_6 | pfam00561 Abhydrolase_1 | pfam12695 Abhydrolase_5 | pfam02129 Peptidase_S15	GO & Domain
Contig10481	1122	TGCGGAGGATCATCATCAGG	60.1	55.0	GACCCTGGAGACGAGACAAG	60.2	60.0	331	1683	gi|462404975|gb|EMJ10439.1| hypothetical protein PRUPE_ppa007081mg	377	5.24E-182	GO:0055114 oxidation-reduction process | GO:0051259 protein oligomerization | GO:0006457 protein folding | GO:0010286 heat acclimation | GO:0045454 cell redox homeostasis | GO:0046686 response to cadmium ion | GO:0006118 electron transport	GO:0005829 cytosol	GO:0016705 oxidoreductase activity, acting on paired donors, with incorporation or reduction of molecular oxygen | GO:0009055 electron carrier activity | GO:0004497 monooxygenase activity | GO:0016671 oxidoreductase activity, acting on a sulfur group of donors, disulfide as acceptor | GO:0020037 heme binding | GO:0005506 iron ion binding | GO:0030544 Hsp70 protein binding	-	pfam00085 Thioredoxin | pfam13414 TPR_11 | pfam13098 Thioredoxin_2 | pfam13432 TPR_16 | pfam13371 TPR_9 | pfam13899 Thioredoxin_7	GO & Domain
Contig10498	1124	TGTGCGTGTTGGGATTTGAC	60.1	50.0	GAGGAATTAATCGGCCGACC	59.2	55.0	435	1542	gi|224141003|ref|XP_002323865.1| predicted protein	166	1.86E-25	-	GO:0016023 cytoplasmic membrane-bounded vesicle	GO:0005509 calcium ion binding	-	pfam13499 EF_hand_5 | pfam13833 EF_hand_6 | pfam00036 efhand | pfam13405 EF_hand_4 | pfam13202 EF_hand_3	GO & Domain
Contig10502	1125	TTTGGCATGTTGAGTCCAGC	59.8	50.0	GCAGACCAGCGAGTTTACAC	59.9	55.0	210	2336	gi|462420320|gb|EMJ24583.1| hypothetical protein PRUPE_ppa005622mg	319	1.77E-149	GO:0016558 protein import into peroxisome matrix | GO:0048573 photoperiodism, flowering | GO:0006508 proteolysis | GO:0006635 fatty acid beta-oxidation	GO:0009505 plant-type cell wall | GO:0016023 cytoplasmic membrane-bounded vesicle | GO:0005576 extracellular region	GO:0004190 aspartic-type endopeptidase activity	-	pfam00026 Asp	GO & Domain
Contig10503	1126	TTTGGCATGTTGAGTCCAGC	59.8	50.0	GCAGACCAGCGAGTTTACAC	59.9	55.0	210	2452	gi|462420320|gb|EMJ24583.1| hypothetical protein PRUPE_ppa005622mg	321	1.50E-150	GO:0016558 protein import into peroxisome matrix | GO:0048573 photoperiodism, flowering | GO:0006508 proteolysis | GO:0006635 fatty acid beta-oxidation	GO:0009505 plant-type cell wall | GO:0016023 cytoplasmic membrane-bounded vesicle | GO:0005576 extracellular region	GO:0004190 aspartic-type endopeptidase activity	-	pfam00026 Asp	GO & Domain
Contig10504	1127	TTCAACAACCATGCCGCATC	60.5	50.0	AATCACCAGGAGAGTGCCAG	60.2	55.0	231	945	gi|462406923|gb|EMJ12387.1| hypothetical protein PRUPE_ppa006554mg	138	4.64E-77	GO:0007568 aging | GO:0009737 response to abscisic acid stimulus | GO:0009845 seed germination | GO:0009651 response to salt stress | GO:0006479 protein methylation | GO:0046500 S-adenosylmethionine metabolic process	GO:0005634 nucleus | GO:0005829 cytosol	GO:0004719 protein-L-isoaspartate (D-aspartate) O-methyltransferase activity	-	pfam01135 PCMT | pfam12847 Methyltransf_18 | pfam13659 Methyltransf_26	GO & Domain
Contig10505	1128	ACTGCTCCACCATTGCTTTG	59.8	50.0	AATCACCAGGAGAGTGCCAG	60.2	55.0	147	1216	gi|224121858|ref|XP_002318690.1| predicted protein	237	8.57E-128	GO:0007568 aging | GO:0009737 response to abscisic acid stimulus | GO:0009845 seed germination | GO:0009651 response to salt stress | GO:0006479 protein methylation | GO:0046500 S-adenosylmethionine metabolic process	GO:0005634 nucleus | GO:0005829 cytosol	GO:0004719 protein-L-isoaspartate (D-aspartate) O-methyltransferase activity	2.1.1.77	pfam01135 PCMT | pfam12847 Methyltransf_18 | pfam13847 Methyltransf_31 | pfam13659 Methyltransf_26 | pfam05175 MTS	GO & Enzyme & Domain
Contig10510	1129	TCCCTGCCGATGGACATATG	60.1	55.0	TTCACCACCCTCTAACGTCG	60.2	55.0	253	2267	gi|225427754|ref|XP_002267001.1| PREDICTED: uncharacterized protein LOC100243531	204	7.61E-80	GO:0048364 root development | GO:0042991 transcription factor import into nucleus | GO:0006355 regulation of transcription, DNA-dependent | GO:0009165 nucleotide biosynthetic process | GO:0048825 cotyledon development	GO:0005634 nucleus | GO:0005667 transcription factor complex	GO:0042802 identical protein binding | GO:0003677 DNA binding | GO:0003700 sequence-specific DNA binding transcription factor activity	-	pfam00847 AP2	GO & Domain
Contig10542	1131	CCTTCTCGCCAAATATCGCC	59.9	55.0	AAATAACCCTCCACGCCTCG	60.9	55.0	382	2148	gi|508720956|gb|EOY12853.1| NAC domain class transcription factor isoform 1	335	2.20E-159	GO:0009414 response to water deprivation | GO:0006355 regulation of transcription, DNA-dependent | GO:0009737 response to abscisic acid stimulus	GO:0005634 nucleus	GO:0003677 DNA binding	-	pfam02365 NAM	GO & Domain
Contig10545	1132	AAGAAAGCAAACCGACGAGC	60.2	50.0	CGTCGGCCTTCTTTACACTG	59.7	55.0	122	1314	gi|225432173|ref|XP_002268095.1| PREDICTED: rRNA-processing protein fcf2-like isoform 1	194	2.16E-93	-	GO:0009536 plastid	-	-	pfam08698 Fcf2	GO & Domain
Contig10546	1134	GTGCATGAGGAGTTAGCGTG	59.7	55.0	CACATACGTCCGGCTTCAAC	60.0	55.0	137	1431	gi|225436091|ref|XP_002277507.1| PREDICTED: probable carboxylesterase 15	314	7.53E-176	GO:0008152 metabolic process	-	GO:0004091 carboxylesterase activity	3.1.1.1	pfam07859 Abhydrolase_3	GO & Enzyme & Domain
Contig10546	1133	TCGCTATAGACTCGCAGGAC	59.5	55.0	CACATACGTCCGGCTTCAAC	60.0	55.0	251	1431	gi|225436091|ref|XP_002277507.1| PREDICTED: probable carboxylesterase 15	314	7.53E-176	GO:0008152 metabolic process	-	GO:0004091 carboxylesterase activity	3.1.1.1	pfam07859 Abhydrolase_3	GO & Enzyme & Domain
Contig10548	1135	GGATTGTGGAGCGAGTGTTG	59.9	55.0	CTGCTGCTTTGCCTAGAGAG	59.1	55.0	122	1802	gi|502143007|ref|XP_004505181.1| PREDICTED: serine/threonine-protein kinase SRK2E-like	264	4.45E-166	GO:0042744 hydrogen peroxide catabolic process | GO:0009739 response to gibberellin stimulus | GO:0010119 regulation of stomatal movement | GO:0006636 unsaturated fatty acid biosynthetic process | GO:0009414 response to water deprivation | GO:0040007 growth | GO:0009651 response to salt stress | GO:2000377 regulation of reactive oxygen species metabolic process | GO:0042742 defense response to ba…	GO:0005829 cytosol | GO:0005634 nucleus	GO:0009931 calcium-dependent protein serine/threonine kinase activity | GO:0005515 protein binding | GO:0004713 protein tyrosine kinase activity | GO:0005524 ATP binding	2.7.11.1	pfam00069 Pkinase | pfam07714 Pkinase_Tyr	GO & Enzyme & Domain
Contig10549	1136	GGATTGTGGAGCGAGTGTTG	59.9	55.0	CTGCTGCTTTGCCTAGAGAG	59.1	55.0	122	1848	gi|502143007|ref|XP_004505181.1| PREDICTED: serine/threonine-protein kinase SRK2E-like	363	2.93E-229	GO:0042744 hydrogen peroxide catabolic process | GO:0009739 response to gibberellin stimulus | GO:0010119 regulation of stomatal movement | GO:0006636 unsaturated fatty acid biosynthetic process | GO:0009414 response to water deprivation | GO:0040007 growth | GO:0009651 response to salt stress | GO:2000377 regulation of reactive oxygen species metabolic process | GO:0042742 defense response to ba…	GO:0005829 cytosol | GO:0005634 nucleus	GO:0009931 calcium-dependent protein serine/threonine kinase activity | GO:0005515 protein binding | GO:0004713 protein tyrosine kinase activity | GO:0005524 ATP binding	2.7.11.1	pfam00069 Pkinase | pfam07714 Pkinase_Tyr	GO & Enzyme & Domain
Contig10550	1137	CCGCAATAAACCACGAGACG	60.4	55.0	CTACCGTGCATGATGATCGC	59.9	55.0	223	768	gi|255553671|ref|XP_002517876.1| protein phosphatase 2c, putative	157	1.65E-89	GO:0009684 indoleacetic acid biosynthetic process | GO:0031348 negative regulation of defense response | GO:0009627 systemic acquired resistance | GO:0006569 tryptophan catabolic process | GO:0006470 protein dephosphorylation	GO:0008287 protein serine/threonine phosphatase complex	GO:0004722 protein serine/threonine phosphatase activity	-	pfam00481 PP2C	GO & Domain
Contig10555	1138	TCCTGGACTTGGTGGAGTTG	60.0	55.0	GAAATCCAGCCGTTCCCATG	60.0	55.0	330	3972	gi|255583434|ref|XP_002532476.1| leucine-rich repeat-containing protein, putative	559	1.10E-269	GO:0010162 seed dormancy | GO:0009740 gibberellic acid mediated signaling pathway | GO:0006470 protein dephosphorylation	GO:0005886 plasma membrane | GO:0005634 nucleus	GO:0004721 phosphoprotein phosphatase activity	-	pfam13344 Hydrolase_6 | pfam13242 Hydrolase_like | pfam00702 Hydrolase | pfam13855 LRR_8 | pfam12799 LRR_4	GO & Domain
Contig10586	1139	AGAGCCTTCATAGCACGACC	60.3	55.0	CCACAGTGCTTTGTTCGGAG	60.2	55.0	196	651	-	-	-	-	-	-	-	-
Contig10605	1140	GGCTCCGTTTATAACACCGC	60.1	55.0	AGTTCCACGCAGAGTCTCTC	59.9	55.0	316	5611	gi|508776162|gb|EOY23418.1| Multidrug resistance-associated protein 14 isoform 1	1483	0	GO:0055085 transmembrane transport | GO:0055114 oxidation-reduction process | GO:0006200 ATP catabolic process	GO:0005774 vacuolar membrane | GO:0016021 integral to membrane | GO:0005886 plasma membrane	GO:0032440 2-alkenal reductase [NAD(P)] activity | GO:0042626 ATPase activity, coupled to transmembrane movement of substances | GO:0005524 ATP binding	3.6.3.44	pfam00664 ABC_membrane | pfam00005 ABC_tran	GO & Enzyme & Domain
Contig10607	1141	GAAACCAAAGGAGTCGTCGC	60.2	55.0	TCCGATCCGCCATAGTTGTC	60.4	55.0	278	1425	gi|462398002|gb|EMJ03670.1| hypothetical protein PRUPE_ppa010225mg	236	2.16E-110	GO:0009737 response to abscisic acid stimulus | GO:0009651 response to salt stress	GO:0009507 chloroplast	-	-	-	GO only
Contig10610	1142	AGATGGAGACGGTTGCTAGG	59.6	55.0	ATCCTCTCTGCTGCTCAAGG	59.9	55.0	173	1804	gi|224064400|ref|XP_002301457.1| predicted protein	198	1.25E-119	GO:0010162 seed dormancy | GO:0016049 cell growth | GO:0000902 cell morphogenesis | GO:0006508 proteolysis | GO:0006635 fatty acid beta-oxidation | GO:0048193 Golgi vesicle transport | GO:0050790 regulation of catalytic activity	GO:0005829 cytosol | GO:0005773 vacuole	GO:0004197 cysteine-type endopeptidase activity	-	pfam00112 Peptidase_C1 | pfam08127 Propeptide_C1	GO & Domain
Contig10611	1143	ATCCTCTCTGCTGCTCAAGG	59.9	55.0	AGATGGAGACGGTTGCTAGG	59.6	55.0	171	1897	gi|225437812|ref|XP_002281936.1| PREDICTED: cathepsin B-like isoform 1	190	1.77E-98	GO:0006508 proteolysis | GO:0050790 regulation of catalytic activity	GO:0005773 vacuole	GO:0004197 cysteine-type endopeptidase activity	-	pfam00112 Peptidase_C1 | pfam08127 Propeptide_C1	GO & Domain
Contig10612	1144	ATCCTCTCTGCTGCTCAAGG	59.9	55.0	AGATGGAGACGGTTGCTAGG	59.6	55.0	171	1914	gi|508703608|gb|EOX95504.1| Cysteine proteinases superfamily protein	354	1.06E-188	GO:0010162 seed dormancy | GO:0016049 cell growth | GO:0000902 cell morphogenesis | GO:0006508 proteolysis | GO:0006635 fatty acid beta-oxidation | GO:0048193 Golgi vesicle transport | GO:0050790 regulation of catalytic activity	GO:0005829 cytosol | GO:0005773 vacuole	GO:0004197 cysteine-type endopeptidase activity	-	pfam00112 Peptidase_C1 | pfam08127 Propeptide_C1	GO & Domain
Contig10613	1145	ATCCTCTCTGCTGCTCAAGG	59.9	55.0	AGATGGAGACGGTTGCTAGG	59.6	55.0	171	1950	gi|508703608|gb|EOX95504.1| Cysteine proteinases superfamily protein	354	1.73E-185	GO:0010162 seed dormancy | GO:0016049 cell growth | GO:0000902 cell morphogenesis | GO:0006508 proteolysis | GO:0006635 fatty acid beta-oxidation | GO:0048193 Golgi vesicle transport | GO:0050790 regulation of catalytic activity	GO:0005829 cytosol | GO:0005773 vacuole	GO:0004197 cysteine-type endopeptidase activity	-	pfam00112 Peptidase_C1 | pfam08127 Propeptide_C1	GO & Domain
Contig10614	1146	ATCCTCTCTGCTGCTCAAGG	59.9	55.0	AGATGGAGACGGTTGCTAGG	59.6	55.0	171	1973	gi|225437812|ref|XP_002281936.1| PREDICTED: cathepsin B-like isoform 1	190	1.77E-98	GO:0006508 proteolysis | GO:0050790 regulation of catalytic activity	GO:0005773 vacuole	GO:0004197 cysteine-type endopeptidase activity	-	pfam00112 Peptidase_C1 | pfam08127 Propeptide_C1	GO & Domain
Contig10654	1148	GACGCAGAATCCGACGAAAG	60.1	55.0	AAGAAGGAGAAGAGTGGCGG	60.2	55.0	414	5973	gi|225462440|ref|XP_002264614.1| PREDICTED: serine/threonine-protein phosphatase BSL3-like	1001	0	GO:0009750 response to fructose stimulus | GO:0009749 response to glucose stimulus | GO:0009744 response to sucrose stimulus | GO:0016126 sterol biosynthetic process | GO:0009831 plant-type cell wall modification involved in multidimensional cell growth | GO:0009663 plasmodesma organization | GO:0009826 unidimensional cell growth | GO:0006084 acetyl-CoA metabolic process | GO:0030244 cellulose bi…	GO:0005802 trans-Golgi network | GO:0005794 Golgi apparatus | GO:0005768 endosome | GO:0009543 chloroplast thylakoid lumen | GO:0005886 plasma membrane	GO:0016740 transferase activity	3.1.3.16	pfam00149 Metallophos | pfam07646 Kelch_2 | pfam13704 Glyco_tranf_2_4 | pfam01697 Glyco_transf_92 | pfam01344 Kelch_1 | pfam13418 Kelch_4	GO & Enzyme & Domain
Contig10659	1149	GGAGCTTGTGACGCATAACC	60.0	55.0	GTTGGATGCCGTTGTCAGAG	59.9	55.0	263	5288	gi|359492950|ref|XP_002284841.2| PREDICTED: 1,4-alpha-glucan-branching enzyme-like	771	0	GO:0015797 mannitol transport | GO:0034219 carbohydrate transmembrane transport | GO:0055114 oxidation-reduction process | GO:0031348 negative regulation of defense response | GO:0043090 amino acid import | GO:0015753 D-xylose transport | GO:0015758 glucose transport | GO:0015757 galactose transport | GO:0015793 glycerol transport | GO:0015798 myo-inositol transport | GO:0015795 sorbitol transpor…	GO:0016021 integral to membrane | GO:0005886 plasma membrane	GO:0005354 galactose transmembrane transporter activity | GO:0015148 D-xylose transmembrane transporter activity | GO:0015168 glycerol transmembrane transporter activity | GO:0005355 glucose transmembrane transporter activity | GO:0015576 sorbitol transmembrane transporter activity | GO:0005365 myo-inositol transmembrane transporter activity | GO:0032440 2-alkenal reductase [NAD(P)] activity | GO…	2.4.1.18	pfam00083 Sugar_tr | pfam07690 MFS_1 | pfam02922 CBM_48 | pfam02806 Alpha-amylase_C | pfam00128 Alpha-amylase	GO & Enzyme & Domain
Contig10670	1150	TCGCTTTCTCGGAGACTCTC	59.7	55.0	TGCTGTCCATGATCCAGTCG	60.6	55.0	409	2378	gi|255581751|ref|XP_002531677.1| Phenylalanine ammonia-lyase, putative	677	0	GO:0009800 cinnamic acid biosynthetic process | GO:0006559 L-phenylalanine catabolic process | GO:0006570 tyrosine metabolic process | GO:0009821 alkaloid biosynthetic process	GO:0005737 cytoplasm	GO:0045548 phenylalanine ammonia-lyase activity	4.3.1.24	pfam00221 Lyase_aromatic	GO & Enzyme & Domain
Contig10675	1151	AGTTTCTGCTCTTTGTGGGC	59.4	50.0	TTCGACGATCCTTCCACCTC	59.9	55.0	101	1072	gi|225424536|ref|XP_002285291.1| PREDICTED: NADH dehydrogenase	100	6.18E-53	GO:0006007 glucose catabolic process | GO:0006511 ubiquitin-dependent protein catabolic process | GO:0051788 response to misfolded protein | GO:0080129 proteasome core complex assembly | GO:0006120 mitochondrial electron transport, NADH to ubiquinone | GO:0009853 photorespiration | GO:0006744 ubiquinone biosynthetic process | GO:0006814 sodium ion transport | GO:0015992 proton transport	GO:0005747 mitochondrial respiratory chain complex I | GO:0009507 chloroplast	GO:0008137 NADH dehydrogenase (ubiquinone) activity	-	pfam05676 NDUF_B7	GO & Domain
Contig10676	1152	CTCGAACTCAGGCTTGCTTG	59.9	55.0	TCTTGGTTCCGAAGAGACCC	59.8	55.0	299	904	gi|255576842|ref|XP_002529307.1| conserved hypothetical protein	56	1.19E-19	-	GO:0005783 endoplasmic reticulum	-	-	-	GO only
Contig10678	1153	GACCGGTCAACAAGCTTCAG	59.9	55.0	CAGAAATCCTCTCGTGTCGC	59.5	55.0	240	3652	gi|462406062|gb|EMJ11526.1| hypothetical protein PRUPE_ppa002100mg	374	3.64E-239	GO:0015706 nitrate transport | GO:0035445 borate transmembrane transport | GO:0010036 response to boron-containing substance | GO:0010106 cellular response to iron ion starvation | GO:0052546 cell wall pectin metabolic process | GO:0006826 iron ion transport | GO:0010167 response to nitrate | GO:0052541 plant-type cell wall cellulose metabolic process | GO:0006821 chloride transport | GO:0015701 …	GO:0016328 lateral plasma membrane | GO:0016021 integral to membrane | GO:0005768 endosome | GO:0043674 columella | GO:0005773 vacuole	GO:0080139 borate efflux transmembrane transporter activity | GO:0005452 inorganic anion exchanger activity	-	pfam00955 HCO3_cotransp	GO & Domain
Contig10690	1154	GTCGACCCTTCTGAGAGACG	60.3	60.0	CACCCGAATCCTCAGCTTTC	59.4	55.0	440	1804	gi|317159557|gb|ADV04053.1| eukaryotic translation initiation factor 2	113	8.36E-67	GO:0048193 Golgi vesicle transport | GO:0006446 regulation of translational initiation	GO:0005840 ribosome	GO:0003743 translation initiation factor activity	-	pfam04520 Senescence_reg | pfam01253 SUI1	GO & Domain
Contig10696	1155	TCTACTGCGACCTTGACTCG	59.9	55.0	TAGGGTCCTAGAGCAGCTGG	60.9	60.0	343	895	gi|449470455|ref|XP_004152932.1| PREDICTED: ribonuclease UK114-like	187	3.94E-95	GO:0009651 response to salt stress | GO:0006096 glycolysis | GO:0006094 gluconeogenesis | GO:0046686 response to cadmium ion | GO:0019761 glucosinolate biosynthetic process | GO:0051252 regulation of RNA metabolic process	GO:0005739 mitochondrion | GO:0009941 chloroplast envelope | GO:0009579 thylakoid | GO:0009570 chloroplast stroma | GO:0005773 vacuole	GO:0019239 deaminase activity | GO:0004521 endoribonuclease activity	-	pfam01042 Ribonuc_L-PSP	GO & Domain
Contig10698	1156	CGTCCATTCCATCTCTCTGC	58.9	55.0	CAATCTTCCAGCGGTCGATG	59.8	55.0	174	1570	gi|225429319|ref|XP_002271394.1| PREDICTED: ribosomal RNA assembly protein mis3-like	374	2.19E-210	GO:0006364 rRNA processing	GO:0005730 nucleolus | GO:0030529 ribonucleoprotein complex	GO:0003723 RNA binding	-	-	GO only
Contig10706	1157	GTCAGCTGTGTACAAAGGCC	59.9	55.0	GGAAGCCTTGGTCCCATTTG	59.9	55.0	351	2098	gi|225458167|ref|XP_002281042.1| PREDICTED: GTPase HflX-like	528	1.29E-268	GO:0006184 GTP catabolic process | GO:0006897 endocytosis	GO:0009507 chloroplast	GO:0003924 GTPase activity | GO:0005525 GTP binding	-	pfam01926 MMR_HSR1 | pfam13167 GTP-bdg_N | pfam02421 FeoB_N | pfam00009 GTP_EFTU | pfam00025 Arf	GO & Domain
Contig10722	1158	AGAGAAGCCGAGCGATGAAG	60.6	55.0	TGAGACTAACGACGGAGCAG	59.9	55.0	174	2447	gi|462411057|gb|EMJ16106.1| hypothetical protein PRUPE_ppa000478mg	744	0	GO:0009867 jasmonic acid mediated signaling pathway | GO:0010072 primary shoot apical meristem specification | GO:0010051 xylem and phloem pattern formation | GO:0009733 response to auxin stimulus | GO:0009630 gravitropism | GO:0045892 negative regulation of transcription, DNA-dependent	GO:0005829 cytosol | GO:0005634 nucleus	GO:0042803 protein homodimerization activity	-	pfam00400 WD40 | pfam10607 CLTH	GO & Domain
Contig10731	1159	ACATCTACAAATCCACACGCC	59.4	47.6	CGGTCACATGGGATCCTAGG	60.1	60.0	185	820	gi|255557899|ref|XP_002519978.1| Protein kinase APK1B, chloroplast precursor, putative	66	7.15E-30	GO:0032508 DNA duplex unwinding | GO:0006355 regulation of transcription, DNA-dependent | GO:0006468 protein phosphorylation | GO:0010228 vegetative to reproductive phase transition of meristem | GO:0009409 response to cold | GO:0048316 seed development | GO:0048443 stamen development | GO:0009069 serine family amino acid metabolic process	GO:0005576 extracellular region | GO:0005737 cytoplasm | GO:0005730 nucleolus | GO:0005886 plasma membrane	GO:0008270 zinc ion binding | GO:0004715 non-membrane spanning protein tyrosine kinase activity | GO:0003697 single-stranded DNA binding | GO:0004674 protein serine/threonine kinase activity | GO:0003690 double-stranded DNA binding | GO:0005524 ATP binding | GO:0003729 mRNA binding	-	pfam00313 CSD	GO & Domain
Contig10733	1161	CTCACCTCCTCCTTCGACTG	59.9	60.0	TACTTCCTGTTCTGTCGCCC	60.2	55.0	293	2094	gi|449437092|ref|XP_004136326.1| PREDICTED: aspartate--tRNA ligase, cytoplasmic-like	536	3.76E-286	GO:0009560 embryo sac egg cell differentiation | GO:0009651 response to salt stress | GO:0000741 karyogamy | GO:0051604 protein maturation | GO:0006422 aspartyl-tRNA aminoacylation | GO:0006096 glycolysis | GO:0006094 gluconeogenesis | GO:0046686 response to cadmium ion | GO:0006522 alanine metabolic process | GO:0006531 aspartate metabolic process	GO:0005829 cytosol	GO:0003676 nucleic acid binding | GO:0005524 ATP binding | GO:0004815 aspartate-tRNA ligase activity	6.1.1.12	pfam00152 tRNA-synt_2 | pfam01336 tRNA_anti	GO & Enzyme & Domain
Contig10760	1162	AGTGCTGGTGAAATGTCTGC	59.5	50.0	CGGTCATTTGAACTGGCCTC	59.9	55.0	338	1823	gi|508718852|gb|EOY10749.1| Uncharacterized protein isoform 1	394	1.74E-151	-	GO:0016023 cytoplasmic membrane-bounded vesicle | GO:0009507 chloroplast	-	-	-	GO only
Contig10762	1163	GCTTCGCTAATGTCAGTCGC	60.4	55.0	CTGTCTTCGTAGGAGGAGGC	60.0	60.0	432	1666	gi|224096071|ref|XP_002310527.1| predicted protein	185	2.57E-76	GO:0010224 response to UV-B | GO:0009651 response to salt stress | GO:0009751 response to salicylic acid stimulus | GO:0002679 respiratory burst involved in defense response | GO:0032259 methylation | GO:0010200 response to chitin | GO:0030968 endoplasmic reticulum unfolded protein response | GO:0046482 para-aminobenzoic acid metabolic process	GO:0005829 cytosol | GO:0009524 phragmoplast | GO:0005634 nucleus	GO:0010294 abscisic acid glucosyltransferase activity | GO:0080002 UDP-glucose:4-aminobenzoate acylglucosyltransferase activity | GO:0080018 anthocyanin 5-O-glucosyltransferase activity | GO:0047215 indole-3-acetate beta-glucosyltransferase activity | GO:0008168 methyltransferase activity	-	-	GO only
Contig10766	1165	CGGCCATTTCAGTTCTCCAC	59.9	55.0	TATCCTCCATTGACGGTCGC	60.4	55.0	206	1483	gi|224065399|ref|XP_002301798.1| predicted protein	259	3.41E-94	GO:0006468 protein phosphorylation | GO:0034051 negative regulation of plant-type hypersensitive response | GO:0010204 defense response signaling pathway, resistance gene-independent | GO:0002237 response to molecule of bacterial origin | GO:0009816 defense response to bacterium, incompatible interaction	GO:0005886 plasma membrane	-	-	pfam05627 AvrRpt-cleavage	GO & Domain
Contig10769	1167	CTTCCCTCGTCAATTGCCAC	59.9	55.0	GCGCTGCTCTTCTGAATCTG	60.1	55.0	440	1929	gi|462419347|gb|EMJ23610.1| hypothetical protein PRUPE_ppa008155mg	320	2.24E-174	GO:0009086 methionine biosynthetic process | GO:0030244 cellulose biosynthetic process | GO:0006486 protein glycosylation | GO:0048193 Golgi vesicle transport | GO:0000394 RNA splicing, via endonucleolytic cleavage and ligation | GO:0030206 chondroitin sulfate biosynthetic process	GO:0005739 mitochondrion | GO:0016021 integral to membrane | GO:0005768 endosome | GO:0005802 trans-Golgi network | GO:0005794 Golgi apparatus	GO:0047220 galactosylxylosylprotein 3-beta-galactosyltransferase activity	-	pfam01762 Galactosyl_T | pfam13334 DUF4094	GO & Domain
Contig10773	1168	CCGTTACGCTCTCCTCACAG	60.9	60.0	CGAACTCCAAGAACTCGTGC	59.9	55.0	216	774	gi|388490798|gb|AFK33465.1| unknown	148	1.17E-93	GO:0007530 sex determination | GO:0007067 mitosis | GO:0010183 pollen tube guidance | GO:0009793 embryo development ending in seed dormancy	GO:0035145 exon-exon junction complex | GO:0005730 nucleolus | GO:0016607 nuclear speck | GO:0009507 chloroplast	-	-	pfam02792 Mago_nashi	GO & Domain
Contig10787	1170	TCTCCTTGTACTTGGCCGTC	60.2	55.0	TGACGCCAACTCTCTACGAC	60.2	55.0	357	919	gi|224135737|ref|XP_002322148.1| predicted protein	82	1.02E-26	GO:0031348 negative regulation of defense response | GO:0009862 systemic acquired resistance, salicylic acid mediated signaling pathway | GO:0030968 endoplasmic reticulum unfolded protein response | GO:0009611 response to wounding | GO:0006979 response to oxidative stress | GO:0010200 response to chitin | GO:0050832 defense response to fungus | GO:0009625 response to insect	-	-	-	-	GO only
Contig10798	1171	CGACATGGATGCGCTCTTAC	59.9	55.0	TTCCCGTTGGTTCATGATCG	59.0	50.0	135	919	gi|225433128|ref|XP_002285175.1| PREDICTED: actin-depolymerizing factor	143	1.68E-87	GO:0030042 actin filament depolymerization	GO:0015629 actin cytoskeleton	GO:0003779 actin binding	-	pfam00241 Cofilin_ADF	GO & Domain
Contig10801	1172	TTGCTAACTCGTTATGGGCG	59.1	50.0	TCAAGCTAATACCGCCCTCG	60.4	55.0	413	3344	gi|508699598|gb|EOX91494.1| Transcription factor APETALA2 isoform 1	498	1.10E-218	GO:0048316 seed development | GO:0055114 oxidation-reduction process | GO:0006355 regulation of transcription, DNA-dependent | GO:0010073 meristem maintenance | GO:0048481 ovule development | GO:0019953 sexual reproduction | GO:0030154 cell differentiation | GO:0010093 specification of floral organ identity	GO:0005634 nucleus | GO:0005667 transcription factor complex	GO:0003677 DNA binding | GO:0003700 sequence-specific DNA binding transcription factor activity | GO:0032440 2-alkenal reductase [NAD(P)] activity	-	pfam00847 AP2	GO & Domain
Contig10805	1174	CACCTGTTGTCGCCATCATC	60.0	55.0	TCAACTCGATCCTGACCAGC	60.2	55.0	391	1908	gi|508781403|gb|EOY28659.1| Tobamovirus multiplication 1 isoform 1	291	1.50E-167	GO:0046786 viral replication complex formation and maintenance | GO:0006914 autophagy	GO:0005886 plasma membrane | GO:0005774 vacuolar membrane	-	-	pfam06454 DUF1084 | pfam12698 ABC2_membrane_3	GO & Domain
Contig10806	1175	CACCTGTTGTCGCCATCATC	60.0	55.0	TCAACTCGATCCTGACCAGC	60.2	55.0	389	1699	gi|508781403|gb|EOY28659.1| Tobamovirus multiplication 1 isoform 1	291	1.50E-167	GO:0046786 viral replication complex formation and maintenance | GO:0006914 autophagy	GO:0005886 plasma membrane | GO:0005774 vacuolar membrane	-	-	pfam06454 DUF1084 | pfam12698 ABC2_membrane_3	GO & Domain
Contig10822	1176	TCGTTGCGCCAAATCTGAAG	60.2	50.0	CGAGCAATTGAGATCGGAGC	59.9	55.0	371	1747	gi|508723471|gb|EOY15368.1| Phosphoenolpyruvate carboxylase-related kinase 2 isoform 1	251	2.05E-133	GO:0006468 protein phosphorylation | GO:0009069 serine family amino acid metabolic process	GO:0005634 nucleus	GO:0004683 calmodulin-dependent protein kinase activity | GO:0005524 ATP binding	2.7.11.1	pfam00069 Pkinase | pfam07714 Pkinase_Tyr	GO & Enzyme & Domain
Contig10841	1177	GAGTCCGATGGCTGCTCC	60.6	66.7	GAGAACACGAGGCCAAGAAC	59.6	55.0	406	3217	gi|359488099|ref|XP_002266715.2| PREDICTED: ankyrin repeat domain-containing protein 13B-like	657	0	-	GO:0005886 plasma membrane	-	-	pfam11904 GPCR_chapero_1 | pfam13857 Ank_5 | pfam12796 Ank_2	GO & Domain
Contig10841	1178	AAGGTCAGCGTCAAACAGTG	59.4	50.0	GAGAACACGAGGCCAAGAAC	59.6	55.0	269	3217	gi|359488099|ref|XP_002266715.2| PREDICTED: ankyrin repeat domain-containing protein 13B-like	657	0	-	GO:0005886 plasma membrane	-	-	pfam11904 GPCR_chapero_1 | pfam13857 Ank_5 | pfam12796 Ank_2	GO & Domain
Contig10849	1179	CCCGTCTTCTCCCAAATTGC	59.9	55.0	AGTCGGACGTCATCTACAGC	60.0	55.0	427	1004	gi|470110621|ref|XP_004291575.1| PREDICTED: uncharacterized protein LOC101299444	165	9.12E-55	-	GO:0005634 nucleus	-	-	pfam04520 Senescence_reg	GO & Domain
Contig10853	1181	AGAAGCTGGGTTCACACAAC	59.1	50.0	TCTTGTGGAGTTGGGTGGAG	60.0	55.0	444	2345	gi|224072821|ref|XP_002303898.1| predicted protein	564	2.31E-238	-	-	GO:0046872 metal ion binding | GO:0003677 DNA binding | GO:0000166 nucleotide binding | GO:0003723 RNA binding	-	pfam14259 RRM_6 | pfam00076 RRM_1 | pfam13893 RRM_5 | pfam00642 zf-CCCH	GO & Domain
Contig10860	1182	ACTACGGAGGAAGCAGCAAG	60.5	55.0	CCCAATGGCTGCTCAAGATC	59.7	55.0	286	1277	gi|357442985|ref|XP_003591770.1| RNA-binding protein	257	6.95E-70	GO:0010027 thylakoid membrane organization | GO:0019252 starch biosynthetic process | GO:0000023 maltose metabolic process	GO:0009536 plastid	GO:0003723 RNA binding | GO:0000166 nucleotide binding	-	pfam00076 RRM_1 | pfam14259 RRM_6 | pfam13893 RRM_5	GO & Domain
Contig10863	1183	ACCTCTACAGTTCGCGGATC	60.0	55.0	AGGTGCTTATCCGCTGAGTG	60.6	55.0	412	2069	gi|255540719|ref|XP_002511424.1| aldehyde dehydrogenase, putative	534	1.85000000001e-313	GO:0016926 protein desumoylation | GO:0055114 oxidation-reduction process | GO:0010228 vegetative to reproductive phase transition of meristem | GO:0046686 response to cadmium ion | GO:0050665 hydrogen peroxide biosynthetic process | GO:0042572 retinol metabolic process | GO:0006094 gluconeogenesis | GO:0006096 glycolysis | GO:0006525 arginine metabolic process | GO:0006547 histidine metabolic pr…	GO:0005739 mitochondrion | GO:0009507 chloroplast	GO:0004028 3-chloroallyl aldehyde dehydrogenase activity | GO:0001758 retinal dehydrogenase activity | GO:0005524 ATP binding | GO:0004029 aldehyde dehydrogenase (NAD) activity	1.2.1.3	pfam00171 Aldedh	GO & Enzyme & Domain
Contig10865	1184	GACAGACACCATTCCATACCG	59.2	52.4	TGTACTGGATGAACTGGCCG	60.5	55.0	155	781	gi|225435179|ref|XP_002284807.1| PREDICTED: mitogen-activated protein kinase 3	171	1.84E-94	GO:0009697 salicylic acid biosynthetic process | GO:0010120 camalexin biosynthetic process | GO:0009738 abscisic acid mediated signaling pathway | GO:2000038 regulation of stomatal complex development | GO:0048481 ovule development | GO:0010229 inflorescence development | GO:0010363 regulation of plant-type hypersensitive response | GO:0010200 response to chitin | GO:0031348 negative regulation o…	-	GO:0004707 MAP kinase activity | GO:0005524 ATP binding	2.7.11.24	-	GO & Enzyme
Contig10866	1185	GACAGACACCATTCCATACCG	59.2	52.4	TGTACTGGATGAACTGGCCG	60.5	55.0	155	1624	gi|122894104|gb|ABM67698.1| mitogen-activated protein kinase	372	5.23E-233	GO:0009697 salicylic acid biosynthetic process | GO:0010120 camalexin biosynthetic process | GO:0009738 abscisic acid mediated signaling pathway | GO:2000038 regulation of stomatal complex development | GO:0048481 ovule development | GO:0010229 inflorescence development | GO:0010363 regulation of plant-type hypersensitive response | GO:0010200 response to chitin | GO:0031348 negative regulation o…	GO:0005634 nucleus	GO:0004707 MAP kinase activity | GO:0005515 protein binding | GO:0005524 ATP binding	2.7.11.24 | 2.7.11.1	pfam00069 Pkinase | pfam07714 Pkinase_Tyr | pfam11942 Spt5_N	GO & Enzyme & Domain
Contig10869	1186	CCCGTGTTCAATTTGGGACC	60.2	55.0	CGACCACCATCACTTGCTTC	59.9	55.0	373	2331	gi|224075782|ref|XP_002304765.1| predicted protein	171	9.40E-84	GO:0006950 response to stress | GO:0002238 response to molecule of fungal origin	GO:0005773 vacuole | GO:0005794 Golgi apparatus | GO:0005886 plasma membrane	-	-	pfam00582 Usp | pfam01428 zf-AN1 | pfam01754 zf-A20	GO & Domain
Contig10873	1187	GTCGATCCCACCTAGAGATCC	59.6	57.1	TGTGTCGTTGCTGCTTCATC	59.9	50.0	168	3715	gi|356576799|ref|XP_003556517.1| PREDICTED: 26S protease regulatory subunit 6A homolog A-like	423	8.99E-275	GO:0009735 response to cytokinin stimulus | GO:0019243 methylglyoxal catabolic process to D-lactate | GO:0019344 cysteine biosynthetic process	GO:0005829 cytosol	GO:0008773 [protein-PII] uridylyltransferase activity | GO:0016597 amino acid binding	-	pfam00004 AAA | pfam07728 AAA_5 | pfam01842 ACT | pfam07724 AAA_2 | pfam13291 ACT_4	GO & Domain
Contig10873	1188	ACTCCAGCTCCAGATTCGTC	59.9	55.0	GCCATATCAAAGCCCGAACC	60.1	55.0	405	3715	gi|356576799|ref|XP_003556517.1| PREDICTED: 26S protease regulatory subunit 6A homolog A-like	423	8.99E-275	GO:0009735 response to cytokinin stimulus | GO:0019243 methylglyoxal catabolic process to D-lactate | GO:0019344 cysteine biosynthetic process	GO:0005829 cytosol	GO:0008773 [protein-PII] uridylyltransferase activity | GO:0016597 amino acid binding	-	pfam00004 AAA | pfam07728 AAA_5 | pfam01842 ACT | pfam07724 AAA_2 | pfam13291 ACT_4	GO & Domain
Contig10879	1189	ATCTCGCCTGCTCATCGAAC	61.0	55.0	CAATTACCGCGAGATCAGGC	59.9	55.0	271	1320	gi|225444836|ref|XP_002280820.1| PREDICTED: uncharacterized protein LOC100255931	130	2.84E-62	GO:0019835 cytolysis | GO:0050829 defense response to Gram-negative bacterium | GO:0006412 translation | GO:0042254 ribosome biogenesis	GO:0005840 ribosome | GO:0016021 integral to membrane | GO:0005739 mitochondrion	GO:0003735 structural constituent of ribosome	-	-	GO only
Contig10880	1190	ATCTCGCCTGCTCATCGAAC	61.0	55.0	TGACCTAGCCATCTCAACGG	59.9	55.0	320	1145	gi|225444836|ref|XP_002280820.1| PREDICTED: uncharacterized protein LOC100255931	130	2.35E-62	GO:0019835 cytolysis | GO:0050829 defense response to Gram-negative bacterium | GO:0006412 translation | GO:0042254 ribosome biogenesis	GO:0005840 ribosome | GO:0016021 integral to membrane | GO:0005739 mitochondrion	GO:0003735 structural constituent of ribosome	-	-	GO only
Contig10881	1191	CTCAGCCTCATCAACAAGCG	60.0	55.0	GGTTCAGCACATCCTTCACG	59.9	55.0	330	1793	gi|225424881|ref|XP_002269144.1| PREDICTED: uncharacterized protein LOC100248339	372	2.99E-142	GO:0006007 glucose catabolic process	GO:0005829 cytosol | GO:0009536 plastid	-	-	-	GO only
Contig10889	1192	GATGAAGCAGTTCCGAACCG	60.0	55.0	AGGAGCCCGAGTTCATCTTC	59.9	55.0	374	845	gi|296086695|emb|CBI32330.3| unnamed protein product	94	1.79E-55	GO:0006397 mRNA processing	GO:0005732 small nucleolar ribonucleoprotein complex | GO:0005634 nucleus | GO:0005829 cytosol	-	-	pfam01423 LSM | pfam14438 SM-ATX	GO & Domain
Contig10890	1193	GGTGTAAGTGATGCATGCCC	60.0	55.0	AAGAAGGGCAGAGTTGGGAG	60.1	55.0	295	731	gi|297737755|emb|CBI26956.3| unnamed protein product	60	0.00181	-	-	-	-	-
Contig10891	1194	CAAAGAAGTTGCTCGACGAC	58.2	50.0	GGAACCGAAAGCCACTGAAG	59.9	55.0	264	2442	gi|224139594|ref|XP_002323185.1| predicted protein	472	2.27E-206	GO:0009813 flavonoid biosynthetic process	-	GO:0047213 anthocyanidin 3-O-glucosyltransferase activity | GO:0050502 cis-zeatin O-beta-D-glucosyltransferase activity | GO:0050403 trans-zeatin O-beta-D-glucosyltransferase activity	-	-	GO only
Contig10892	1195	GAAGTCGCTATGTTGCCGTC	60.1	55.0	AATGCGACGCCAGTAACTTG	59.9	50.0	365	5078	gi|462397202|gb|EMJ03001.1| hypothetical protein PRUPE_ppa001837mg	757	0	-	GO:0005829 cytosol | GO:0009506 plasmodesma	GO:0000166 nucleotide binding	-	pfam09070 PFU | pfam08324 PUL | pfam00400 WD40	GO & Domain
Contig10895	1196	TATCCCAGTCTTTGTCCCGC	60.2	55.0	AGCGGTTGGTTTGCAAAGAG	60.4	50.0	179	2478	gi|508780968|gb|EOY28224.1| Tyrosine kinase, putative	488	1.06E-256	GO:0000186 activation of MAPKK activity | GO:0010200 response to chitin | GO:0009644 response to high light intensity | GO:0042542 response to hydrogen peroxide | GO:0007178 transmembrane receptor protein serine/threonine kinase signaling pathway | GO:0009069 serine family amino acid metabolic process	GO:0005829 cytosol | GO:0005739 mitochondrion | GO:0005634 nucleus | GO:0005886 plasma membrane	GO:0004712 protein serine/threonine/tyrosine kinase activity | GO:0004713 protein tyrosine kinase activity | GO:0005524 ATP binding | GO:0004709 MAP kinase kinase kinase activity	2.7.11.1	pfam07714 Pkinase_Tyr | pfam00069 Pkinase	GO & Enzyme & Domain
Contig10906	1197	ACGTCACCAATGCTCTCGAG	60.9	55.0	AAGCTGTTCTCTGAGGTGGG	60.1	55.0	360	2748	gi|512393300|gb|AGO02175.1| anthocyanidin synthase	347	5.52E-210	GO:0009753 response to jasmonic acid stimulus | GO:0010023 proanthocyanidin biosynthetic process | GO:0055114 oxidation-reduction process | GO:0009718 anthocyanin biosynthetic process | GO:0009611 response to wounding | GO:0007033 vacuole organization	GO:0005737 cytoplasm	GO:0046872 metal ion binding | GO:0031418 L-ascorbic acid binding | GO:0050589 leucocyanidin oxygenase activity	1.14.11.19	pfam14226 DIOX_N | pfam03171 2OG-FeII_Oxy	GO & Enzyme & Domain
Contig10910	1198	ACCGAACAGAATCCCGAGAG	59.9	55.0	CGCTCGCTGAATCTGGAATC	59.9	55.0	183	2799	gi|508707796|gb|EOX99692.1| Hydroxyproline-rich glycoprotein family protein, putative	621	4.44E-234	GO:0030968 endoplasmic reticulum unfolded protein response | GO:0052542 defense response by callose deposition	GO:0009530 primary cell wall | GO:0005886 plasma membrane | GO:0005576 extracellular region | GO:0005739 mitochondrion	-	-	pfam03114 BAR	GO & Domain
Contig10913	1199	TCGGGATTGGCTAAGACAGG	59.9	55.0	CCCACATAAGTACCCTGGGC	60.6	60.0	321	2038	gi|508728412|gb|EOY20309.1| Tic22-like family protein isoform 1	531	2.44E-232	GO:0009165 nucleotide biosynthetic process	GO:0009536 plastid	-	-	-	GO only
Contig10921	1200	CTCCGCGAAGAACAAAGGTC	59.9	55.0	AGTAGTCGGTGATGCCCTTG	60.2	55.0	253	1490	gi|470132610|ref|XP_004302172.1| PREDICTED: uncharacterized protein LOC101292134	145	2.44E-59	-	GO:0016023 cytoplasmic membrane-bounded vesicle | GO:0005773 vacuole | GO:0009507 chloroplast	-	-	pfam04398 DUF538	GO & Domain
Contig10931	1201	TAAGGGTGTGCATGAGGGAG	59.9	55.0	AGCTATCCGATGGTCAGGTC	59.4	55.0	353	1963	gi|508777334|gb|EOY24590.1| KNOTTED-like homeobox of 7	294	2.78E-167	GO:0045492 xylan biosynthetic process | GO:0007155 cell adhesion | GO:0045010 actin nucleation | GO:0045892 negative regulation of transcription, DNA-dependent | GO:0010090 trichome morphogenesis | GO:0048765 root hair cell differentiation | GO:0010413 glucuronoxylan metabolic process | GO:2000652 regulation of secondary cell wall biogenesis | GO:0071555 cell wall organization | GO:0010089 xylem …	GO:0005634 nucleus | GO:0005667 transcription factor complex	GO:0043565 sequence-specific DNA binding | GO:0003700 sequence-specific DNA binding transcription factor activity	-	pfam05920 Homeobox_KN | pfam03790 KNOX1 | pfam03791 KNOX2 | pfam03789 ELK	GO & Domain
Contig10946	1202	CGGCTTAGGATTCTTTGGGC	59.7	55.0	ACACCGGCATCATCTCCTTC	60.6	55.0	269	2825	gi|297742917|emb|CBI35784.3| unnamed protein product	708	0	GO:0006468 protein phosphorylation | GO:0007169 transmembrane receptor protein tyrosine kinase signaling pathway | GO:0009069 serine family amino acid metabolic process	GO:0005829 cytosol | GO:0016021 integral to membrane | GO:0016023 cytoplasmic membrane-bounded vesicle | GO:0005576 extracellular region | GO:0005634 nucleus | GO:0005886 plasma membrane	GO:0004703 G-protein coupled receptor kinase activity | GO:0004713 protein tyrosine kinase activity | GO:0005524 ATP binding	2.7.11.1	pfam00069 Pkinase | pfam07714 Pkinase_Tyr | pfam13855 LRR_8 | pfam08263 LRRNT_2 | pfam12799 LRR_4	GO & Enzyme & Domain
Contig10951	1203	TTCGCACAAGGGTTCAACAC	60.0	50.0	GTTGTGGTGATGCTCCTTCG	59.9	55.0	349	2495	gi|462419691|gb|EMJ23954.1| hypothetical protein PRUPE_ppa006525mg	396	4.96E-188	-	GO:0016020 membrane | GO:0016023 cytoplasmic membrane-bounded vesicle	GO:0003676 nucleic acid binding | GO:0000166 nucleotide binding	-	pfam03706 UPF0104	GO & Domain
Contig10951	1204	CGATCGAGAGCTCACAATGC	59.9	55.0	ACGAAACCCTAATCCTGCCC	60.5	55.0	199	2495	gi|462419691|gb|EMJ23954.1| hypothetical protein PRUPE_ppa006525mg	396	4.96E-188	-	GO:0016020 membrane | GO:0016023 cytoplasmic membrane-bounded vesicle	GO:0003676 nucleic acid binding | GO:0000166 nucleotide binding	-	pfam03706 UPF0104	GO & Domain
Contig10957	1206	TGGTCCATCTCATCGTCTCG	59.7	55.0	TCTGGTACTTGCTGCTCTCC	59.9	55.0	266	1688	gi|353441188|gb|AEQ94178.1| auxin-repressed protein	121	2.01E-59	GO:0009750 response to fructose stimulus | GO:0009744 response to sucrose stimulus | GO:0009749 response to glucose stimulus	GO:0005634 nucleus	-	-	pfam05564 Auxin_repressed	GO & Domain
Contig10958	1207	TGGTCCATCTCATCGTCTCG	59.7	55.0	AACAGAGGGTCGATCACACC	60.2	55.0	359	1945	gi|282848244|gb|ADB02903.1| auxin-repressed protein-like protein ARP1	84	4.39E-38	GO:0009750 response to fructose stimulus | GO:0009744 response to sucrose stimulus | GO:0009749 response to glucose stimulus	GO:0005634 nucleus	-	-	pfam05564 Auxin_repressed	GO & Domain
Contig10962	1209	AGCTGACCCGTACGTATTGG	60.3	55.0	CTTGGATTGTCACTCACCGC	59.9	55.0	413	2012	gi|225451958|ref|XP_002283197.1| PREDICTED: cyclin-B1-2	141	2.29E-78	GO:0009965 leaf morphogenesis | GO:0000023 maltose metabolic process | GO:0030154 cell differentiation | GO:0019252 starch biosynthetic process | GO:0010207 photosystem II assembly	GO:0000502 proteasome complex | GO:0005739 mitochondrion | GO:0009941 chloroplast envelope | GO:0009535 chloroplast thylakoid membrane | GO:0005634 nucleus	-	-	pfam05348 UMP1	GO & Domain
Contig10981	1210	ACGAAACTCTCCGCAACAAC	59.8	50.0	GTGGGATCTTGTGGTTCTGC	59.6	55.0	440	2721	gi|508713078|gb|EOY04975.1| Inositol transporter 1 isoform 1	489	1.04E-275	GO:0034219 carbohydrate transmembrane transport | GO:0055114 oxidation-reduction process | GO:0015798 myo-inositol transport | GO:0006812 cation transport	GO:0016021 integral to membrane | GO:0009705 plant-type vacuole membrane | GO:0016023 cytoplasmic membrane-bounded vesicle | GO:0005886 plasma membrane	GO:0005366 myo-inositol:hydrogen symporter activity | GO:0032440 2-alkenal reductase [NAD(P)] activity | GO:0005351 sugar:hydrogen symporter activity	-	pfam00083 Sugar_tr | pfam07690 MFS_1	GO & Domain
Contig10981	1211	ACGAAACTCTCCGCAACAAC	59.8	50.0	GTGGGATCTTGTGGTTCTGC	59.6	55.0	440	2721	gi|508713078|gb|EOY04975.1| Inositol transporter 1 isoform 1	489	1.04E-275	GO:0034219 carbohydrate transmembrane transport | GO:0055114 oxidation-reduction process | GO:0015798 myo-inositol transport | GO:0006812 cation transport	GO:0016021 integral to membrane | GO:0009705 plant-type vacuole membrane | GO:0016023 cytoplasmic membrane-bounded vesicle | GO:0005886 plasma membrane	GO:0005366 myo-inositol:hydrogen symporter activity | GO:0032440 2-alkenal reductase [NAD(P)] activity | GO:0005351 sugar:hydrogen symporter activity	-	pfam00083 Sugar_tr | pfam07690 MFS_1	GO & Domain
Contig10995	1212	GTGCGTCCTGATTATGCTCC	59.5	55.0	CATCTCACCGTTCGCAGTTC	60.0	55.0	248	1239	gi|224101247|ref|XP_002312200.1| predicted protein	208	1.91E-90	GO:0010196 nonphotochemical quenching	GO:0016020 membrane | GO:0005739 mitochondrion | GO:0009507 chloroplast	-	-	pfam04483 DUF565	GO & Domain
Contig11031	1213	CGTTCTTCATCTGCGATCCG	59.9	55.0	GTCGAATCACATGCTCACCC	59.7	55.0	189	717	gi|313586565|gb|ADR71293.1| hypothetical protein 17	65	3.22E-24	-	-	-	-	-
Contig11038	1214	CGAAGAGCAAAGTGAACTCAAC	58.9	45.5	TAGAGTTGCCTGAGTGACGG	59.9	55.0	323	2216	gi|356505212|ref|XP_003521386.1| PREDICTED: WD repeat-containing protein 20-like	536	5.38999999987e-314	GO:0009755 hormone-mediated signaling pathway | GO:0048825 cotyledon development | GO:0010182 sugar mediated signaling pathway | GO:0006487 protein N-linked glycosylation	-	GO:0000166 nucleotide binding	-	pfam00400 WD40 | pfam13672 PP2C_2	GO & Domain
Contig11039	1215	AACTTCGACAACACCCAACG	59.7	50.0	CGAAGTCGCTGCAGAGATTC	59.8	55.0	414	1194	gi|224075495|ref|XP_002304653.1| predicted protein	183	1.29E-36	GO:0010112 regulation of systemic acquired resistance | GO:0009620 response to fungus | GO:0009414 response to water deprivation | GO:2000022 regulation of jasmonic acid mediated signaling pathway | GO:0009611 response to wounding | GO:0009751 response to salicylic acid stimulus | GO:0009695 jasmonic acid biosynthetic process | GO:0042538 hyperosmotic salinity response | GO:0009733 response to au…	GO:0005634 nucleus	GO:0042803 protein homodimerization activity	-	pfam09425 CCT_2 | pfam06200 tify	GO & Domain
Contig11039	1216	ATAAACAGGGAGCACGGGAG	60.2	55.0	GTAACTCGTGCCCACCATTC	59.7	55.0	396	1194	gi|224075495|ref|XP_002304653.1| predicted protein	183	1.29E-36	GO:0010112 regulation of systemic acquired resistance | GO:0009620 response to fungus | GO:0009414 response to water deprivation | GO:2000022 regulation of jasmonic acid mediated signaling pathway | GO:0009611 response to wounding | GO:0009751 response to salicylic acid stimulus | GO:0009695 jasmonic acid biosynthetic process | GO:0042538 hyperosmotic salinity response | GO:0009733 response to au…	GO:0005634 nucleus	GO:0042803 protein homodimerization activity	-	pfam09425 CCT_2 | pfam06200 tify	GO & Domain
Contig11041	1218	GATTTCAAGTGTCGGGTGGG	59.6	55.0	AACACGGGTTCCTCTCCTTC	60.1	55.0	345	1539	gi|256600186|gb|ACV04807.1| ATP sulfurylase 3	173	1.14E-57	GO:0010363 regulation of plant-type hypersensitive response | GO:0000103 sulfate assimilation | GO:0070206 protein trimerization | GO:0009963 positive regulation of flavonoid biosynthetic process | GO:0006612 protein targeting to membrane | GO:0009970 cellular response to sulfate starvation | GO:0046686 response to cadmium ion | GO:0016126 sterol biosynthetic process | GO:0006144 purine base meta…	GO:0005739 mitochondrion | GO:0009570 chloroplast stroma | GO:0005886 plasma membrane	GO:0004781 sulfate adenylyltransferase (ATP) activity	-	pfam14306 PUA_2	GO & Domain
Contig11043	1219	GAAGAGGTGATCGCGAAGAG	58.9	55.0	ATCCTGTCCAGCGATCCATC	60.1	55.0	191	482	gi|356497824|ref|XP_003517757.1| PREDICTED: uncharacterized protein LOC100787325	104	4.14E-36	-	GO:0005886 plasma membrane | GO:0009536 plastid	-	-	-	GO only
Contig11044	1220	TCTCTCCCACACCTTTCGAC	59.8	55.0	GAAACGTTCCTGTCCAGCTG	59.9	55.0	384	1197	gi|224074217|ref|XP_002304305.1| predicted protein	203	3.93E-129	GO:0007264 small GTPase mediated signal transduction | GO:0006888 ER to Golgi vesicle-mediated transport | GO:0046686 response to cadmium ion | GO:0015031 protein transport	GO:0000139 Golgi membrane | GO:0005773 vacuole | GO:0032588 trans-Golgi network membrane | GO:0005886 plasma membrane	GO:0016787 hydrolase activity | GO:0005525 GTP binding	-	pfam00071 Ras | pfam08477 Miro | pfam00025 Arf | pfam09439 SRPRB	GO & Domain
Contig11052	1221	CGAAACAAGACTCGTCAGCC	59.9	55.0	TCCTCTTCAACCCTCTCAACTC	59.9	50.0	283	1054	gi|255544754|ref|XP_002513438.1| conserved hypothetical protein	137	9.13E-64	-	GO:0005634 nucleus | GO:0005737 cytoplasm	-	-	-	GO only
Contig11053	1222	CCCGATGCGAAACAAGACTC	60.0	55.0	TCCTCTTCAACCCTCTCAACTC	59.9	50.0	289	1822	gi|255544754|ref|XP_002513438.1| conserved hypothetical protein	137	1.84E-63	-	GO:0005634 nucleus | GO:0005737 cytoplasm	-	-	-	GO only
Contig11060	1223	CTCCTTTCACCGTCGCATTC	60.0	55.0	TAGACACCCGAACCCAAACC	60.4	55.0	397	1324	gi|462420713|gb|EMJ24976.1| hypothetical protein PRUPE_ppa013143mg	137	2.00E-67	-	-	-	-	-
Contig11072	1224	TTGATGGTAATGCGCGAAGG	59.7	50.0	ACTTGTGGCTTTCGATGCAC	60.2	50.0	203	1765	gi|224117120|ref|XP_002317481.1| aminotransferase family protein	406	8.69E-228	GO:0010189 vitamin E biosynthetic process | GO:0006826 iron ion transport | GO:0000162 tryptophan biosynthetic process | GO:0006103 2-oxoglutarate metabolic process | GO:0006536 glutamate metabolic process | GO:0006571 tyrosine biosynthetic process | GO:0009094 L-phenylalanine biosynthetic process | GO:0009821 alkaloid biosynthetic process	GO:0009536 plastid	GO:0030170 pyridoxal phosphate binding | GO:0004838 L-tyrosine:2-oxoglutarate aminotransferase activity | GO:0033855 nicotianamine aminotransferase activity | GO:0080130 L-phenylalanine:2-oxoglutarate aminotransferase activity	-	pfam00155 Aminotran_1_2	GO & Domain
Contig11086	1225	ATCAGAAGAAGGCCGAGTCC	59.9	55.0	TCTCGGCAGTTTCTTCCCTC	60.2	55.0	417	1690	gi|462412158|gb|EMJ17207.1| hypothetical protein PRUPE_ppa014688mg	346	1.32E-164	-	GO:0005773 vacuole	-	-	pfam13839 PC-Esterase | pfam14416 PMR5N	GO & Domain
Contig11088	1226	CCCTCGAGAGCATGTCCTAG	59.8	60.0	CGCTCTTCCTCCAAACCAAC	59.9	55.0	433	1484	gi|126896|sp|P17783.1|MDHM_CITLA RecName: Full=Malate dehydrogenase, mitochondrial; Flags: Precursor	347	8.70E-194	GO:0009853 photorespiration | GO:0006094 gluconeogenesis | GO:0006833 water transport | GO:0009651 response to salt stress | GO:0042742 defense response to bacterium | GO:0044262 cellular carbohydrate metabolic process | GO:0006972 hyperosmotic response | GO:0006108 malate metabolic process | GO:0007030 Golgi organization | GO:0006096 glycolysis | GO:0006468 protein phosphorylation | GO:0046686 r…	GO:0048046 apoplast | GO:0016020 membrane | GO:0005759 mitochondrial matrix | GO:0009507 chloroplast | GO:0005618 cell wall | GO:0005794 Golgi apparatus | GO:0005829 cytosol	GO:0030060 L-malate dehydrogenase activity | GO:0004674 protein serine/threonine kinase activity | GO:0005507 copper ion binding | GO:0005524 ATP binding	1.1.1.37	pfam00056 Ldh_1_N | pfam02866 Ldh_1_C	GO & Enzyme & Domain
Contig11102	1228	GATCCTCTTCAGCTCCACCC	60.3	60.0	ATCTTGGATCATCACGCGTG	59.2	50.0	251	3635	gi|449445548|ref|XP_004140534.1| PREDICTED: agamous-like MADS-box protein AGL9 homolog	242	1.15E-129	GO:0009423 chorismate biosynthetic process | GO:0006744 ubiquinone biosynthetic process | GO:0016310 phosphorylation | GO:0019632 shikimate metabolic process | GO:0000162 tryptophan biosynthetic process | GO:0006571 tyrosine biosynthetic process | GO:0009094 L-phenylalanine biosynthetic process	GO:0009507 chloroplast	GO:0004765 shikimate kinase activity | GO:0046872 metal ion binding | GO:0005524 ATP binding	2.7.1.71	pfam01202 SKI | pfam01486 K-box | pfam00319 SRF-TF | pfam13238 AAA_18 | pfam13207 AAA_17 | pfam13671 AAA_33 | pfam07926 TPR_MLP1_2 | pfam05130 FlgN	GO & Enzyme & Domain
Contig11102	1229	ACGGGAGGGATGAGTGAATG	59.9	55.0	ACGGGACCTGGAGAAGAAAG	59.8	55.0	401	3635	gi|449445548|ref|XP_004140534.1| PREDICTED: agamous-like MADS-box protein AGL9 homolog	242	1.15E-129	GO:0009423 chorismate biosynthetic process | GO:0006744 ubiquinone biosynthetic process | GO:0016310 phosphorylation | GO:0019632 shikimate metabolic process | GO:0000162 tryptophan biosynthetic process | GO:0006571 tyrosine biosynthetic process | GO:0009094 L-phenylalanine biosynthetic process	GO:0009507 chloroplast	GO:0004765 shikimate kinase activity | GO:0046872 metal ion binding | GO:0005524 ATP binding	2.7.1.71	pfam01202 SKI | pfam01486 K-box | pfam00319 SRF-TF | pfam13238 AAA_18 | pfam13207 AAA_17 | pfam13671 AAA_33 | pfam07926 TPR_MLP1_2 | pfam05130 FlgN	GO & Enzyme & Domain
Contig11103	1230	GATCCTCTTCAGCTCCACCC	60.3	60.0	ATCTTGGATCATCACGCGTG	59.2	50.0	251	1590	gi|449445548|ref|XP_004140534.1| PREDICTED: agamous-like MADS-box protein AGL9 homolog	213	3.17E-102	GO:0048507 meristem development | GO:0006355 regulation of transcription, DNA-dependent | GO:0048481 ovule development | GO:0010093 specification of floral organ identity | GO:0001708 cell fate specification | GO:0048833 specification of floral organ number	GO:0005634 nucleus | GO:0005667 transcription factor complex	GO:0042802 identical protein binding | GO:0003677 DNA binding | GO:0046983 protein dimerization activity | GO:0003700 sequence-specific DNA binding transcription factor activity	-	pfam00319 SRF-TF | pfam01486 K-box	GO & Domain
Contig11104	1231	GATCCTCTTCAGCTCCACCC	60.3	60.0	ATCTTGGATCATCACGCGTG	59.2	50.0	251	1632	gi|449445548|ref|XP_004140534.1| PREDICTED: agamous-like MADS-box protein AGL9 homolog	227	8.27E-115	GO:0048507 meristem development | GO:0006355 regulation of transcription, DNA-dependent | GO:0048481 ovule development | GO:0010093 specification of floral organ identity | GO:0001708 cell fate specification | GO:0048833 specification of floral organ number	GO:0005634 nucleus | GO:0005667 transcription factor complex	GO:0042802 identical protein binding | GO:0003677 DNA binding | GO:0046983 protein dimerization activity | GO:0003700 sequence-specific DNA binding transcription factor activity	-	pfam01486 K-box | pfam00319 SRF-TF	GO & Domain
Contig11105	1232	GATCCTCTTCAGCTCCACCC	60.3	60.0	ATCTTGGATCATCACGCGTG	59.2	50.0	251	3694	gi|225463131|ref|XP_002265897.1| PREDICTED: shikimate kinase, chloroplastic	247	4.08E-108	GO:0009423 chorismate biosynthetic process | GO:0006744 ubiquinone biosynthetic process | GO:0016310 phosphorylation | GO:0019632 shikimate metabolic process | GO:0000162 tryptophan biosynthetic process | GO:0006571 tyrosine biosynthetic process | GO:0009094 L-phenylalanine biosynthetic process	GO:0009507 chloroplast	GO:0004765 shikimate kinase activity | GO:0046872 metal ion binding | GO:0005524 ATP binding	2.7.1.71	pfam01202 SKI | pfam01486 K-box | pfam00319 SRF-TF | pfam13238 AAA_18 | pfam13207 AAA_17 | pfam13671 AAA_33	GO & Enzyme & Domain
Contig11105	1233	ACGGGAGGGATGAGTGAATG	59.9	55.0	ACGGGACCTGGAGAAGAAAG	59.8	55.0	401	3694	gi|225463131|ref|XP_002265897.1| PREDICTED: shikimate kinase, chloroplastic	247	4.08E-108	GO:0009423 chorismate biosynthetic process | GO:0006744 ubiquinone biosynthetic process | GO:0016310 phosphorylation | GO:0019632 shikimate metabolic process | GO:0000162 tryptophan biosynthetic process | GO:0006571 tyrosine biosynthetic process | GO:0009094 L-phenylalanine biosynthetic process	GO:0009507 chloroplast	GO:0004765 shikimate kinase activity | GO:0046872 metal ion binding | GO:0005524 ATP binding	2.7.1.71	pfam01202 SKI | pfam01486 K-box | pfam00319 SRF-TF | pfam13238 AAA_18 | pfam13207 AAA_17 | pfam13671 AAA_33	GO & Enzyme & Domain
Contig11112	1234	ATGGCTGATCACGAGGAGAC	60.0	55.0	GCAGATACCAAGTCGCGTTC	60.1	55.0	338	2009	gi|508777622|gb|EOY24878.1| Reticulan like protein B3, putative isoform 2	186	1.17E-93	GO:0006007 glucose catabolic process | GO:0080167 response to karrikin	GO:0005886 plasma membrane | GO:0016021 integral to membrane | GO:0005783 endoplasmic reticulum	-	-	pfam02453 Reticulon	GO & Domain
[truncated: 2,460 more rows]
