# Supplementary material for: De novo assembly and functional annotation of Myrciaria dubia fruit transcriptome reveals multiple metabolic pathways for L-ascorbic acid biosynthesis
Source: BMC Genomics. 2015 Nov 24;16:997. doi: 10.1186/s12864-015-2225-6 (PMC4658800; doi:10.1186/s12864-015-2225-6)
Supplement: Additional file 5: Table S4. — SNPs in unigenes of M. dubia. (XLSX 2653 kb) [file 12864_2015_2225_MOESM5_ESM.xlsx]

## Sheet: Additional File 5 SNPs in unige
Unigene	Reference position	Reference	Allele	SNP type	Quality	Sequence Length	Best hit to nr	Hit Length	E value	Bit score	GO Biological Process	GO Cellular Component	GO Molecular Function	Enzyme	Domain	Annotation type
Contig197	401	T	G	synonymous_variant	158	1034	gi|296089775|emb|CBI39594.3| unnamed protein product	239	1.45e-120	423.763	-	GO:0016023 cytoplasmic membrane-bounded vesicle | GO:0005783 endoplasmic reticulum | GO:0009507 chloroplast	-	-	-	GO only
Contig197	755	A	C	missense_variant	222	1034	gi|296089775|emb|CBI39594.3| unnamed protein product	239	1.45e-120	423.763	-	GO:0016023 cytoplasmic membrane-bounded vesicle | GO:0005783 endoplasmic reticulum | GO:0009507 chloroplast	-	-	-	GO only
Contig207	958	T	C	missense_variant	207	1947	gi|255537765|ref|XP_002509949.1| Polygalacturonase precursor, putative	420	8.68e-245	836.12	GO:0005982 starch metabolic process | GO:0005985 sucrose metabolic process	GO:0005576 extracellular region | GO:0016020 membrane | GO:0016023 cytoplasmic membrane-bounded vesicle	GO:0047911 galacturan 1,4-alpha-galacturonidase activity | GO:0004650 polygalacturonase activity	-	pfam00295 Glyco_hydro_28 | pfam12708 Pectate_lyase_3 | pfam13229 Beta_helix | pfam05048 NosD	GO & Domain
Contig229	532	G	A	missense_variant	9	596	gi|462403441|gb|EMJ08998.1| hypothetical protein PRUPE_ppa024472mg, partial	75	1.17e-18	101.165	GO:0055085 transmembrane transport | GO:0006278 RNA-dependent DNA replication | GO:0006200 ATP catabolic process | GO:0005975 carbohydrate metabolic process | GO:0051252 regulation of RNA metabolic process	GO:0016021 integral to membrane	GO:0003723 RNA binding | GO:0004553 hydrolase activity, hydrolyzing O-glycosyl compounds | GO:0003964 RNA-directed DNA polymerase activity | GO:0005524 ATP binding | GO:0016887 ATPase activity | GO:0004523 ribonuclease H activity | GO:0005215 transporter activity	-	-	GO only
Contig238	445	T	C	3_prime_UTR_variant	54	639	gi|508712076|gb|EOY03973.1| Calcium-binding EF-hand family protein	83	1.81e-39	166.929	GO:0019722 calcium-mediated signaling	GO:0005737 cytoplasm	GO:0005509 calcium ion binding	-	pfam13499 EF_hand_5 | pfam13833 EF_hand_6 | pfam00036 efhand | pfam13405 EF_hand_4 | pfam13202 EF_hand_3	GO & Domain
Contig239	857	T	C	missense_variant	63	1290	gi|255563530|ref|XP_002522767.1| zinc transporter, putative	332	1.03e-158	550.403	GO:0035434 copper ion transmembrane transport | GO:0071577 zinc ion transmembrane transport | GO:0055114 oxidation-reduction process | GO:0015706 nitrate transport | GO:0010106 cellular response to iron ion starvation | GO:0006826 iron ion transport | GO:0010167 response to nitrate | GO:0010043 response to zinc ion	GO:0005739 mitochondrion | GO:0016021 integral to membrane | GO:0005886 plasma membrane	GO:0005385 zinc ion transmembrane transporter activity | GO:0032440 2-alkenal reductase [NAD(P)] activity | GO:0016757 transferase activity, transferring glycosyl groups | GO:0005375 copper ion transmembrane transporter activity	-	pfam02535 Zip | pfam04290 DctQ	GO & Domain
Contig240	371	A	G	3_prime_UTR_variant	197	4477	gi|296082526|emb|CBI21531.3| unnamed protein product	1352	0	2290.48	GO:0006278 RNA-dependent DNA replication	-	GO:0003964 RNA-directed DNA polymerase activity | GO:0003723 RNA binding	-	-	GO only
Contig244	480	C	T	missense_variant	3	1765	gi|462404857|gb|EMJ10321.1| hypothetical protein PRUPE_ppa005461mg	452	9.51e-218	746.361	GO:0019722 calcium-mediated signaling	GO:0016021 integral to membrane	GO:0004190 aspartic-type endopeptidase activity	-	pfam01080 Presenilin	GO & Domain
Contig249	51	C	T	synonymous_variant	194	1198	gi|225448986|ref|XP_002270805.1| PREDICTED: probable S-acyltransferase At5g04270	273	2.89e-129	452.646	GO:0055114 oxidation-reduction process	-	GO:0032440 2-alkenal reductase [NAD(P)] activity | GO:0008270 zinc ion binding | GO:0016740 transferase activity	-	pfam01529 zf-DHHC | pfam13962 PGG	GO & Domain
Contig249	54	A	T	synonymous_variant	182	1198	gi|225448986|ref|XP_002270805.1| PREDICTED: probable S-acyltransferase At5g04270	273	2.89e-129	452.646	GO:0055114 oxidation-reduction process	-	GO:0032440 2-alkenal reductase [NAD(P)] activity | GO:0008270 zinc ion binding | GO:0016740 transferase activity	-	pfam01529 zf-DHHC | pfam13962 PGG	GO & Domain
Contig249	56	C	T	missense_variant	191	1198	gi|225448986|ref|XP_002270805.1| PREDICTED: probable S-acyltransferase At5g04270	273	2.89e-129	452.646	GO:0055114 oxidation-reduction process	-	GO:0032440 2-alkenal reductase [NAD(P)] activity | GO:0008270 zinc ion binding | GO:0016740 transferase activity	-	pfam01529 zf-DHHC | pfam13962 PGG	GO & Domain
Contig249	57	A	T	synonymous_variant	188	1198	gi|225448986|ref|XP_002270805.1| PREDICTED: probable S-acyltransferase At5g04270	273	2.89e-129	452.646	GO:0055114 oxidation-reduction process	-	GO:0032440 2-alkenal reductase [NAD(P)] activity | GO:0008270 zinc ion binding | GO:0016740 transferase activity	-	pfam01529 zf-DHHC | pfam13962 PGG	GO & Domain
Contig249	58	A	T	stop_gained	188	1198	gi|225448986|ref|XP_002270805.1| PREDICTED: probable S-acyltransferase At5g04270	273	2.89e-129	452.646	GO:0055114 oxidation-reduction process	-	GO:0032440 2-alkenal reductase [NAD(P)] activity | GO:0008270 zinc ion binding | GO:0016740 transferase activity	-	pfam01529 zf-DHHC | pfam13962 PGG	GO & Domain
Contig249	60	A	C	missense_variant	185	1198	gi|225448986|ref|XP_002270805.1| PREDICTED: probable S-acyltransferase At5g04270	273	2.89e-129	452.646	GO:0055114 oxidation-reduction process	-	GO:0032440 2-alkenal reductase [NAD(P)] activity | GO:0008270 zinc ion binding | GO:0016740 transferase activity	-	pfam01529 zf-DHHC | pfam13962 PGG	GO & Domain
Contig249	61	A	G	missense_variant	186	1198	gi|225448986|ref|XP_002270805.1| PREDICTED: probable S-acyltransferase At5g04270	273	2.89e-129	452.646	GO:0055114 oxidation-reduction process	-	GO:0032440 2-alkenal reductase [NAD(P)] activity | GO:0008270 zinc ion binding | GO:0016740 transferase activity	-	pfam01529 zf-DHHC | pfam13962 PGG	GO & Domain
Contig249	65	A	T	missense_variant	158	1198	gi|225448986|ref|XP_002270805.1| PREDICTED: probable S-acyltransferase At5g04270	273	2.89e-129	452.646	GO:0055114 oxidation-reduction process	-	GO:0032440 2-alkenal reductase [NAD(P)] activity | GO:0008270 zinc ion binding | GO:0016740 transferase activity	-	pfam01529 zf-DHHC | pfam13962 PGG	GO & Domain
Contig249	70	G	T	missense_variant	130	1198	gi|225448986|ref|XP_002270805.1| PREDICTED: probable S-acyltransferase At5g04270	273	2.89e-129	452.646	GO:0055114 oxidation-reduction process	-	GO:0032440 2-alkenal reductase [NAD(P)] activity | GO:0008270 zinc ion binding | GO:0016740 transferase activity	-	pfam01529 zf-DHHC | pfam13962 PGG	GO & Domain
Contig257	417	G	C	missense_variant	103	1035	gi|388492646|gb|AFK34389.1| unknown	166	6.92e-19	102.943	-	-	-	-	pfam14299 PP2	Domain only
Contig257	428	T	C	missense_variant	64	1035	gi|388492646|gb|AFK34389.1| unknown	166	6.92e-19	102.943	-	-	-	-	pfam14299 PP2	Domain only
Contig257	431	G	A	missense_variant	60	1035	gi|388492646|gb|AFK34389.1| unknown	166	6.92e-19	102.943	-	-	-	-	pfam14299 PP2	Domain only
Contig257	443	G	A	missense_variant	57	1035	gi|388492646|gb|AFK34389.1| unknown	166	6.92e-19	102.943	-	-	-	-	pfam14299 PP2	Domain only
Contig257	463	C	T	missense_variant	58	1035	gi|388492646|gb|AFK34389.1| unknown	166	6.92e-19	102.943	-	-	-	-	pfam14299 PP2	Domain only
Contig257	497	A	G	missense_variant	40	1035	gi|388492646|gb|AFK34389.1| unknown	166	6.92e-19	102.943	-	-	-	-	pfam14299 PP2	Domain only
Contig259	542	G	A	missense_variant	5	1998	gi|225430840|ref|XP_002273483.1| PREDICTED: uncharacterized protein LOC100254794	465	1.7e-255	871.668	GO:0034219 carbohydrate transmembrane transport | GO:0015706 nitrate transport	GO:0016023 cytoplasmic membrane-bounded vesicle | GO:0016021 integral to membrane | GO:0005739 mitochondrion	GO:0005351 sugar:hydrogen symporter activity	-	pfam07690 MFS_1 | pfam00083 Sugar_tr | pfam13347 MFS_2 | pfam04290 DctQ	GO & Domain
Contig260	195	C	T	missense_variant	30	1053	gi|462407941|gb|EMJ13275.1| hypothetical protein PRUPE_ppa011686mg	186	9.12e-64	240.691	GO:0009560 embryo sac egg cell differentiation | GO:0045132 meiotic chromosome segregation | GO:0042991 transcription factor import into nucleus | GO:0006302 double-strand break repair | GO:0000398 nuclear mRNA splicing, via spliceosome | GO:0006312 mitotic recombination | GO:0051604 protein maturation | GO:0042138 meiotic DNA double-strand break formation | GO:0007062 sister chromatid cohesion |…	GO:0005634 nucleus	-	-	-	GO only
Contig269	38	A	G	missense_variant	91	1424	gi|462401057|gb|EMJ06614.1| hypothetical protein PRUPE_ppa007626mg	358	1.8e-198	682.375	GO:0009626 plant-type hypersensitive response | GO:0009617 response to bacterium | GO:0009809 lignin biosynthetic process | GO:0055114 oxidation-reduction process | GO:0009805 coumarin biosynthetic process | GO:0009811 stilbene biosynthetic process | GO:0006558 L-phenylalanine metabolic process | GO:0006570 tyrosine metabolic process | GO:0018879 biphenyl metabolic process | GO:0019384 caprolacta…	-	GO:0045551 cinnamyl-alcohol dehydrogenase activity | GO:0018456 aryl-alcohol dehydrogenase (NAD+) activity | GO:0008270 zinc ion binding | GO:0000166 nucleotide binding	1.1.1.195	pfam00107 ADH_zinc_N | pfam08240 ADH_N	GO & Enzyme & Domain
Contig270	188	C	G	missense_variant	112	1873	gi|449458704|ref|XP_004147087.1| PREDICTED: protein ELC-like	404	2.36e-202	695.261	GO:0006464 protein modification process | GO:0051301 cell division | GO:0010200 response to chitin | GO:0010091 trichome branching | GO:0015031 protein transport	GO:0005770 late endosome | GO:0005769 early endosome | GO:0000813 ESCRT I complex | GO:0005634 nucleus	GO:0043130 ubiquitin binding | GO:0016881 acid-amino acid ligase activity	-	pfam05743 UEV | pfam09454 Vps23_core	GO & Domain
Contig273	715	C	T	synonymous_variant	174	1193	gi|225441145|ref|XP_002266748.1| PREDICTED: splicing factor 3A subunit 2	327	2.4e-200	688.596	GO:0051604 protein maturation	GO:0005681 spliceosomal complex	GO:0003676 nucleic acid binding | GO:0008270 zinc ion binding	-	pfam12874 zf-met | pfam09732 CactinC_cactus	GO & Domain
Contig274	919	A	C	missense_variant	222	2132	gi|449528509|ref|XP_004171246.1| PREDICTED: T-complex protein 1 subunit epsilon-like	535	0	1153.83	GO:0006457 protein folding | GO:0006364 rRNA processing	GO:0009506 plasmodesma | GO:0005886 plasma membrane | GO:0005829 cytosol	GO:0005524 ATP binding | GO:0051082 unfolded protein binding	-	pfam00118 Cpn60_TCP1	GO & Domain
Contig275	464	T	A	intergenic_region	53	589	gi|255545250|ref|XP_002513686.1| conserved hypothetical protein	53	1.11e-22	114.051	-	-	-	-	-
Contig276	1055	C	T	synonymous_variant	222	1344	gi|225440638|ref|XP_002278975.1| PREDICTED: probable 26S proteasome non-ATPase regulatory subunit 7	310	2.93e-195	671.711	GO:0051788 response to misfolded protein | GO:0006635 fatty acid beta-oxidation | GO:0043161 proteasomal ubiquitin-dependent protein catabolic process | GO:0009407 toxin catabolic process | GO:0048825 cotyledon development | GO:0080129 proteasome core complex assembly | GO:0051510 regulation of unidimensional cell growth | GO:0010564 regulation of cell cycle process | GO:0009965 leaf morphogenesi…	GO:0005829 cytosol | GO:0008541 proteasome regulatory particle, lid subcomplex | GO:0005634 nucleus	-	-	pfam13012 MitMem_reg | pfam01398 JAB	GO & Domain
Contig277	1998	G	A	synonymous_variant	178	3313	gi|225458649|ref|XP_002282833.1| PREDICTED: subtilisin-like protease	746	0	1176.05	GO:0006508 proteolysis | GO:0043086 negative regulation of catalytic activity | GO:0055114 oxidation-reduction process	GO:0016023 cytoplasmic membrane-bounded vesicle | GO:0005618 cell wall | GO:0005576 extracellular region	GO:0042802 identical protein binding | GO:0004252 serine-type endopeptidase activity | GO:0032440 2-alkenal reductase [NAD(P)] activity	-	pfam00082 Peptidase_S8 | pfam05922 Inhibitor_I9	GO & Domain
Contig280	2529	G	C	3_prime_UTR_variant	188	2782	gi|359490274|ref|XP_002269873.2| PREDICTED: DEAD-box ATP-dependent RNA helicase 7-like	702	0	1183.16	GO:0001510 RNA methylation | GO:0006468 protein phosphorylation | GO:0051604 protein maturation | GO:0009069 serine family amino acid metabolic process	GO:0005730 nucleolus	GO:0003723 RNA binding | GO:0004674 protein serine/threonine kinase activity | GO:0008026 ATP-dependent helicase activity | GO:0005524 ATP binding | GO:0017151 DEAD/H-box RNA helicase binding	3.6.4.13	pfam00270 DEAD | pfam08152 GUCT | pfam00271 Helicase_C	GO & Enzyme & Domain
Contig281	1425	T	A	missense_variant	164	2031	gi|225438067|ref|XP_002275953.1| PREDICTED: succinyl-CoA ligase	422	5.32e-248	846.785	GO:0006511 ubiquitin-dependent protein catabolic process | GO:0009651 response to salt stress | GO:0051788 response to misfolded protein | GO:0019243 methylglyoxal catabolic process to D-lactate | GO:0080129 proteasome core complex assembly | GO:0006096 glycolysis | GO:0006094 gluconeogenesis | GO:0009853 photorespiration | GO:0046686 response to cadmium ion | GO:0006099 tricarboxylic acid cycle	GO:0005739 mitochondrion | GO:0042709 succinate-CoA ligase complex	GO:0005507 copper ion binding | GO:0005524 ATP binding | GO:0004776 succinate-CoA ligase (GDP-forming) activity	6.2.1.5	pfam08442 ATP-grasp_2 | pfam00549 Ligase_CoA | pfam01071 GARS_A	GO & Enzyme & Domain
Contig283	1239	A	G	stop_retained_variant	222	1475	gi|508710103|gb|EOY02000.1| HD domain class transcription factor	273	2.69e-120	422.875	GO:0009744 response to sucrose stimulus | GO:0006355 regulation of transcription, DNA-dependent | GO:0048826 cotyledon morphogenesis	GO:0005634 nucleus | GO:0005667 transcription factor complex	GO:0003700 sequence-specific DNA binding transcription factor activity | GO:0000976 transcription regulatory region sequence-specific DNA binding	-	pfam00046 Homeobox | pfam02183 HALZ	GO & Domain
Contig284	128	T	C	intergenic_region	152	711	gi|508776250|gb|EOY23506.1| Uncharacterized protein TCM_015376	113	7.43e-28	130.937	-	-	-	-	pfam07896 DUF1674	Domain only
Contig290	698	C	T	synonymous_variant	158	2406	gi|508776484|gb|EOY23740.1| Concanavalin A-like lectin protein kinase family protein	659	2.66e-307	1043.63	GO:0010363 regulation of plant-type hypersensitive response | GO:0006468 protein phosphorylation | GO:0006612 protein targeting to membrane | GO:0043069 negative regulation of programmed cell death | GO:0009555 pollen development | GO:0009069 serine family amino acid metabolic process | GO:0006118 electron transport | GO:0007169 transmembrane receptor protein tyrosine kinase signaling pathway	GO:0016023 cytoplasmic membrane-bounded vesicle | GO:0005886 plasma membrane	GO:0005507 copper ion binding | GO:0004674 protein serine/threonine kinase activity | GO:0009055 electron carrier activity | GO:0005524 ATP binding | GO:0004714 transmembrane receptor protein tyrosine kinase activity | GO:0030246 carbohydrate binding	2.7.11.1	pfam00139 Lectin_legB | pfam00069 Pkinase | pfam07714 Pkinase_Tyr	GO & Enzyme & Domain
Contig298	229	T	C	3_prime_UTR_variant	176	1931	gi|255552279|ref|XP_002517184.1| ubiquitin-activating enzyme E1c, putative	449	1.1e-269	918.769	GO:0045116 protein neddylation | GO:0006979 response to oxidative stress | GO:0055114 oxidation-reduction process | GO:0006804 peroxidase reaction	-	GO:0016881 acid-amino acid ligase activity | GO:0020037 heme binding | GO:0019781 NEDD8 activating enzyme activity | GO:0005524 ATP binding | GO:0004601 peroxidase activity | GO:0046982 protein heterodimerization activity	-	pfam00899 ThiF | pfam08825 E2_bind | pfam02134 UBACT | pfam10585 UBA_e1_thiolCys | pfam05237 MoeZ_MoeB | pfam09358 UBA_e1_C	GO & Domain
Contig304	1493	T	A	3_prime_UTR_variant	75	1766	gi|12802327|gb|AAK07827.1|AF297643_1 mitochondrial processing peptidase beta subunit	494	6.35999999998e-313	1062.29	GO:0051788 response to misfolded protein | GO:0006098 pentose-phosphate shunt | GO:0009853 photorespiration | GO:0009651 response to salt stress | GO:0080129 proteasome core complex assembly | GO:0006511 ubiquitin-dependent protein catabolic process | GO:0046686 response to cadmium ion	GO:0005774 vacuolar membrane | GO:0005758 mitochondrial intermembrane space | GO:0005759 mitochondrial matrix | GO:0009507 chloroplast | GO:0005618 cell wall | GO:0005730 nucleolus | GO:0005741 mitochondrial outer membrane | GO:0005750 mitochondrial respiratory chain complex III | GO:0005886 plasma membrane	GO:0008270 zinc ion binding | GO:0004222 metalloendopeptidase activity	3.4.24.64	pfam00675 Peptidase_M16 | pfam05193 Peptidase_M16_C	GO & Enzyme & Domain
Contig304	1516	T	C	3_prime_UTR_variant	158	1766	gi|12802327|gb|AAK07827.1|AF297643_1 mitochondrial processing peptidase beta subunit	494	6.35999999998e-313	1062.29	GO:0051788 response to misfolded protein | GO:0006098 pentose-phosphate shunt | GO:0009853 photorespiration | GO:0009651 response to salt stress | GO:0080129 proteasome core complex assembly | GO:0006511 ubiquitin-dependent protein catabolic process | GO:0046686 response to cadmium ion	GO:0005774 vacuolar membrane | GO:0005758 mitochondrial intermembrane space | GO:0005759 mitochondrial matrix | GO:0009507 chloroplast | GO:0005618 cell wall | GO:0005730 nucleolus | GO:0005741 mitochondrial outer membrane | GO:0005750 mitochondrial respiratory chain complex III | GO:0005886 plasma membrane	GO:0008270 zinc ion binding | GO:0004222 metalloendopeptidase activity	3.4.24.64	pfam00675 Peptidase_M16 | pfam05193 Peptidase_M16_C	GO & Enzyme & Domain
Contig309	359	C	T	intergenic_region	10	1070	gi|255551979|ref|XP_002517034.1| conserved hypothetical protein	73	1.55e-36	158.931	GO:0016567 protein ubiquitination | GO:0006810 transport	GO:0005643 nuclear pore | GO:0016023 cytoplasmic membrane-bounded vesicle | GO:0000151 ubiquitin ligase complex	GO:0004842 ubiquitin-protein ligase activity	-	-	GO only
Contig310	1067	C	T	missense_variant	228	2418	gi|462400830|gb|EMJ06387.1| hypothetical protein PRUPE_ppa005624mg	442	8.1e-168	580.619	GO:0006950 response to stress | GO:0009813 flavonoid biosynthetic process	-	GO:0047213 anthocyanidin 3-O-glucosyltransferase activity | GO:0080044 quercetin 7-O-glucosyltransferase activity | GO:0080043 quercetin 3-O-glucosyltransferase activity	-	pfam00011 HSP20	GO & Domain
Contig312	365	T	C	intergenic_region	75	810	gi|124359393|gb|ABD28547.2| Protein C6orf115, putative	92	2.15e-44	182.481	GO:0007030 Golgi organization | GO:0007033 vacuole organization	GO:0005737 cytoplasm	-	-	-	GO only
Contig314	901	T	C	synonymous_variant	222	1285	gi|225454422|ref|XP_002279938.1| PREDICTED: eukaryotic translation initiation factor 1A-like	145	3.41e-94	336.226	GO:0006446 regulation of translational initiation	GO:0005634 nucleus | GO:0005829 cytosol | GO:0005840 ribosome	GO:0003743 translation initiation factor activity | GO:0008270 zinc ion binding	-	pfam01176 eIF-1a	GO & Domain
Contig318	614	T	C	synonymous_variant	39	1136	gi|224058900|ref|XP_002299648.1| predicted protein	249	2.99e-159	552.18	GO:0043161 proteasomal ubiquitin-dependent protein catabolic process | GO:0009651 response to salt stress | GO:0051788 response to misfolded protein | GO:0009409 response to cold | GO:0080129 proteasome core complex assembly | GO:0006972 hyperosmotic response | GO:0006833 water transport | GO:0007030 Golgi organization | GO:0006096 glycolysis | GO:0006094 gluconeogenesis | GO:0009853 photorespira…	GO:0005829 cytosol | GO:0005774 vacuolar membrane | GO:0019773 proteasome core complex, alpha-subunit complex | GO:0005634 nucleus | GO:0005886 plasma membrane | GO:0048046 apoplast	GO:0004298 threonine-type endopeptidase activity	3.4.25.1	pfam00227 Proteasome | pfam10584 Proteasome_A_N	GO & Enzyme & Domain
Contig320	201	A	C	intergenic_region	102	632	gi|224145559|ref|XP_002325686.1| predicted protein	84	2.96e-26	125.604	-	-	-	-	pfam12609 DUF3774	Domain only
Contig321	272	A	T	5_prime_UTR_variant	228	1479	gi|543176534|gb|AGV54290.1| 14-3-3 protein-like protein	206	1.23e-104	370.886	-	-	GO:0019904 protein domain specific binding	-	pfam00244 14-3-3	GO & Domain
Contig321	579	C	T	5_prime_UTR_premature_start_codon_gain_variant	171	1479	gi|543176534|gb|AGV54290.1| 14-3-3 protein-like protein	206	1.23e-104	370.886	-	-	GO:0019904 protein domain specific binding	-	pfam00244 14-3-3	GO & Domain
Contig323	557	T	G	5_prime_UTR_variant	87	1577	gi|225456373|ref|XP_002284075.1| PREDICTED: uncharacterized protein LOC100249014	304	7.55e-125	437.983	GO:0009616 virus induced gene silencing | GO:0010050 vegetative phase change | GO:0046916 cellular transition metal ion homeostasis | GO:0030001 metal ion transport	GO:0005737 cytoplasm | GO:0005634 nucleus | GO:0005886 plasma membrane	GO:0046914 transition metal ion binding	-	pfam00403 HMA	GO & Domain
Contig323	560	G	C	5_prime_UTR_variant	8	1577	gi|225456373|ref|XP_002284075.1| PREDICTED: uncharacterized protein LOC100249014	304	7.55e-125	437.983	GO:0009616 virus induced gene silencing | GO:0010050 vegetative phase change | GO:0046916 cellular transition metal ion homeostasis | GO:0030001 metal ion transport	GO:0005737 cytoplasm | GO:0005634 nucleus | GO:0005886 plasma membrane	GO:0046914 transition metal ion binding	-	pfam00403 HMA	GO & Domain
Contig324	93	G	A	synonymous_variant	215	555	gi|356545357|ref|XP_003541110.1| PREDICTED: uncharacterized protein LOC100803664	76	5.33e-11	76.2815	-	-	-	-	-
Contig326	363	T	G	intergenic_region	55	1631	gi|225458715|ref|XP_002285006.1| PREDICTED: probable isoaspartyl peptidase/L-asparaginase 2	211	1.8e-113	400.213	GO:0033345 asparagine catabolic process via L-aspartate | GO:0006516 glycoprotein catabolic process | GO:0051604 protein maturation | GO:0006522 alanine metabolic process | GO:0006531 aspartate metabolic process	GO:0005829 cytosol	GO:0004067 asparaginase activity	-	pfam01112 Asparaginase_2 | pfam08493 AflR	GO & Domain
Contig326	520	T	C	intergenic_region	66	1631	gi|225458715|ref|XP_002285006.1| PREDICTED: probable isoaspartyl peptidase/L-asparaginase 2	211	1.8e-113	400.213	GO:0033345 asparagine catabolic process via L-aspartate | GO:0006516 glycoprotein catabolic process | GO:0051604 protein maturation | GO:0006522 alanine metabolic process | GO:0006531 aspartate metabolic process	GO:0005829 cytosol	GO:0004067 asparaginase activity	-	pfam01112 Asparaginase_2 | pfam08493 AflR	GO & Domain
Contig326	980	G	A	intergenic_region	37	1631	gi|225458715|ref|XP_002285006.1| PREDICTED: probable isoaspartyl peptidase/L-asparaginase 2	211	1.8e-113	400.213	GO:0033345 asparagine catabolic process via L-aspartate | GO:0006516 glycoprotein catabolic process | GO:0051604 protein maturation | GO:0006522 alanine metabolic process | GO:0006531 aspartate metabolic process	GO:0005829 cytosol	GO:0004067 asparaginase activity	-	pfam01112 Asparaginase_2 | pfam08493 AflR	GO & Domain
Contig326	983	C	G	intergenic_region	46	1631	gi|225458715|ref|XP_002285006.1| PREDICTED: probable isoaspartyl peptidase/L-asparaginase 2	211	1.8e-113	400.213	GO:0033345 asparagine catabolic process via L-aspartate | GO:0006516 glycoprotein catabolic process | GO:0051604 protein maturation | GO:0006522 alanine metabolic process | GO:0006531 aspartate metabolic process	GO:0005829 cytosol	GO:0004067 asparaginase activity	-	pfam01112 Asparaginase_2 | pfam08493 AflR	GO & Domain
Contig326	985	T	C	intergenic_region	65	1631	gi|225458715|ref|XP_002285006.1| PREDICTED: probable isoaspartyl peptidase/L-asparaginase 2	211	1.8e-113	400.213	GO:0033345 asparagine catabolic process via L-aspartate | GO:0006516 glycoprotein catabolic process | GO:0051604 protein maturation | GO:0006522 alanine metabolic process | GO:0006531 aspartate metabolic process	GO:0005829 cytosol	GO:0004067 asparaginase activity	-	pfam01112 Asparaginase_2 | pfam08493 AflR	GO & Domain
Contig326	990	C	G	intergenic_region	81	1631	gi|225458715|ref|XP_002285006.1| PREDICTED: probable isoaspartyl peptidase/L-asparaginase 2	211	1.8e-113	400.213	GO:0033345 asparagine catabolic process via L-aspartate | GO:0006516 glycoprotein catabolic process | GO:0051604 protein maturation | GO:0006522 alanine metabolic process | GO:0006531 aspartate metabolic process	GO:0005829 cytosol	GO:0004067 asparaginase activity	-	pfam01112 Asparaginase_2 | pfam08493 AflR	GO & Domain
Contig328	204	T	C	5_prime_UTR_variant	78	653	gi|224112413|ref|XP_002316180.1| predicted protein	69	7.39e-37	158.931	GO:0042254 ribosome biogenesis | GO:0006412 translation	GO:0022625 cytosolic large ribosomal subunit	GO:0003735 structural constituent of ribosome	-	pfam01781 Ribosomal_L38e	GO & Domain
Contig329	112	A	G	intergenic_region	132	643	gi|548846542|gb|ERN05818.1| hypothetical protein AMTR_s00006p00259390	106	1.08e-61	233.581	GO:0006367 transcription initiation from RNA polymerase II promoter | GO:0042742 defense response to bacterium | GO:0006355 regulation of transcription, DNA-dependent | GO:0000394 RNA splicing, via endonucleolytic cleavage and ligation | GO:0006446 regulation of translational initiation	GO:0005672 transcription factor TFIIA complex | GO:0005840 ribosome	GO:0003743 translation initiation factor activity	-	pfam02751 TFIIA_gamma_C | pfam02268 TFIIA_gamma_N	GO & Domain
Contig330	1376	G	A	synonymous_variant	187	2073	gi|164604970|dbj|BAF98281.1| hydroxymethylglutaryl-CoA reductase	588	0	1050.74	GO:0016104 triterpenoid biosynthetic process | GO:0015936 coenzyme A metabolic process | GO:0055114 oxidation-reduction process | GO:0016126 sterol biosynthetic process	GO:0031966 mitochondrial membrane | GO:0016021 integral to membrane | GO:0005789 endoplasmic reticulum membrane | GO:0042170 plastid membrane	GO:0004420 hydroxymethylglutaryl-CoA reductase (NADPH) activity | GO:0050661 NADP binding	1.1.1.34	pfam00368 HMG-CoA_red	GO & Enzyme & Domain
Contig331	1365	A	G	3_prime_UTR_variant	44	1453	gi|508782446|gb|EOY29702.1| Catalytic, putative	281	1.08e-152	530.407	GO:0010260 organ senescence | GO:0046482 para-aminobenzoic acid metabolic process	GO:0009507 chloroplast	-	-	pfam12697 Abhydrolase_6 | pfam01738 DLH | pfam12695 Abhydrolase_5	GO & Domain
Contig332	293	A	C	intergenic_region	121	1046	gi|502144138|ref|XP_004505590.1| PREDICTED: S-norcoclaurine synthase-like	94	9.54e-23	115.384	GO:0009607 response to biotic stimulus | GO:0006952 defense response	-	-	-	pfam00407 Bet_v_1	GO & Domain
Contig332	452	A	C	intergenic_region	228	1046	gi|502144138|ref|XP_004505590.1| PREDICTED: S-norcoclaurine synthase-like	94	9.54e-23	115.384	GO:0009607 response to biotic stimulus | GO:0006952 defense response	-	-	-	pfam00407 Bet_v_1	GO & Domain
Contig332	604	C	G	intergenic_region	228	1046	gi|502144138|ref|XP_004505590.1| PREDICTED: S-norcoclaurine synthase-like	94	9.54e-23	115.384	GO:0009607 response to biotic stimulus | GO:0006952 defense response	-	-	-	pfam00407 Bet_v_1	GO & Domain
Contig332	605	T	C	intergenic_region	228	1046	gi|502144138|ref|XP_004505590.1| PREDICTED: S-norcoclaurine synthase-like	94	9.54e-23	115.384	GO:0009607 response to biotic stimulus | GO:0006952 defense response	-	-	-	pfam00407 Bet_v_1	GO & Domain
Contig332	609	T	C	intergenic_region	228	1046	gi|502144138|ref|XP_004505590.1| PREDICTED: S-norcoclaurine synthase-like	94	9.54e-23	115.384	GO:0009607 response to biotic stimulus | GO:0006952 defense response	-	-	-	pfam00407 Bet_v_1	GO & Domain
Contig336	749	G	A	synonymous_variant	222	975	gi|224065308|ref|XP_002301767.1| predicted protein	157	1.81e-79	287.348	GO:0009853 photorespiration | GO:0006511 ubiquitin-dependent protein catabolic process | GO:0080129 proteasome core complex assembly | GO:0051788 response to misfolded protein | GO:0006118 electron transport	GO:0009507 chloroplast | GO:0005739 mitochondrion	GO:0051536 iron-sulfur cluster binding | GO:0009055 electron carrier activity	-	-	GO only
Contig339	1235	A	G	missense_variant	228	1289	gi|462397220|gb|EMJ03019.1| hypothetical protein PRUPE_ppa009275mg	282	4.89e-105	372.219	GO:0006334 nucleosome assembly	GO:0000786 nucleosome | GO:0005730 nucleolus	GO:0003677 DNA binding	-	pfam00538 Linker_histone	GO & Domain
Contig342	115	C	T	5_prime_UTR_variant	85	963	gi|379994547|gb|AFD22862.1| GTPase activator ARF, partial	191	5.13e-76	276.239	GO:0009638 phototropism	GO:0005773 vacuole | GO:0048046 apoplast | GO:0005886 plasma membrane	-	-	pfam00168 C2	GO & Domain
Contig342	228	T	A	missense_variant	208	963	gi|379994547|gb|AFD22862.1| GTPase activator ARF, partial	191	5.13e-76	276.239	GO:0009638 phototropism	GO:0005773 vacuole | GO:0048046 apoplast | GO:0005886 plasma membrane	-	-	pfam00168 C2	GO & Domain
Contig342	272	A	G	missense_variant	149	963	gi|379994547|gb|AFD22862.1| GTPase activator ARF, partial	191	5.13e-76	276.239	GO:0009638 phototropism	GO:0005773 vacuole | GO:0048046 apoplast | GO:0005886 plasma membrane	-	-	pfam00168 C2	GO & Domain
Contig342	284	C	G	missense_variant	157	963	gi|379994547|gb|AFD22862.1| GTPase activator ARF, partial	191	5.13e-76	276.239	GO:0009638 phototropism	GO:0005773 vacuole | GO:0048046 apoplast | GO:0005886 plasma membrane	-	-	pfam00168 C2	GO & Domain
Contig345	370	C	A	3_prime_UTR_variant	186	1962	gi|508706622|gb|EOX98518.1| F-box family protein, putative	474	7.68e-140	487.75	GO:0016558 protein import into peroxisome matrix | GO:0006635 fatty acid beta-oxidation	GO:0005739 mitochondrion	-	-	pfam12937 F-box-like | pfam00646 F-box	GO & Domain
Contig350	17	C	T	5_prime_UTR_variant	144	1434	gi|508782655|gb|EOY29911.1| Translation initiation factor SUI1 family protein	196	3.93e-112	395.769	GO:0006446 regulation of translational initiation	GO:0005840 ribosome	GO:0003743 translation initiation factor activity	-	pfam01253 SUI1	GO & Domain
Contig350	1042	C	T	3_prime_UTR_variant	228	1434	gi|508782655|gb|EOY29911.1| Translation initiation factor SUI1 family protein	196	3.93e-112	395.769	GO:0006446 regulation of translational initiation	GO:0005840 ribosome	GO:0003743 translation initiation factor activity	-	pfam01253 SUI1	GO & Domain
Contig350	1055	A	G	3_prime_UTR_variant	228	1434	gi|508782655|gb|EOY29911.1| Translation initiation factor SUI1 family protein	196	3.93e-112	395.769	GO:0006446 regulation of translational initiation	GO:0005840 ribosome	GO:0003743 translation initiation factor activity	-	pfam01253 SUI1	GO & Domain
Contig350	1163	T	C	3_prime_UTR_variant	74	1434	gi|508782655|gb|EOY29911.1| Translation initiation factor SUI1 family protein	196	3.93e-112	395.769	GO:0006446 regulation of translational initiation	GO:0005840 ribosome	GO:0003743 translation initiation factor activity	-	pfam01253 SUI1	GO & Domain
Contig351	809	G	C	intergenic_region	222	1190	gi|359485811|ref|XP_003633339.1| PREDICTED: uncharacterized protein LOC100853006	88	8.72e-24	118.939	-	-	-	-	pfam12609 DUF3774	Domain only
Contig353	102	T	C	missense_variant	135	481	-	-	-	-	-	-	-	-	-
Contig360	1030	C	T	synonymous_variant	175	2721	gi|225434974|ref|XP_002283965.1| PREDICTED: putative E3 ubiquitin-protein ligase XBAT31 isoform 1	444	1.86e-262	894.774	GO:0042742 defense response to bacterium | GO:0051865 protein autoubiquitination | GO:0051049 regulation of transport	GO:0005737 cytoplasm	GO:0016301 kinase activity | GO:0005515 protein binding | GO:0004842 ubiquitin-protein ligase activity | GO:0008270 zinc ion binding	-	pfam12796 Ank_2 | pfam13637 Ank_4 | pfam13857 Ank_5 | pfam13920 zf-C3HC4_3 | pfam00023 Ank | pfam13639 zf-RING_2 | pfam13923 zf-C3HC4_2 | pfam13606 Ank_3	GO & Domain
Contig360	2211	G	A	3_prime_UTR_variant	221	2721	gi|225434974|ref|XP_002283965.1| PREDICTED: putative E3 ubiquitin-protein ligase XBAT31 isoform 1	444	1.86e-262	894.774	GO:0042742 defense response to bacterium | GO:0051865 protein autoubiquitination | GO:0051049 regulation of transport	GO:0005737 cytoplasm	GO:0016301 kinase activity | GO:0005515 protein binding | GO:0004842 ubiquitin-protein ligase activity | GO:0008270 zinc ion binding	-	pfam12796 Ank_2 | pfam13637 Ank_4 | pfam13857 Ank_5 | pfam13920 zf-C3HC4_3 | pfam00023 Ank | pfam13639 zf-RING_2 | pfam13923 zf-C3HC4_2 | pfam13606 Ank_3	GO & Domain
Contig365	1683	T	C	missense_variant	30	2200	gi|462418955|gb|EMJ23218.1| hypothetical protein PRUPE_ppa002956mg	588	6.04e-251	856.56	-	GO:0016021 integral to membrane | GO:0005794 Golgi apparatus	GO:0008270 zinc ion binding | GO:0016874 ligase activity	-	pfam01697 Glyco_transf_92	GO & Domain
Contig367	1163	G	T	3_prime_UTR_variant	155	1417	gi|508706277|gb|EOX98173.1| Embryo defective 1273, putative isoform 1	185	4.23e-87	312.676	GO:0009793 embryo development ending in seed dormancy	-	-	-	-	GO only
Contig368	1073	G	A	missense_variant	6	1532	gi|508721361|gb|EOY13258.1| D-mannose binding lectin protein with Apple-like carbohydrate-binding domain, putative	442	1.64e-208	715.701	GO:0006833 water transport | GO:0048544 recognition of pollen	GO:0009505 plant-type cell wall | GO:0005794 Golgi apparatus | GO:0005886 plasma membrane | GO:0005774 vacuolar membrane | GO:0005829 cytosol | GO:0048046 apoplast	GO:0030246 carbohydrate binding	-	pfam01453 B_lectin | pfam12526 DUF3729	GO & Domain
Contig369	29	G	A	intergenic_region	102	922	gi|224139286|ref|XP_002323037.1| predicted protein	142	2.8e-61	233.137	-	-	-	-	pfam07107 WI12 | pfam12680 SnoaL_2	Domain only
Contig369	49	A	G	intergenic_region	208	922	gi|224139286|ref|XP_002323037.1| predicted protein	142	2.8e-61	233.137	-	-	-	-	pfam07107 WI12 | pfam12680 SnoaL_2	Domain only
Contig371	368	C	A	missense_variant	197	784	gi|37624740|gb|AAQ96166.1| phloem RNA-binding protein 1	131	1.37e-45	186.036	GO:0050826 response to freezing | GO:0009827 plant-type cell wall modification | GO:0009793 embryo development ending in seed dormancy | GO:0006355 regulation of transcription, DNA-dependent | GO:0009640 photomorphogenesis | GO:0019915 lipid storage | GO:0010182 sugar mediated signaling pathway | GO:0009933 meristem structural organization | GO:0016567 protein ubiquitination | GO:0009556 microspo…	GO:0005689 U12-type spliceosomal complex | GO:0005730 nucleolus | GO:0005618 cell wall	GO:0005199 structural constituent of cell wall	-	-	GO only
Contig373	229	G	A	3_prime_UTR_variant	171	2191	gi|225435794|ref|XP_002285746.1| PREDICTED: ruBisCO large subunit-binding protein subunit beta, chloroplastic	608	0	1244.03	GO:0016117 carotenoid biosynthetic process | GO:0051085 chaperone mediated protein folding requiring cofactor | GO:0009658 chloroplast organization | GO:0008219 cell death | GO:0009409 response to cold | GO:0042026 protein refolding | GO:0048481 ovule development | GO:0009627 systemic acquired resistance	GO:0009941 chloroplast envelope | GO:0048046 apoplast | GO:0010319 stromule | GO:0022626 cytosolic ribosome | GO:0005794 Golgi apparatus | GO:0005730 nucleolus | GO:0009570 chloroplast stroma | GO:0005886 plasma membrane | GO:0005739 mitochondrion	GO:0005515 protein binding | GO:0005524 ATP binding	-	pfam00118 Cpn60_TCP1	GO & Domain
Contig374	312	T	C	3_prime_UTR_variant	49	1505	gi|118487226|gb|ABK95441.1| unknown	307	6.06e-166	574.398	GO:0006144 purine base metabolic process | GO:0006635 fatty acid beta-oxidation | GO:0009877 nodulation | GO:0019628 urate catabolic process	GO:0005777 peroxisome | GO:0005739 mitochondrion	GO:0004846 urate oxidase activity	1.7.3.3	pfam01014 Uricase	GO & Enzyme & Domain
Contig374	336	A	G	3_prime_UTR_variant	218	1505	gi|118487226|gb|ABK95441.1| unknown	307	6.06e-166	574.398	GO:0006144 purine base metabolic process | GO:0006635 fatty acid beta-oxidation | GO:0009877 nodulation | GO:0019628 urate catabolic process	GO:0005777 peroxisome | GO:0005739 mitochondrion	GO:0004846 urate oxidase activity	1.7.3.3	pfam01014 Uricase	GO & Enzyme & Domain
Contig374	415	C	T	3_prime_UTR_variant	139	1505	gi|118487226|gb|ABK95441.1| unknown	307	6.06e-166	574.398	GO:0006144 purine base metabolic process | GO:0006635 fatty acid beta-oxidation | GO:0009877 nodulation | GO:0019628 urate catabolic process	GO:0005777 peroxisome | GO:0005739 mitochondrion	GO:0004846 urate oxidase activity	1.7.3.3	pfam01014 Uricase	GO & Enzyme & Domain
Contig374	558	G	A	synonymous_variant	113	1505	gi|118487226|gb|ABK95441.1| unknown	307	6.06e-166	574.398	GO:0006144 purine base metabolic process | GO:0006635 fatty acid beta-oxidation | GO:0009877 nodulation | GO:0019628 urate catabolic process	GO:0005777 peroxisome | GO:0005739 mitochondrion	GO:0004846 urate oxidase activity	1.7.3.3	pfam01014 Uricase	GO & Enzyme & Domain
Contig374	639	G	A	synonymous_variant	58	1505	gi|118487226|gb|ABK95441.1| unknown	307	6.06e-166	574.398	GO:0006144 purine base metabolic process | GO:0006635 fatty acid beta-oxidation | GO:0009877 nodulation | GO:0019628 urate catabolic process	GO:0005777 peroxisome | GO:0005739 mitochondrion	GO:0004846 urate oxidase activity	1.7.3.3	pfam01014 Uricase	GO & Enzyme & Domain
Contig377	140	A	G	synonymous_variant	20	2132	gi|508774412|gb|EOY21668.1| Proline-rich family protein isoform 1	530	1.16e-263	898.774	GO:0048573 photoperiodism, flowering | GO:0006396 RNA processing	GO:0016023 cytoplasmic membrane-bounded vesicle | GO:0005634 nucleus	-	-	pfam09429 Wbp11 | pfam01500 Keratin_B2	GO & Domain
Contig380	298	T	G	synonymous_variant	109	1118	gi|462420311|gb|EMJ24574.1| hypothetical protein PRUPE_ppa009562mg	226	1.09e-101	361.11	-	GO:0016023 cytoplasmic membrane-bounded vesicle | GO:0005773 vacuole | GO:0005618 cell wall	GO:0003676 nucleic acid binding	-	pfam13462 Thioredoxin_4	GO & Domain
Contig380	633	A	C	missense_variant	103	1118	gi|462420311|gb|EMJ24574.1| hypothetical protein PRUPE_ppa009562mg	226	1.09e-101	361.11	-	GO:0016023 cytoplasmic membrane-bounded vesicle | GO:0005773 vacuole | GO:0005618 cell wall	GO:0003676 nucleic acid binding	-	pfam13462 Thioredoxin_4	GO & Domain
Contig380	655	C	T	synonymous_variant	20	1118	gi|462420311|gb|EMJ24574.1| hypothetical protein PRUPE_ppa009562mg	226	1.09e-101	361.11	-	GO:0016023 cytoplasmic membrane-bounded vesicle | GO:0005773 vacuole | GO:0005618 cell wall	GO:0003676 nucleic acid binding	-	pfam13462 Thioredoxin_4	GO & Domain
Contig380	659	T	G	missense_variant	94	1118	gi|462420311|gb|EMJ24574.1| hypothetical protein PRUPE_ppa009562mg	226	1.09e-101	361.11	-	GO:0016023 cytoplasmic membrane-bounded vesicle | GO:0005773 vacuole | GO:0005618 cell wall	GO:0003676 nucleic acid binding	-	pfam13462 Thioredoxin_4	GO & Domain
Contig380	674	T	G	missense_variant	116	1118	gi|462420311|gb|EMJ24574.1| hypothetical protein PRUPE_ppa009562mg	226	1.09e-101	361.11	-	GO:0016023 cytoplasmic membrane-bounded vesicle | GO:0005773 vacuole | GO:0005618 cell wall	GO:0003676 nucleic acid binding	-	pfam13462 Thioredoxin_4	GO & Domain
Contig380	705	C	A	missense_variant	129	1118	gi|462420311|gb|EMJ24574.1| hypothetical protein PRUPE_ppa009562mg	226	1.09e-101	361.11	-	GO:0016023 cytoplasmic membrane-bounded vesicle | GO:0005773 vacuole | GO:0005618 cell wall	GO:0003676 nucleic acid binding	-	pfam13462 Thioredoxin_4	GO & Domain
Contig380	734	C	A	missense_variant	92	1118	gi|462420311|gb|EMJ24574.1| hypothetical protein PRUPE_ppa009562mg	226	1.09e-101	361.11	-	GO:0016023 cytoplasmic membrane-bounded vesicle | GO:0005773 vacuole | GO:0005618 cell wall	GO:0003676 nucleic acid binding	-	pfam13462 Thioredoxin_4	GO & Domain
Contig384	293	C	T	intergenic_region	133	635	gi|261824327|gb|ACX94236.1| chitinase	98	7.12e-36	155.82	GO:0005975 carbohydrate metabolic process | GO:0006032 chitin catabolic process | GO:0010262 somatic embryogenesis | GO:0016998 cell wall macromolecule catabolic process	GO:0009505 plant-type cell wall | GO:0005886 plasma membrane | GO:0048046 apoplast	GO:0004568 chitinase activity | GO:0008061 chitin binding	-	-	GO only
Contig384	295	C	G	intergenic_region	135	635	gi|261824327|gb|ACX94236.1| chitinase	98	7.12e-36	155.82	GO:0005975 carbohydrate metabolic process | GO:0006032 chitin catabolic process | GO:0010262 somatic embryogenesis | GO:0016998 cell wall macromolecule catabolic process	GO:0009505 plant-type cell wall | GO:0005886 plasma membrane | GO:0048046 apoplast	GO:0004568 chitinase activity | GO:0008061 chitin binding	-	-	GO only
Contig384	383	A	G	intergenic_region	137	635	gi|261824327|gb|ACX94236.1| chitinase	98	7.12e-36	155.82	GO:0005975 carbohydrate metabolic process | GO:0006032 chitin catabolic process | GO:0010262 somatic embryogenesis | GO:0016998 cell wall macromolecule catabolic process	GO:0009505 plant-type cell wall | GO:0005886 plasma membrane | GO:0048046 apoplast	GO:0004568 chitinase activity | GO:0008061 chitin binding	-	-	GO only
Contig384	391	G	T	intergenic_region	78	635	gi|261824327|gb|ACX94236.1| chitinase	98	7.12e-36	155.82	GO:0005975 carbohydrate metabolic process | GO:0006032 chitin catabolic process | GO:0010262 somatic embryogenesis | GO:0016998 cell wall macromolecule catabolic process	GO:0009505 plant-type cell wall | GO:0005886 plasma membrane | GO:0048046 apoplast	GO:0004568 chitinase activity | GO:0008061 chitin binding	-	-	GO only
Contig384	395	C	T	intergenic_region	75	635	gi|261824327|gb|ACX94236.1| chitinase	98	7.12e-36	155.82	GO:0005975 carbohydrate metabolic process | GO:0006032 chitin catabolic process | GO:0010262 somatic embryogenesis | GO:0016998 cell wall macromolecule catabolic process	GO:0009505 plant-type cell wall | GO:0005886 plasma membrane | GO:0048046 apoplast	GO:0004568 chitinase activity | GO:0008061 chitin binding	-	-	GO only
Contig384	400	G	A	intergenic_region	8	635	gi|261824327|gb|ACX94236.1| chitinase	98	7.12e-36	155.82	GO:0005975 carbohydrate metabolic process | GO:0006032 chitin catabolic process | GO:0010262 somatic embryogenesis | GO:0016998 cell wall macromolecule catabolic process	GO:0009505 plant-type cell wall | GO:0005886 plasma membrane | GO:0048046 apoplast	GO:0004568 chitinase activity | GO:0008061 chitin binding	-	-	GO only
Contig384	404	C	T	intergenic_region	57	635	gi|261824327|gb|ACX94236.1| chitinase	98	7.12e-36	155.82	GO:0005975 carbohydrate metabolic process | GO:0006032 chitin catabolic process | GO:0010262 somatic embryogenesis | GO:0016998 cell wall macromolecule catabolic process	GO:0009505 plant-type cell wall | GO:0005886 plasma membrane | GO:0048046 apoplast	GO:0004568 chitinase activity | GO:0008061 chitin binding	-	-	GO only
Contig384	568	G	A	intergenic_region	98	635	gi|261824327|gb|ACX94236.1| chitinase	98	7.12e-36	155.82	GO:0005975 carbohydrate metabolic process | GO:0006032 chitin catabolic process | GO:0010262 somatic embryogenesis | GO:0016998 cell wall macromolecule catabolic process	GO:0009505 plant-type cell wall | GO:0005886 plasma membrane | GO:0048046 apoplast	GO:0004568 chitinase activity | GO:0008061 chitin binding	-	-	GO only
Contig384	583	C	T	intergenic_region	108	635	gi|261824327|gb|ACX94236.1| chitinase	98	7.12e-36	155.82	GO:0005975 carbohydrate metabolic process | GO:0006032 chitin catabolic process | GO:0010262 somatic embryogenesis | GO:0016998 cell wall macromolecule catabolic process	GO:0009505 plant-type cell wall | GO:0005886 plasma membrane | GO:0048046 apoplast	GO:0004568 chitinase activity | GO:0008061 chitin binding	-	-	GO only
Contig384	599	C	T	intergenic_region	139	635	gi|261824327|gb|ACX94236.1| chitinase	98	7.12e-36	155.82	GO:0005975 carbohydrate metabolic process | GO:0006032 chitin catabolic process | GO:0010262 somatic embryogenesis | GO:0016998 cell wall macromolecule catabolic process	GO:0009505 plant-type cell wall | GO:0005886 plasma membrane | GO:0048046 apoplast	GO:0004568 chitinase activity | GO:0008061 chitin binding	-	-	GO only
Contig384	606	G	A	intergenic_region	86	635	gi|261824327|gb|ACX94236.1| chitinase	98	7.12e-36	155.82	GO:0005975 carbohydrate metabolic process | GO:0006032 chitin catabolic process | GO:0010262 somatic embryogenesis | GO:0016998 cell wall macromolecule catabolic process	GO:0009505 plant-type cell wall | GO:0005886 plasma membrane | GO:0048046 apoplast	GO:0004568 chitinase activity | GO:0008061 chitin binding	-	-	GO only
Contig386	511	G	T	missense_variant	163	1552	gi|508782119|gb|EOY29375.1| Uncharacterized protein TCM_036932	377	1.17e-144	503.746	GO:0048767 root hair elongation | GO:0006857 oligopeptide transport	GO:0005886 plasma membrane | GO:0009507 chloroplast | GO:0005634 nucleus	-	-	pfam05910 DUF868	GO & Domain
Contig389	803	T	C	intergenic_region	97	1205	gi|255582044|ref|XP_002531819.1| calcium binding protein/cast, putative	187	4.95e-76	276.683	GO:0010091 trichome branching	GO:0009536 plastid	GO:0005509 calcium ion binding	-	pfam13499 EF_hand_5 | pfam13405 EF_hand_4 | pfam13833 EF_hand_6 | pfam00036 efhand | pfam13202 EF_hand_3	GO & Domain
Contig389	845	T	A	intergenic_region	88	1205	gi|255582044|ref|XP_002531819.1| calcium binding protein/cast, putative	187	4.95e-76	276.683	GO:0010091 trichome branching	GO:0009536 plastid	GO:0005509 calcium ion binding	-	pfam13499 EF_hand_5 | pfam13405 EF_hand_4 | pfam13833 EF_hand_6 | pfam00036 efhand | pfam13202 EF_hand_3	GO & Domain
Contig391	392	G	C	missense_variant	123	732	gi|255571099|ref|XP_002526500.1| ATP binding protein, putative	134	3.42e-62	235.359	GO:0009684 indoleacetic acid biosynthetic process | GO:0006457 protein folding | GO:0006569 tryptophan catabolic process	GO:0009941 chloroplast envelope | GO:0009570 chloroplast stroma	GO:0051087 chaperone binding	-	pfam00166 Cpn10	GO & Domain
Contig392	759	T	C	synonymous_variant	141	1453	gi|460397652|ref|XP_004244381.1| PREDICTED: glucan endo-1,3-beta-glucosidase-like	83	1.55e-19	105.609	GO:0005982 starch metabolic process | GO:0005985 sucrose metabolic process	GO:0005576 extracellular region	GO:0042973 glucan endo-1,3-beta-D-glucosidase activity	-	pfam07983 X8	GO & Domain
Contig392	771	T	A	3_prime_UTR_variant	190	1453	gi|460397652|ref|XP_004244381.1| PREDICTED: glucan endo-1,3-beta-glucosidase-like	83	1.55e-19	105.609	GO:0005982 starch metabolic process | GO:0005985 sucrose metabolic process	GO:0005576 extracellular region	GO:0042973 glucan endo-1,3-beta-D-glucosidase activity	-	pfam07983 X8	GO & Domain
Contig392	931	C	T	3_prime_UTR_variant	24	1453	gi|460397652|ref|XP_004244381.1| PREDICTED: glucan endo-1,3-beta-glucosidase-like	83	1.55e-19	105.609	GO:0005982 starch metabolic process | GO:0005985 sucrose metabolic process	GO:0005576 extracellular region	GO:0042973 glucan endo-1,3-beta-D-glucosidase activity	-	pfam07983 X8	GO & Domain
Contig397	98	C	T	intergenic_region	228	709	gi|225429113|ref|XP_002273355.1| PREDICTED: basic form of pathogenesis-related protein 1	145	4.23e-72	264.242	GO:0009627 systemic acquired resistance | GO:0009753 response to jasmonic acid stimulus | GO:0010266 response to vitamin B1 | GO:0009751 response to salicylic acid stimulus | GO:0009723 response to ethylene stimulus	GO:0005618 cell wall | GO:0005576 extracellular region	-	-	pfam00188 CAP	GO & Domain
Contig397	109	C	T	intergenic_region	228	709	gi|225429113|ref|XP_002273355.1| PREDICTED: basic form of pathogenesis-related protein 1	145	4.23e-72	264.242	GO:0009627 systemic acquired resistance | GO:0009753 response to jasmonic acid stimulus | GO:0010266 response to vitamin B1 | GO:0009751 response to salicylic acid stimulus | GO:0009723 response to ethylene stimulus	GO:0005618 cell wall | GO:0005576 extracellular region	-	-	pfam00188 CAP	GO & Domain
Contig401	992	T	A	missense_variant	169	1586	gi|224142069|ref|XP_002324381.1| sarcosine oxidase	389	1.93e-190	655.714	GO:0046653 tetrahydrofolate metabolic process | GO:0055114 oxidation-reduction process | GO:0006544 glycine metabolic process | GO:0006563 L-serine metabolic process | GO:0006566 threonine metabolic process	GO:0005737 cytoplasm	GO:0008115 sarcosine oxidase activity	-	pfam01266 DAO	GO & Domain
Contig401	1413	C	T	3_prime_UTR_variant	41	1586	gi|224142069|ref|XP_002324381.1| sarcosine oxidase	389	1.93e-190	655.714	GO:0046653 tetrahydrofolate metabolic process | GO:0055114 oxidation-reduction process | GO:0006544 glycine metabolic process | GO:0006563 L-serine metabolic process | GO:0006566 threonine metabolic process	GO:0005737 cytoplasm	GO:0008115 sarcosine oxidase activity	-	pfam01266 DAO	GO & Domain
Contig406	794	G	C	synonymous_variant	50	1194	gi|255568388|ref|XP_002525168.1| conserved hypothetical protein	230	2.37e-117	413.099	GO:0010200 response to chitin | GO:0006499 N-terminal protein myristoylation | GO:0006865 amino acid transport	GO:0005737 cytoplasm	-	-	pfam04749 PLAC8	GO & Domain
Contig411	67	A	C	5_prime_UTR_variant	188	1019	gi|508699264|gb|EOX91160.1| Homeobox protein, putative	195	3.23e-83	299.79	GO:0048364 root development | GO:0045893 positive regulation of transcription, DNA-dependent	GO:0005634 nucleus | GO:0005667 transcription factor complex	GO:0003700 sequence-specific DNA binding transcription factor activity | GO:0000976 transcription regulatory region sequence-specific DNA binding	-	pfam00046 Homeobox	GO & Domain
Contig411	74	G	T	5_prime_UTR_variant	209	1019	gi|508699264|gb|EOX91160.1| Homeobox protein, putative	195	3.23e-83	299.79	GO:0048364 root development | GO:0045893 positive regulation of transcription, DNA-dependent	GO:0005634 nucleus | GO:0005667 transcription factor complex	GO:0003700 sequence-specific DNA binding transcription factor activity | GO:0000976 transcription regulatory region sequence-specific DNA binding	-	pfam00046 Homeobox	GO & Domain
Contig412	889	C	T	intergenic_region	74	1129	gi|225459136|ref|XP_002285702.1| PREDICTED: protein CutA, chloroplastic	184	1.98e-86	310.454	GO:0048573 photoperiodism, flowering | GO:0070207 protein homotrimerization | GO:0010038 response to metal ion	GO:0009507 chloroplast	GO:0005507 copper ion binding	-	pfam03091 CutA1	GO & Domain
Contig416	1205	G	A	synonymous_variant	94	1699	gi|449515985|ref|XP_004165028.1| PREDICTED: alcohol dehydrogenase-like 6-like	376	1.23e-206	709.48	GO:0009611 response to wounding | GO:0009805 coumarin biosynthetic process | GO:0055114 oxidation-reduction process	GO:0005737 cytoplasm	GO:0016747 transferase activity, transferring acyl groups other than amino-acyl groups | GO:0051903 S-(hydroxymethyl)glutathione dehydrogenase activity | GO:0008270 zinc ion binding | GO:0000166 nucleotide binding	1.1.1.1	pfam00107 ADH_zinc_N | pfam08240 ADH_N	GO & Enzyme & Domain
Contig424	1397	T	C	3_prime_UTR_variant	67	1792	gi|462411678|gb|EMJ16727.1| hypothetical protein PRUPE_ppa007080mg	374	1.52e-216	742.362	GO:0006281 DNA repair | GO:0009432 SOS response | GO:0007131 reciprocal meiotic recombination | GO:0009691 cytokinin biosynthetic process | GO:0006816 calcium ion transport	GO:0009536 plastid | GO:0016529 sarcoplasmic reticulum	GO:0005388 calcium-transporting ATPase activity | GO:0003684 damaged DNA binding | GO:0005524 ATP binding | GO:0003697 single-stranded DNA binding | GO:0008094 DNA-dependent ATPase activity	-	pfam00154 RecA | pfam08423 Rad51 | pfam06745 KaiC | pfam13481 AAA_25 | pfam13479 AAA_24	GO & Domain
Contig424	1407	G	A	3_prime_UTR_variant	68	1792	gi|462411678|gb|EMJ16727.1| hypothetical protein PRUPE_ppa007080mg	374	1.52e-216	742.362	GO:0006281 DNA repair | GO:0009432 SOS response | GO:0007131 reciprocal meiotic recombination | GO:0009691 cytokinin biosynthetic process | GO:0006816 calcium ion transport	GO:0009536 plastid | GO:0016529 sarcoplasmic reticulum	GO:0005388 calcium-transporting ATPase activity | GO:0003684 damaged DNA binding | GO:0005524 ATP binding | GO:0003697 single-stranded DNA binding | GO:0008094 DNA-dependent ATPase activity	-	pfam00154 RecA | pfam08423 Rad51 | pfam06745 KaiC | pfam13481 AAA_25 | pfam13479 AAA_24	GO & Domain
Contig437	1948	G	A	missense_variant	116	3855	gi|508701346|gb|EOX93242.1| Aspartic protease isoform 2	514	1.76e-285	971.203	GO:0006629 lipid metabolic process | GO:0006623 protein targeting to vacuole | GO:0009651 response to salt stress | GO:0009266 response to temperature stimulus | GO:0006508 proteolysis | GO:0006972 hyperosmotic response | GO:0006833 water transport | GO:0048513 organ development | GO:0007030 Golgi organization | GO:0006096 glycolysis | GO:0046686 response to cadmium ion	GO:0005829 cytosol | GO:0009506 plasmodesma | GO:0005773 vacuole | GO:0005783 endoplasmic reticulum	GO:0004190 aspartic-type endopeptidase activity	-	pfam00026 Asp | pfam05184 SapB_1 | pfam03489 SapB_2	GO & Domain
Contig437	1950	A	G	missense_variant	116	3855	gi|508701346|gb|EOX93242.1| Aspartic protease isoform 2	514	1.76e-285	971.203	GO:0006629 lipid metabolic process | GO:0006623 protein targeting to vacuole | GO:0009651 response to salt stress | GO:0009266 response to temperature stimulus | GO:0006508 proteolysis | GO:0006972 hyperosmotic response | GO:0006833 water transport | GO:0048513 organ development | GO:0007030 Golgi organization | GO:0006096 glycolysis | GO:0046686 response to cadmium ion	GO:0005829 cytosol | GO:0009506 plasmodesma | GO:0005773 vacuole | GO:0005783 endoplasmic reticulum	GO:0004190 aspartic-type endopeptidase activity	-	pfam00026 Asp | pfam05184 SapB_1 | pfam03489 SapB_2	GO & Domain
Contig441	432	G	A	intergenic_region	222	675	gi|460380605|ref|XP_004236045.1| PREDICTED: LYR motif-containing protein 4-like isoform 1	87	1.49e-37	161.152	GO:0008152 metabolic process	GO:0005739 mitochondrion	GO:0003824 catalytic activity	-	pfam05347 Complex1_LYR | pfam13232 Complex1_LYR_1	GO & Domain
Contig444	210	G	A	3_prime_UTR_variant	189	2705	gi|224065982|ref|XP_002301992.1| predicted protein	785	8.37e-249	849.451	GO:0010048 vernalization response | GO:0009086 methionine biosynthetic process | GO:0009737 response to abscisic acid stimulus | GO:0000394 RNA splicing, via endonucleolytic cleavage and ligation	GO:0005829 cytosol | GO:0009941 chloroplast envelope | GO:0005634 nucleus | GO:0005886 plasma membrane	GO:0005516 calmodulin binding	-	pfam13178 DUF4005	GO & Domain
Contig445	586	A	G	missense_variant	133	859	gi|225432674|ref|XP_002282531.1| PREDICTED: probable prefoldin subunit 2-like isoform 2	159	7.3e-75	272.684	GO:0006457 protein folding	GO:0016272 prefoldin complex	GO:0051082 unfolded protein binding	-	pfam01920 Prefoldin_2	GO & Domain
Contig450	669	C	T	3_prime_UTR_variant	222	1595	gi|225463284|ref|XP_002264531.1| PREDICTED: uncharacterized protein LOC100245232	191	5.32e-69	256.688	-	GO:0005634 nucleus	-	-	-	GO only
Contig456	1406	T	C	missense_variant	17	2349	gi|225454448|ref|XP_002276620.1| PREDICTED: solute carrier family 25 member 39-like	402	1.14e-197	679.709	GO:0055085 transmembrane transport | GO:0006839 mitochondrial transport	GO:0005743 mitochondrial inner membrane | GO:0016021 integral to membrane	GO:0005215 transporter activity	-	pfam00153 Mito_carr	GO & Domain
Contig458	680	A	G	missense_variant	149	1903	gi|297742418|emb|CBI34567.3| unnamed protein product	410	1.64e-174	602.836	GO:0000186 activation of MAPKK activity | GO:0009911 positive regulation of flower development | GO:0048573 photoperiodism, flowering | GO:0016926 protein desumoylation | GO:0046777 protein autophosphorylation | GO:0043090 amino acid import | GO:0050665 hydrogen peroxide biosynthetic process | GO:0006888 ER to Golgi vesicle-mediated transport | GO:0007178 transmembrane receptor protein serine/thr…	GO:0005886 plasma membrane | GO:0005634 nucleus	GO:0005515 protein binding | GO:0004713 protein tyrosine kinase activity | GO:0004709 MAP kinase kinase kinase activity | GO:0005524 ATP binding	-	pfam00069 Pkinase | pfam07714 Pkinase_Tyr	GO & Domain
Contig466	1136	C	T	synonymous_variant	181	1826	gi|255541796|ref|XP_002511962.1| Aspartic proteinase nepenthesin-1 precursor, putative	487	3.03e-225	771.245	GO:0009414 response to water deprivation | GO:0009737 response to abscisic acid stimulus | GO:0006508 proteolysis | GO:0080167 response to karrikin	GO:0009505 plant-type cell wall | GO:0016020 membrane | GO:0005783 endoplasmic reticulum	GO:0004190 aspartic-type endopeptidase activity	-	pfam00026 Asp	GO & Domain
Contig466	1781	A	G	3_prime_UTR_variant	43	1826	gi|255541796|ref|XP_002511962.1| Aspartic proteinase nepenthesin-1 precursor, putative	487	3.03e-225	771.245	GO:0009414 response to water deprivation | GO:0009737 response to abscisic acid stimulus | GO:0006508 proteolysis | GO:0080167 response to karrikin	GO:0009505 plant-type cell wall | GO:0016020 membrane | GO:0005783 endoplasmic reticulum	GO:0004190 aspartic-type endopeptidase activity	-	pfam00026 Asp	GO & Domain
Contig476	23	G	A	3_prime_UTR_variant	137	1439	gi|462399931|gb|EMJ05599.1| hypothetical protein PRUPE_ppa007127mg	367	1.5e-167	579.73	-	-	-	-	pfam04641 Rtf2	Domain only
Contig476	28	T	C	3_prime_UTR_variant	137	1439	gi|462399931|gb|EMJ05599.1| hypothetical protein PRUPE_ppa007127mg	367	1.5e-167	579.73	-	-	-	-	pfam04641 Rtf2	Domain only
Contig476	759	G	A	missense_variant	165	1439	gi|462399931|gb|EMJ05599.1| hypothetical protein PRUPE_ppa007127mg	367	1.5e-167	579.73	-	-	-	-	pfam04641 Rtf2	Domain only
Contig493	1095	A	G	missense_variant	228	1118	gi|508724071|gb|EOY15968.1| Phosphate-responsive 1 family protein, putative	311	7.68e-140	487.75	-	GO:0016023 cytoplasmic membrane-bounded vesicle	-	-	pfam04674 Phi_1	GO & Domain
Contig498	1122	A	G	missense_variant	119	1596	gi|225441250|ref|XP_002273764.1| PREDICTED: strictosidine synthase 1	369	1.01e-177	613.501	GO:0010264 myo-inositol hexakisphosphate biosynthetic process | GO:0009821 alkaloid biosynthetic process | GO:0016114 terpenoid biosynthetic process | GO:0042432 indole biosynthetic process	GO:0009505 plant-type cell wall | GO:0009506 plasmodesma | GO:0005886 plasma membrane | GO:0005774 vacuolar membrane | GO:0005783 endoplasmic reticulum	GO:0016844 strictosidine synthase activity	-	pfam03088 Str_synth | pfam08450 SGL	GO & Domain
Contig520	502	A	G	synonymous_variant	118	636	gi|147784232|emb|CAN63891.1| hypothetical protein VITISV_012657	177	1.56e-78	284.237	GO:0006412 translation | GO:0006354 transcription elongation, DNA-dependent | GO:0009220 pyrimidine ribonucleotide biosynthetic process | GO:0042254 ribosome biogenesis | GO:0008643 carbohydrate transport	GO:0005840 ribosome | GO:0016021 integral to membrane | GO:0000139 Golgi membrane	GO:0003735 structural constituent of ribosome | GO:0000166 nucleotide binding | GO:0005351 sugar:hydrogen symporter activity	-	pfam00276 Ribosomal_L23	GO & Domain
Contig522	308	A	G	synonymous_variant	75	1785	gi|359479713|ref|XP_003632343.1| PREDICTED: putative nuclease HARBI1-like	399	6.75e-205	703.704	-	GO:0005634 nucleus	GO:0016788 hydrolase activity, acting on ester bonds | GO:0043565 sequence-specific DNA binding	-	pfam13359 DDE_4 | pfam13560 HTH_31 | pfam04827 Plant_tran	GO & Domain
Contig524	82	A	G	5_prime_UTR_variant	113	1270	gi|255538692|ref|XP_002510411.1| Protein yrdA, putative	269	2.68e-171	592.172	GO:0051788 response to misfolded protein | GO:0006098 pentose-phosphate shunt | GO:0009853 photorespiration | GO:0019252 starch biosynthetic process | GO:0009651 response to salt stress | GO:2000377 regulation of reactive oxygen species metabolic process | GO:0080129 proteasome core complex assembly | GO:0006511 ubiquitin-dependent protein catabolic process | GO:0009901 anther dehiscence | GO:004…	GO:0009507 chloroplast | GO:0005747 mitochondrial respiratory chain complex I	GO:0016740 transferase activity | GO:0004089 carbonate dehydratase activity	-	pfam00132 Hexapep	GO & Domain
Contig529	165	C	T	3_prime_UTR_variant	58	1370	gi|449459452|ref|XP_004147460.1| PREDICTED: mitochondrial outer membrane protein porin of 34 kDa-like	276	8.11e-151	524.186	GO:0055085 transmembrane transport | GO:0044070 regulation of anion transport | GO:0006511 ubiquitin-dependent protein catabolic process | GO:0042742 defense response to bacterium | GO:0051788 response to misfolded protein | GO:0080129 proteasome core complex assembly | GO:0009853 photorespiration	GO:0005618 cell wall | GO:0005730 nucleolus | GO:0009941 chloroplast envelope | GO:0005741 mitochondrial outer membrane | GO:0005774 vacuolar membrane | GO:0005886 plasma membrane	GO:0008308 voltage-gated anion channel activity	-	pfam01459 Porin_3	GO & Domain
Contig531	730	C	G	3_prime_UTR_variant	155	860	gi|209484093|gb|ACI47521.1| iron-sulfer cluster scaffold protein ISA1, partial	141	5.87e-85	305.566	GO:0019243 methylglyoxal catabolic process to D-lactate | GO:0048193 Golgi vesicle transport | GO:0016226 iron-sulfur cluster assembly	GO:0005739 mitochondrion	GO:0051536 iron-sulfur cluster binding | GO:0005198 structural molecule activity	-	pfam01521 Fe-S_biosyn	GO & Domain
Contig533	459	G	T	5_prime_UTR_variant	21	529	gi|356567214|ref|XP_003551816.1| PREDICTED: uncharacterized protein LOC100797035	94	1.48e-43	178.926	GO:0032502 developmental process | GO:0006635 fatty acid beta-oxidation	GO:0009507 chloroplast	-	-	pfam09713 A_thal_3526	GO & Domain
Contig533	460	G	T	5_prime_UTR_variant	18	529	gi|356567214|ref|XP_003551816.1| PREDICTED: uncharacterized protein LOC100797035	94	1.48e-43	178.926	GO:0032502 developmental process | GO:0006635 fatty acid beta-oxidation	GO:0009507 chloroplast	-	-	pfam09713 A_thal_3526	GO & Domain
Contig558	276	C	T	3_prime_UTR_variant	84	1209	gi|508728110|gb|EOY20007.1| BTB/POZ domain-containing protein, putative isoform 1	285	1.11e-99	354.445	GO:0010413 glucuronoxylan metabolic process | GO:0006749 glutathione metabolic process | GO:0016114 terpenoid biosynthetic process | GO:0045492 xylan biosynthetic process | GO:0006691 leukotriene metabolic process | GO:0006693 prostaglandin metabolic process | GO:0019530 taurine metabolic process | GO:0006694 steroid biosynthetic process	-	GO:0003840 gamma-glutamyltransferase activity | GO:0005524 ATP binding | GO:0008661 1-deoxy-D-xylulose-5-phosphate synthase activity	-	pfam00651 BTB	GO & Domain
Contig566	424	G	A	intergenic_region	133	991	gi|462423755|gb|EMJ28018.1| hypothetical protein PRUPE_ppa017730mg	130	5.25e-35	154.043	-	-	-	-	-
Contig568	546	A	G	missense_variant	15	675	gi|508776473|gb|EOY23729.1| Heavy metal transport/detoxification superfamily protein	132	4.71e-48	193.146	GO:0006825 copper ion transport	GO:0005634 nucleus	GO:0005507 copper ion binding	-	pfam00403 HMA	GO & Domain
Contig568	560	G	A	synonymous_variant	24	675	gi|508776473|gb|EOY23729.1| Heavy metal transport/detoxification superfamily protein	132	4.71e-48	193.146	GO:0006825 copper ion transport	GO:0005634 nucleus	GO:0005507 copper ion binding	-	pfam00403 HMA	GO & Domain
Contig568	581	T	C	5_prime_UTR_premature_start_codon_gain_variant	81	675	gi|508776473|gb|EOY23729.1| Heavy metal transport/detoxification superfamily protein	132	4.71e-48	193.146	GO:0006825 copper ion transport	GO:0005634 nucleus	GO:0005507 copper ion binding	-	pfam00403 HMA	GO & Domain
Contig573	406	G	C	missense_variant	222	887	gi|508776445|gb|EOY23701.1| Uncharacterized protein isoform 1	136	1.58e-30	139.824	-	-	-	-	-
Contig573	588	T	C	missense_variant	52	887	gi|508776445|gb|EOY23701.1| Uncharacterized protein isoform 1	136	1.58e-30	139.824	-	-	-	-	-
Contig577	296	C	A	3_prime_UTR_variant	152	3099	gi|255586186|ref|XP_002533752.1| transcription factor, putative	770	1.25e-238	815.68	GO:0000956 nuclear-transcribed mRNA catabolic process | GO:0009410 response to xenobiotic stimulus | GO:0006486 protein glycosylation | GO:0045893 positive regulation of transcription, DNA-dependent	GO:0005829 cytosol | GO:0005634 nucleus | GO:0005667 transcription factor complex	GO:0004553 hydrolase activity, hydrolyzing O-glycosyl compounds | GO:0003700 sequence-specific DNA binding transcription factor activity	-	pfam03514 GRAS	GO & Domain
Contig590	1296	T	G	missense_variant	210	1647	gi|462407498|gb|EMJ12832.1| hypothetical protein PRUPE_ppa005820mg	440	2.07e-216	741.918	GO:0006486 protein glycosylation | GO:0009228 thiamine biosynthetic process | GO:0046482 para-aminobenzoic acid metabolic process | GO:0046685 response to arsenic-containing substance | GO:0046686 response to cadmium ion	GO:0005829 cytosol | GO:0009506 plasmodesma | GO:0005774 vacuolar membrane | GO:0009570 chloroplast stroma | GO:0005634 nucleus | GO:0005886 plasma membrane	GO:0019172 glyoxalase III activity | GO:0005515 protein binding	-	pfam01965 DJ-1_PfpI | pfam13278 DUF4066	GO & Domain
Contig607	100	A	T	intergenic_region	50	406	-	-	-	-	-	-	-	-	-
Contig607	101	T	A	intergenic_region	39	406	-	-	-	-	-	-	-	-	-
Contig609	393	A	T	intergenic_region	33	750	gi|255549672|ref|XP_002515887.1| conserved hypothetical protein	79	2.24e-11	78.0589	-	-	-	-	-
Contig612	1628	C	T	missense_variant	102	2159	gi|508720052|gb|EOY11949.1| Uncharacterized protein isoform 1	611	3.42999999998e-313	1063.18	-	GO:0009536 plastid | GO:0016020 membrane	-	-	pfam01594 UPF0118	GO & Domain
Contig617	1123	G	A	missense_variant	70	1442	gi|225429209|ref|XP_002272116.1| PREDICTED: serine carboxypeptidase-like 18	420	3.32e-215	737.919	GO:0006508 proteolysis	-	GO:0004185 serine-type carboxypeptidase activity | GO:0016746 transferase activity, transferring acyl groups	-	pfam00450 Peptidase_S10	GO & Domain
Contig622	393	C	T	intergenic_region	36	891	gi|255543302|ref|XP_002512714.1| conserved hypothetical protein	152	4.56e-79	286.015	GO:0000724 double-strand break repair via homologous recombination	GO:0009507 chloroplast | GO:0005634 nucleus	GO:0050897 cobalt ion binding | GO:0003697 single-stranded DNA binding | GO:0003690 double-stranded DNA binding	-	-	GO only
Contig623	1073	G	A	missense_variant	28	1603	gi|462424027|gb|EMJ28290.1| hypothetical protein PRUPE_ppa025574mg	315	2.67e-59	228.249	GO:0043687 post-translational protein modification | GO:0045893 positive regulation of transcription, DNA-dependent	GO:0009506 plasmodesma | GO:0005667 transcription factor complex | GO:0000785 chromatin	GO:0003700 sequence-specific DNA binding transcription factor activity | GO:0003682 chromatin binding	-	pfam13837 Myb_DNA-bind_4 | pfam13873 Myb_DNA-bind_5	GO & Domain
Contig628	442	C	A	intergenic_region	22	885	gi|225424108|ref|XP_002283507.1| PREDICTED: E3 ubiquitin-protein ligase RHA2A-like	160	1.71e-56	218.918	GO:0005975 carbohydrate metabolic process | GO:0016567 protein ubiquitination | GO:0006468 protein phosphorylation | GO:0080167 response to karrikin | GO:0009069 serine family amino acid metabolic process	GO:0019031 viral envelope	GO:0016837 carbon-oxygen lyase activity, acting on polysaccharides | GO:0005524 ATP binding | GO:0004842 ubiquitin-protein ligase activity | GO:0008270 zinc ion binding | GO:0004674 protein serine/threonine kinase activity	-	pfam13639 zf-RING_2 | pfam13923 zf-C3HC4_2 | pfam13920 zf-C3HC4_3 | pfam00097 zf-C3HC4 | pfam12678 zf-rbx1 | pfam14447 Prok-RING_4 | pfam13445 zf-RING_LisH	GO & Domain
Contig640	2038	C	T	5_prime_UTR_variant	110	2268	gi|356560396|ref|XP_003548478.1| PREDICTED: nucleoside-triphosphatase-like	516	1.27e-253	865.447	GO:0042732 D-xylose metabolic process | GO:0006200 ATP catabolic process | GO:0009846 pollen germination	GO:0005739 mitochondrion | GO:0016021 integral to membrane | GO:0005768 endosome | GO:0005802 trans-Golgi network | GO:0005794 Golgi apparatus	GO:0005516 calmodulin binding | GO:0045134 uridine-diphosphatase activity | GO:0016887 ATPase activity | GO:0004382 guanosine-diphosphatase activity	3.6.1.5	pfam01150 GDA1_CD39	GO & Enzyme & Domain
Contig645	22	T	A	missense_variant	9	1911	gi|462420230|gb|EMJ24493.1| hypothetical protein PRUPE_ppa005590mg	355	2.07e-216	741.918	GO:0016126 sterol biosynthetic process | GO:0009825 multidimensional cell growth | GO:0006007 glucose catabolic process | GO:0019288 isopentenyl diphosphate biosynthetic process, mevalonate-independent pathway | GO:0010051 xylem and phloem pattern formation | GO:0006084 acetyl-CoA metabolic process | GO:0032259 methylation | GO:0032876 negative regulation of DNA endoreduplication | GO:0016132 bra…	GO:0016023 cytoplasmic membrane-bounded vesicle | GO:0005794 Golgi apparatus | GO:0005783 endoplasmic reticulum	GO:0003838 sterol 24-C-methyltransferase activity | GO:0030797 24-methylenesterol C-methyltransferase activity	2.1.1.143	pfam08241 Methyltransf_11 | pfam13847 Methyltransf_31 | pfam02353 CMAS | pfam08498 Sterol_MT_C | pfam08242 Methyltransf_12 | pfam13659 Methyltransf_26 | pfam12847 Methyltransf_18 | pfam01209 Ubie_methyltran | pfam13649 Methyltransf_25 | pfam13489 Methyltransf_23 | pfam01170 UPF0020 | pfam13578 Methyltransf_24	GO & Enzyme & Domain
Contig654	1873	A	C	5_prime_UTR_variant	179	1910	gi|508719759|gb|EOY11656.1| KNOTTED1-like homeobox gene 6 isoform 2	302	1.15e-129	453.979	GO:0006355 regulation of transcription, DNA-dependent	GO:0005634 nucleus | GO:0005667 transcription factor complex	GO:0003700 sequence-specific DNA binding transcription factor activity | GO:0043565 sequence-specific DNA binding	-	pfam03791 KNOX2 | pfam05920 Homeobox_KN | pfam03790 KNOX1 | pfam03789 ELK | pfam00046 Homeobox	GO & Domain
Contig658	484	C	T	missense_variant	52	531	gi|498980287|ref|XP_004529313.1| PREDICTED: 60S ribosomal protein L35a-like	153	1.13e-97	347.779	GO:0006412 translation | GO:0042254 ribosome biogenesis	GO:0005840 ribosome	GO:0003735 structural constituent of ribosome	-	pfam01247 Ribosomal_L35Ae	GO & Domain
Contig672	514	G	A	intergenic_region	139	896	-	-	-	-	-	-	-	-	-
Contig674	239	A	G	5_prime_UTR_variant	8	989	gi|255544754|ref|XP_002513438.1| conserved hypothetical protein	137	1.1e-52	207.809	-	GO:0005737 cytoplasm	-	-	-	GO only
Contig688	2589	G	T	missense_variant	91	2972	gi|462402856|gb|EMJ08413.1| hypothetical protein PRUPE_ppa001874mg	729	0	1302.24	GO:0016558 protein import into peroxisome matrix | GO:0006891 intra-Golgi vesicle-mediated transport | GO:0006869 lipid transport | GO:0009733 response to auxin stimulus | GO:0006635 fatty acid beta-oxidation | GO:0010351 lithium ion transport | GO:0007165 signal transduction	GO:0005829 cytosol | GO:0005778 peroxisomal membrane | GO:0005634 nucleus | GO:0005781 peroxisome targeting signal receptor complex	GO:0005052 peroxisome matrix targeting signal-1 binding | GO:0005515 protein binding	-	pfam13414 TPR_11 | pfam13424 TPR_12 | pfam00515 TPR_1 | pfam13432 TPR_16 | pfam13431 TPR_17 | pfam07719 TPR_2	GO & Domain
Contig730	1446	A	G	synonymous_variant	73	1839	gi|224133656|ref|XP_002327648.1| predicted protein	535	3.71e-220	754.36	GO:0007126 meiosis | GO:0006282 regulation of DNA repair | GO:0033044 regulation of chromosome organization | GO:0043687 post-translational protein modification | GO:0045893 positive regulation of transcription, DNA-dependent	GO:0009536 plastid | GO:0005634 nucleus	GO:0017111 nucleoside-triphosphatase activity | GO:0005524 ATP binding	-	pfam03215 Rad17 | pfam00004 AAA | pfam00910 RNA_helicase	GO & Domain
Contig735	492	G	A	missense_variant	222	1326	gi|462415154|gb|EMJ19891.1| hypothetical protein PRUPE_ppa008763mg	319	1.16e-161	560.179	GO:0006606 protein import into nucleus | GO:0006508 proteolysis	GO:0005829 cytosol	GO:0008234 cysteine-type peptidase activity	-	pfam02338 OTU	GO & Domain
Contig735	979	C	T	missense_variant	222	1326	gi|462415154|gb|EMJ19891.1| hypothetical protein PRUPE_ppa008763mg	319	1.16e-161	560.179	GO:0006606 protein import into nucleus | GO:0006508 proteolysis	GO:0005829 cytosol	GO:0008234 cysteine-type peptidase activity	-	pfam02338 OTU	GO & Domain
Contig737	505	G	A	synonymous_variant	129	876	gi|147794493|emb|CAN62760.1| hypothetical protein VITISV_021810	157	5.36e-78	282.46	GO:0006048 UDP-N-acetylglucosamine biosynthetic process | GO:0006044 N-acetylglucosamine metabolic process | GO:0042967 acyl-carrier-protein biosynthetic process	GO:0005789 endoplasmic reticulum membrane | GO:0005794 Golgi apparatus	GO:0004343 glucosamine 6-phosphate N-acetyltransferase activity	2.3.1.4	pfam00583 Acetyltransf_1 | pfam13508 Acetyltransf_7	GO & Enzyme & Domain
Contig738	505	G	A	synonymous_variant	84	883	gi|147794493|emb|CAN62760.1| hypothetical protein VITISV_021810	157	5.36e-78	282.46	GO:0006048 UDP-N-acetylglucosamine biosynthetic process | GO:0006044 N-acetylglucosamine metabolic process | GO:0042967 acyl-carrier-protein biosynthetic process	GO:0005789 endoplasmic reticulum membrane | GO:0005794 Golgi apparatus	GO:0004343 glucosamine 6-phosphate N-acetyltransferase activity	2.3.1.4	pfam00583 Acetyltransf_1 | pfam13508 Acetyltransf_7	GO & Enzyme & Domain
Contig750	155	A	T	intergenic_region	107	775	gi|508787004|gb|EOY34260.1| Uncharacterized protein TCM_041994	57	0.0174	49.1762	-	-	-	-	-
Contig750	161	A	G	intergenic_region	140	775	gi|508787004|gb|EOY34260.1| Uncharacterized protein TCM_041994	57	0.0174	49.1762	-	-	-	-	-
Contig750	212	G	A	intergenic_region	135	775	gi|508787004|gb|EOY34260.1| Uncharacterized protein TCM_041994	57	0.0174	49.1762	-	-	-	-	-
Contig750	219	A	G	intergenic_region	114	775	gi|508787004|gb|EOY34260.1| Uncharacterized protein TCM_041994	57	0.0174	49.1762	-	-	-	-	-
Contig750	265	T	C	intergenic_region	117	775	gi|508787004|gb|EOY34260.1| Uncharacterized protein TCM_041994	57	0.0174	49.1762	-	-	-	-	-
Contig750	272	C	G	intergenic_region	115	775	gi|508787004|gb|EOY34260.1| Uncharacterized protein TCM_041994	57	0.0174	49.1762	-	-	-	-	-
Contig750	286	A	C	intergenic_region	158	775	gi|508787004|gb|EOY34260.1| Uncharacterized protein TCM_041994	57	0.0174	49.1762	-	-	-	-	-
Contig750	308	T	C	intergenic_region	180	775	gi|508787004|gb|EOY34260.1| Uncharacterized protein TCM_041994	57	0.0174	49.1762	-	-	-	-	-
Contig750	338	C	G	intergenic_region	208	775	gi|508787004|gb|EOY34260.1| Uncharacterized protein TCM_041994	57	0.0174	49.1762	-	-	-	-	-
Contig750	344	G	C	intergenic_region	199	775	gi|508787004|gb|EOY34260.1| Uncharacterized protein TCM_041994	57	0.0174	49.1762	-	-	-	-	-
Contig750	360	C	G	intergenic_region	198	775	gi|508787004|gb|EOY34260.1| Uncharacterized protein TCM_041994	57	0.0174	49.1762	-	-	-	-	-
Contig750	383	G	A	intergenic_region	160	775	gi|508787004|gb|EOY34260.1| Uncharacterized protein TCM_041994	57	0.0174	49.1762	-	-	-	-	-
Contig750	413	C	A	intergenic_region	89	775	gi|508787004|gb|EOY34260.1| Uncharacterized protein TCM_041994	57	0.0174	49.1762	-	-	-	-	-
Contig750	418	T	C	intergenic_region	88	775	gi|508787004|gb|EOY34260.1| Uncharacterized protein TCM_041994	57	0.0174	49.1762	-	-	-	-	-
Contig750	447	A	C	intergenic_region	79	775	gi|508787004|gb|EOY34260.1| Uncharacterized protein TCM_041994	57	0.0174	49.1762	-	-	-	-	-
Contig750	460	A	T	intergenic_region	55	775	gi|508787004|gb|EOY34260.1| Uncharacterized protein TCM_041994	57	0.0174	49.1762	-	-	-	-	-
Contig750	470	G	C	intergenic_region	58	775	gi|508787004|gb|EOY34260.1| Uncharacterized protein TCM_041994	57	0.0174	49.1762	-	-	-	-	-
Contig750	478	T	G	intergenic_region	44	775	gi|508787004|gb|EOY34260.1| Uncharacterized protein TCM_041994	57	0.0174	49.1762	-	-	-	-	-
Contig750	479	C	G	intergenic_region	44	775	gi|508787004|gb|EOY34260.1| Uncharacterized protein TCM_041994	57	0.0174	49.1762	-	-	-	-	-
Contig750	483	T	A	intergenic_region	51	775	gi|508787004|gb|EOY34260.1| Uncharacterized protein TCM_041994	57	0.0174	49.1762	-	-	-	-	-
Contig750	513	C	T	intergenic_region	63	775	gi|508787004|gb|EOY34260.1| Uncharacterized protein TCM_041994	57	0.0174	49.1762	-	-	-	-	-
Contig750	522	T	C	intergenic_region	55	775	gi|508787004|gb|EOY34260.1| Uncharacterized protein TCM_041994	57	0.0174	49.1762	-	-	-	-	-
Contig750	525	G	T	intergenic_region	78	775	gi|508787004|gb|EOY34260.1| Uncharacterized protein TCM_041994	57	0.0174	49.1762	-	-	-	-	-
Contig750	526	C	T	intergenic_region	82	775	gi|508787004|gb|EOY34260.1| Uncharacterized protein TCM_041994	57	0.0174	49.1762	-	-	-	-	-
Contig750	530	T	G	intergenic_region	80	775	gi|508787004|gb|EOY34260.1| Uncharacterized protein TCM_041994	57	0.0174	49.1762	-	-	-	-	-
Contig750	534	C	T	intergenic_region	76	775	gi|508787004|gb|EOY34260.1| Uncharacterized protein TCM_041994	57	0.0174	49.1762	-	-	-	-	-
Contig750	537	A	G	intergenic_region	51	775	gi|508787004|gb|EOY34260.1| Uncharacterized protein TCM_041994	57	0.0174	49.1762	-	-	-	-	-
Contig750	559	C	T	intergenic_region	83	775	gi|508787004|gb|EOY34260.1| Uncharacterized protein TCM_041994	57	0.0174	49.1762	-	-	-	-	-
Contig751	484	T	C	synonymous_variant	124	900	gi|147854421|emb|CAN82794.1| hypothetical protein VITISV_013491	114	2.98e-29	135.824	GO:0010466 negative regulation of peptidase activity | GO:0006952 defense response	GO:0005576 extracellular region | GO:0005618 cell wall	GO:0004869 cysteine-type endopeptidase inhibitor activity	-	pfam00031 Cystatin	GO & Domain
Contig751	494	G	A	missense_variant	102	900	gi|147854421|emb|CAN82794.1| hypothetical protein VITISV_013491	114	2.98e-29	135.824	GO:0010466 negative regulation of peptidase activity | GO:0006952 defense response	GO:0005576 extracellular region | GO:0005618 cell wall	GO:0004869 cysteine-type endopeptidase inhibitor activity	-	pfam00031 Cystatin	GO & Domain
Contig751	508	C	T	synonymous_variant	93	900	gi|147854421|emb|CAN82794.1| hypothetical protein VITISV_013491	114	2.98e-29	135.824	GO:0010466 negative regulation of peptidase activity | GO:0006952 defense response	GO:0005576 extracellular region | GO:0005618 cell wall	GO:0004869 cysteine-type endopeptidase inhibitor activity	-	pfam00031 Cystatin	GO & Domain
Contig751	533	G	C	missense_variant	110	900	gi|147854421|emb|CAN82794.1| hypothetical protein VITISV_013491	114	2.98e-29	135.824	GO:0010466 negative regulation of peptidase activity | GO:0006952 defense response	GO:0005576 extracellular region | GO:0005618 cell wall	GO:0004869 cysteine-type endopeptidase inhibitor activity	-	pfam00031 Cystatin	GO & Domain
Contig751	563	C	G	missense_variant	183	900	gi|147854421|emb|CAN82794.1| hypothetical protein VITISV_013491	114	2.98e-29	135.824	GO:0010466 negative regulation of peptidase activity | GO:0006952 defense response	GO:0005576 extracellular region | GO:0005618 cell wall	GO:0004869 cysteine-type endopeptidase inhibitor activity	-	pfam00031 Cystatin	GO & Domain
Contig751	564	T	C	missense_variant	182	900	gi|147854421|emb|CAN82794.1| hypothetical protein VITISV_013491	114	2.98e-29	135.824	GO:0010466 negative regulation of peptidase activity | GO:0006952 defense response	GO:0005576 extracellular region | GO:0005618 cell wall	GO:0004869 cysteine-type endopeptidase inhibitor activity	-	pfam00031 Cystatin	GO & Domain
Contig751	599	C	T	missense_variant	141	900	gi|147854421|emb|CAN82794.1| hypothetical protein VITISV_013491	114	2.98e-29	135.824	GO:0010466 negative regulation of peptidase activity | GO:0006952 defense response	GO:0005576 extracellular region | GO:0005618 cell wall	GO:0004869 cysteine-type endopeptidase inhibitor activity	-	pfam00031 Cystatin	GO & Domain
Contig751	645	A	G	missense_variant	154	900	gi|147854421|emb|CAN82794.1| hypothetical protein VITISV_013491	114	2.98e-29	135.824	GO:0010466 negative regulation of peptidase activity | GO:0006952 defense response	GO:0005576 extracellular region | GO:0005618 cell wall	GO:0004869 cysteine-type endopeptidase inhibitor activity	-	pfam00031 Cystatin	GO & Domain
Contig755	1141	A	C	synonymous_variant	169	1787	gi|508727452|gb|EOY19349.1| Transducin/WD40 repeat-like superfamily protein	543	3.5e-294	1000.09	GO:0010228 vegetative to reproductive phase transition of meristem	GO:0005834 heterotrimeric G-protein complex | GO:0048188 Set1C/COMPASS complex	GO:0000166 nucleotide binding	-	pfam00400 WD40	GO & Domain
Contig760	1463	C	T	5_prime_UTR_variant	72	1824	gi|255556209|ref|XP_002519139.1| Flavonol 4'-sulfotransferase, putative	322	1.17e-110	390.881	GO:0019761 glucosinolate biosynthetic process | GO:0032260 response to jasmonic acid stimulus involved in jasmonic acid and ethylene-dependent systemic resistance | GO:0008209 androgen metabolic process | GO:0008210 estrogen metabolic process	GO:0005737 cytoplasm	GO:0080067 4-methylthiobutyl-desulfoglucosinolate sulfotransferase activity | GO:0080071 indol-3-yl-methyl-desulfoglucosinolate sulfotransferase activity | GO:0004027 alcohol sulfotransferase activity | GO:0004304 estrone sulfotransferase activity | GO:0080068 5-methylthiopentyl-desulfoglucosinolate sulfotransferase activity | GO:0080069 7-methylthioheptyl-desulfoglucosinolate sulfotransferase ac…	-	pfam00685 Sulfotransfer_1	GO & Domain
Contig761	1904	T	C	synonymous_variant	98	3093	gi|222143560|dbj|BAH19309.1| urease	837	0	1637.73	GO:0043419 urea catabolic process | GO:0000051 urea cycle intermediate metabolic process | GO:0006144 purine base metabolic process | GO:0019381 atrazine catabolic process	-	GO:0009039 urease activity | GO:0016151 nickel cation binding	3.5.1.5	pfam00449 Urease_alpha | pfam01979 Amidohydro_1 | pfam00699 Urease_beta | pfam00547 Urease_gamma | pfam13594 Amidohydro_5 | pfam07969 Amidohydro_3	GO & Enzyme & Domain
Contig763	917	A	G	synonymous_variant	15	1744	gi|508781301|gb|EOY28557.1| Cysteine-rich RLK 29, putative isoform 1	394	2.89e-129	452.646	GO:0000186 activation of MAPKK activity | GO:0048544 recognition of pollen | GO:0007178 transmembrane receptor protein serine/threonine kinase signaling pathway | GO:0009069 serine family amino acid metabolic process	-	GO:0005524 ATP binding | GO:0004709 MAP kinase kinase kinase activity	2.7.11.1	pfam00069 Pkinase | pfam07714 Pkinase_Tyr	GO & Enzyme & Domain
Contig763	920	T	C	synonymous_variant	43	1744	gi|508781301|gb|EOY28557.1| Cysteine-rich RLK 29, putative isoform 1	394	2.89e-129	452.646	GO:0000186 activation of MAPKK activity | GO:0048544 recognition of pollen | GO:0007178 transmembrane receptor protein serine/threonine kinase signaling pathway | GO:0009069 serine family amino acid metabolic process	-	GO:0005524 ATP binding | GO:0004709 MAP kinase kinase kinase activity	2.7.11.1	pfam00069 Pkinase | pfam07714 Pkinase_Tyr	GO & Enzyme & Domain
Contig763	935	G	A	synonymous_variant	69	1744	gi|508781301|gb|EOY28557.1| Cysteine-rich RLK 29, putative isoform 1	394	2.89e-129	452.646	GO:0000186 activation of MAPKK activity | GO:0048544 recognition of pollen | GO:0007178 transmembrane receptor protein serine/threonine kinase signaling pathway | GO:0009069 serine family amino acid metabolic process	-	GO:0005524 ATP binding | GO:0004709 MAP kinase kinase kinase activity	2.7.11.1	pfam00069 Pkinase | pfam07714 Pkinase_Tyr	GO & Enzyme & Domain
Contig763	984	C	A	missense_variant	215	1744	gi|508781301|gb|EOY28557.1| Cysteine-rich RLK 29, putative isoform 1	394	2.89e-129	452.646	GO:0000186 activation of MAPKK activity | GO:0048544 recognition of pollen | GO:0007178 transmembrane receptor protein serine/threonine kinase signaling pathway | GO:0009069 serine family amino acid metabolic process	-	GO:0005524 ATP binding | GO:0004709 MAP kinase kinase kinase activity	2.7.11.1	pfam00069 Pkinase | pfam07714 Pkinase_Tyr	GO & Enzyme & Domain
Contig763	1024	T	A	missense_variant	64	1744	gi|508781301|gb|EOY28557.1| Cysteine-rich RLK 29, putative isoform 1	394	2.89e-129	452.646	GO:0000186 activation of MAPKK activity | GO:0048544 recognition of pollen | GO:0007178 transmembrane receptor protein serine/threonine kinase signaling pathway | GO:0009069 serine family amino acid metabolic process	-	GO:0005524 ATP binding | GO:0004709 MAP kinase kinase kinase activity	2.7.11.1	pfam00069 Pkinase | pfam07714 Pkinase_Tyr	GO & Enzyme & Domain
Contig763	1039	G	A	synonymous_variant	158	1744	gi|508781301|gb|EOY28557.1| Cysteine-rich RLK 29, putative isoform 1	394	2.89e-129	452.646	GO:0000186 activation of MAPKK activity | GO:0048544 recognition of pollen | GO:0007178 transmembrane receptor protein serine/threonine kinase signaling pathway | GO:0009069 serine family amino acid metabolic process	-	GO:0005524 ATP binding | GO:0004709 MAP kinase kinase kinase activity	2.7.11.1	pfam00069 Pkinase | pfam07714 Pkinase_Tyr	GO & Enzyme & Domain
Contig763	1045	C	T	missense_variant	157	1744	gi|508781301|gb|EOY28557.1| Cysteine-rich RLK 29, putative isoform 1	394	2.89e-129	452.646	GO:0000186 activation of MAPKK activity | GO:0048544 recognition of pollen | GO:0007178 transmembrane receptor protein serine/threonine kinase signaling pathway | GO:0009069 serine family amino acid metabolic process	-	GO:0005524 ATP binding | GO:0004709 MAP kinase kinase kinase activity	2.7.11.1	pfam00069 Pkinase | pfam07714 Pkinase_Tyr	GO & Enzyme & Domain
Contig763	1051	T	C	missense_variant	150	1744	gi|508781301|gb|EOY28557.1| Cysteine-rich RLK 29, putative isoform 1	394	2.89e-129	452.646	GO:0000186 activation of MAPKK activity | GO:0048544 recognition of pollen | GO:0007178 transmembrane receptor protein serine/threonine kinase signaling pathway | GO:0009069 serine family amino acid metabolic process	-	GO:0005524 ATP binding | GO:0004709 MAP kinase kinase kinase activity	2.7.11.1	pfam00069 Pkinase | pfam07714 Pkinase_Tyr	GO & Enzyme & Domain
Contig763	1097	T	C	synonymous_variant	80	1744	gi|508781301|gb|EOY28557.1| Cysteine-rich RLK 29, putative isoform 1	394	2.89e-129	452.646	GO:0000186 activation of MAPKK activity | GO:0048544 recognition of pollen | GO:0007178 transmembrane receptor protein serine/threonine kinase signaling pathway | GO:0009069 serine family amino acid metabolic process	-	GO:0005524 ATP binding | GO:0004709 MAP kinase kinase kinase activity	2.7.11.1	pfam00069 Pkinase | pfam07714 Pkinase_Tyr	GO & Enzyme & Domain
Contig763	1134	C	T	missense_variant	222	1744	gi|508781301|gb|EOY28557.1| Cysteine-rich RLK 29, putative isoform 1	394	2.89e-129	452.646	GO:0000186 activation of MAPKK activity | GO:0048544 recognition of pollen | GO:0007178 transmembrane receptor protein serine/threonine kinase signaling pathway | GO:0009069 serine family amino acid metabolic process	-	GO:0005524 ATP binding | GO:0004709 MAP kinase kinase kinase activity	2.7.11.1	pfam00069 Pkinase | pfam07714 Pkinase_Tyr	GO & Enzyme & Domain
Contig763	1136	A	G	synonymous_variant	159	1744	gi|508781301|gb|EOY28557.1| Cysteine-rich RLK 29, putative isoform 1	394	2.89e-129	452.646	GO:0000186 activation of MAPKK activity | GO:0048544 recognition of pollen | GO:0007178 transmembrane receptor protein serine/threonine kinase signaling pathway | GO:0009069 serine family amino acid metabolic process	-	GO:0005524 ATP binding | GO:0004709 MAP kinase kinase kinase activity	2.7.11.1	pfam00069 Pkinase | pfam07714 Pkinase_Tyr	GO & Enzyme & Domain
Contig763	1142	C	T	synonymous_variant	222	1744	gi|508781301|gb|EOY28557.1| Cysteine-rich RLK 29, putative isoform 1	394	2.89e-129	452.646	GO:0000186 activation of MAPKK activity | GO:0048544 recognition of pollen | GO:0007178 transmembrane receptor protein serine/threonine kinase signaling pathway | GO:0009069 serine family amino acid metabolic process	-	GO:0005524 ATP binding | GO:0004709 MAP kinase kinase kinase activity	2.7.11.1	pfam00069 Pkinase | pfam07714 Pkinase_Tyr	GO & Enzyme & Domain
Contig763	1161	C	T	missense_variant	222	1744	gi|508781301|gb|EOY28557.1| Cysteine-rich RLK 29, putative isoform 1	394	2.89e-129	452.646	GO:0000186 activation of MAPKK activity | GO:0048544 recognition of pollen | GO:0007178 transmembrane receptor protein serine/threonine kinase signaling pathway | GO:0009069 serine family amino acid metabolic process	-	GO:0005524 ATP binding | GO:0004709 MAP kinase kinase kinase activity	2.7.11.1	pfam00069 Pkinase | pfam07714 Pkinase_Tyr	GO & Enzyme & Domain
Contig763	1165	A	G	missense_variant	222	1744	gi|508781301|gb|EOY28557.1| Cysteine-rich RLK 29, putative isoform 1	394	2.89e-129	452.646	GO:0000186 activation of MAPKK activity | GO:0048544 recognition of pollen | GO:0007178 transmembrane receptor protein serine/threonine kinase signaling pathway | GO:0009069 serine family amino acid metabolic process	-	GO:0005524 ATP binding | GO:0004709 MAP kinase kinase kinase activity	2.7.11.1	pfam00069 Pkinase | pfam07714 Pkinase_Tyr	GO & Enzyme & Domain
Contig763	1191	T	C	missense_variant	88	1744	gi|508781301|gb|EOY28557.1| Cysteine-rich RLK 29, putative isoform 1	394	2.89e-129	452.646	GO:0000186 activation of MAPKK activity | GO:0048544 recognition of pollen | GO:0007178 transmembrane receptor protein serine/threonine kinase signaling pathway | GO:0009069 serine family amino acid metabolic process	-	GO:0005524 ATP binding | GO:0004709 MAP kinase kinase kinase activity	2.7.11.1	pfam00069 Pkinase | pfam07714 Pkinase_Tyr	GO & Enzyme & Domain
Contig763	1208	C	T	synonymous_variant	222	1744	gi|508781301|gb|EOY28557.1| Cysteine-rich RLK 29, putative isoform 1	394	2.89e-129	452.646	GO:0000186 activation of MAPKK activity | GO:0048544 recognition of pollen | GO:0007178 transmembrane receptor protein serine/threonine kinase signaling pathway | GO:0009069 serine family amino acid metabolic process	-	GO:0005524 ATP binding | GO:0004709 MAP kinase kinase kinase activity	2.7.11.1	pfam00069 Pkinase | pfam07714 Pkinase_Tyr	GO & Enzyme & Domain
Contig763	1211	T	G	missense_variant	145	1744	gi|508781301|gb|EOY28557.1| Cysteine-rich RLK 29, putative isoform 1	394	2.89e-129	452.646	GO:0000186 activation of MAPKK activity | GO:0048544 recognition of pollen | GO:0007178 transmembrane receptor protein serine/threonine kinase signaling pathway | GO:0009069 serine family amino acid metabolic process	-	GO:0005524 ATP binding | GO:0004709 MAP kinase kinase kinase activity	2.7.11.1	pfam00069 Pkinase | pfam07714 Pkinase_Tyr	GO & Enzyme & Domain
Contig763	1268	C	T	synonymous_variant	64	1744	gi|508781301|gb|EOY28557.1| Cysteine-rich RLK 29, putative isoform 1	394	2.89e-129	452.646	GO:0000186 activation of MAPKK activity | GO:0048544 recognition of pollen | GO:0007178 transmembrane receptor protein serine/threonine kinase signaling pathway | GO:0009069 serine family amino acid metabolic process	-	GO:0005524 ATP binding | GO:0004709 MAP kinase kinase kinase activity	2.7.11.1	pfam00069 Pkinase | pfam07714 Pkinase_Tyr	GO & Enzyme & Domain
Contig763	1276	T	C	missense_variant	143	1744	gi|508781301|gb|EOY28557.1| Cysteine-rich RLK 29, putative isoform 1	394	2.89e-129	452.646	GO:0000186 activation of MAPKK activity | GO:0048544 recognition of pollen | GO:0007178 transmembrane receptor protein serine/threonine kinase signaling pathway | GO:0009069 serine family amino acid metabolic process	-	GO:0005524 ATP binding | GO:0004709 MAP kinase kinase kinase activity	2.7.11.1	pfam00069 Pkinase | pfam07714 Pkinase_Tyr	GO & Enzyme & Domain
Contig763	1287	C	A	missense_variant	10	1744	gi|508781301|gb|EOY28557.1| Cysteine-rich RLK 29, putative isoform 1	394	2.89e-129	452.646	GO:0000186 activation of MAPKK activity | GO:0048544 recognition of pollen | GO:0007178 transmembrane receptor protein serine/threonine kinase signaling pathway | GO:0009069 serine family amino acid metabolic process	-	GO:0005524 ATP binding | GO:0004709 MAP kinase kinase kinase activity	2.7.11.1	pfam00069 Pkinase | pfam07714 Pkinase_Tyr	GO & Enzyme & Domain
Contig771	510	G	A	3_prime_UTR_variant	162	1092	gi|508707187|gb|EOX99083.1| Prefoldin 5	151	1.47e-74	272.24	GO:0006457 protein folding | GO:0000413 protein peptidyl-prolyl isomerization	GO:0016272 prefoldin complex	GO:0051082 unfolded protein binding | GO:0003755 peptidyl-prolyl cis-trans isomerase activity	-	pfam02996 Prefoldin	GO & Domain
Contig771	529	C	G	3_prime_UTR_variant	168	1092	gi|508707187|gb|EOX99083.1| Prefoldin 5	151	1.47e-74	272.24	GO:0006457 protein folding | GO:0000413 protein peptidyl-prolyl isomerization	GO:0016272 prefoldin complex	GO:0051082 unfolded protein binding | GO:0003755 peptidyl-prolyl cis-trans isomerase activity	-	pfam02996 Prefoldin	GO & Domain
Contig771	608	T	C	synonymous_variant	166	1092	gi|508707187|gb|EOX99083.1| Prefoldin 5	151	1.47e-74	272.24	GO:0006457 protein folding | GO:0000413 protein peptidyl-prolyl isomerization	GO:0016272 prefoldin complex	GO:0051082 unfolded protein binding | GO:0003755 peptidyl-prolyl cis-trans isomerase activity	-	pfam02996 Prefoldin	GO & Domain
Contig772	819	A	C	3_prime_UTR_variant	100	1219	gi|224127468|ref|XP_002329285.1| predicted protein	100	2.4e-46	189.146	GO:0016042 lipid catabolic process | GO:0046486 glycerolipid metabolic process	GO:0009506 plasmodesma | GO:0005737 cytoplasm	GO:0047372 acylglycerol lipase activity	-	-	GO only
Contig785	872	G	A	synonymous_variant	221	1933	gi|470121124|ref|XP_004296631.1| PREDICTED: glutathione reductase, cytosolic-like	494	1.52e-301	1024.52	GO:0000706 meiotic DNA double-strand break processing | GO:0009407 toxin catabolic process | GO:0022900 electron transport chain | GO:0019288 isopentenyl diphosphate biosynthetic process, mevalonate-independent pathway | GO:0007020 microtubule nucleation | GO:0045454 cell redox homeostasis | GO:0006749 glutathione metabolic process | GO:0019344 cysteine biosynthetic process | GO:0007276 gamete ge…	GO:0009507 chloroplast | GO:0005777 peroxisome | GO:0005829 cytosol | GO:0005634 nucleus | GO:0005739 mitochondrion	GO:0050660 flavin adenine dinucleotide binding | GO:0004362 glutathione-disulfide reductase activity | GO:0050661 NADP binding | GO:0009055 electron carrier activity | GO:0004616 phosphogluconate dehydrogenase (decarboxylating) activity | GO:0003858 3-hydroxybutyrate dehydrogenase activity	1.8.1.7	pfam07992 Pyr_redox_2 | pfam02852 Pyr_redox_dim | pfam00070 Pyr_redox | pfam13434 K_oxygenase	GO & Enzyme & Domain
Contig785	1796	A	G	5_prime_UTR_variant	184	1933	gi|470121124|ref|XP_004296631.1| PREDICTED: glutathione reductase, cytosolic-like	494	1.52e-301	1024.52	GO:0000706 meiotic DNA double-strand break processing | GO:0009407 toxin catabolic process | GO:0022900 electron transport chain | GO:0019288 isopentenyl diphosphate biosynthetic process, mevalonate-independent pathway | GO:0007020 microtubule nucleation | GO:0045454 cell redox homeostasis | GO:0006749 glutathione metabolic process | GO:0019344 cysteine biosynthetic process | GO:0007276 gamete ge…	GO:0009507 chloroplast | GO:0005777 peroxisome | GO:0005829 cytosol | GO:0005634 nucleus | GO:0005739 mitochondrion	GO:0050660 flavin adenine dinucleotide binding | GO:0004362 glutathione-disulfide reductase activity | GO:0050661 NADP binding | GO:0009055 electron carrier activity | GO:0004616 phosphogluconate dehydrogenase (decarboxylating) activity | GO:0003858 3-hydroxybutyrate dehydrogenase activity	1.8.1.7	pfam07992 Pyr_redox_2 | pfam02852 Pyr_redox_dim | pfam00070 Pyr_redox | pfam13434 K_oxygenase	GO & Enzyme & Domain
Contig793	107	A	G	missense_variant	52	1233	gi|255585408|ref|XP_002533399.1| RNA (guanine-9-) methyltransferase domain containing, putative	323	1.08e-152	530.407	GO:0080179 1-methylguanosine metabolic process | GO:0006400 tRNA modification | GO:0032259 methylation	-	GO:0008168 methyltransferase activity	-	pfam01746 tRNA_m1G_MT	GO & Domain
Contig800	858	A	T	missense_variant	147	2353	gi|508700258|gb|EOX92154.1| Acyl-CoA oxidase 2 isoform 1	649	0	1348.9	GO:0043161 proteasomal ubiquitin-dependent protein catabolic process | GO:0043248 proteasome assembly | GO:0048767 root hair elongation | GO:0009735 response to cytokinin stimulus | GO:0051788 response to misfolded protein | GO:0006635 fatty acid beta-oxidation | GO:0001676 long-chain fatty acid metabolic process | GO:0006118 electron transport | GO:0006637 acyl-CoA metabolic process	GO:0009514 glyoxysome | GO:0005634 nucleus	GO:0003995 acyl-CoA dehydrogenase activity | GO:0003997 acyl-CoA oxidase activity | GO:0050660 flavin adenine dinucleotide binding	1.3.3.6	pfam01756 ACOX | pfam02770 Acyl-CoA_dh_M | pfam00441 Acyl-CoA_dh_1	GO & Enzyme & Domain
Contig803	913	C	G	missense_variant	43	2289	gi|462411102|gb|EMJ16151.1| hypothetical protein PRUPE_ppa003153mg	586	1.41e-258	881.888	GO:0009651 response to salt stress | GO:0006098 pentose-phosphate shunt | GO:0030968 endoplasmic reticulum unfolded protein response	GO:0009506 plasmodesma | GO:0005774 vacuolar membrane | GO:0005783 endoplasmic reticulum | GO:0005794 Golgi apparatus | GO:0005634 nucleus | GO:0005886 plasma membrane	-	-	-	GO only
Contig804	226	C	G	5_prime_UTR_variant	143	1111	gi|388500600|gb|AFK38366.1| unknown	205	3.93e-112	395.769	GO:0006886 intracellular protein transport	GO:0016021 integral to membrane | GO:0005783 endoplasmic reticulum	GO:0008320 protein transmembrane transporter activity	-	pfam01105 EMP24_GP25L	GO & Domain
Contig804	445	C	T	synonymous_variant	105	1111	gi|388500600|gb|AFK38366.1| unknown	205	3.93e-112	395.769	GO:0006886 intracellular protein transport	GO:0016021 integral to membrane | GO:0005783 endoplasmic reticulum	GO:0008320 protein transmembrane transporter activity	-	pfam01105 EMP24_GP25L	GO & Domain
Contig806	154	G	A	intergenic_region	51	640	gi|1628567|gb|AAB69711.1| ATP synthase complex subunit 9	79	1.9e-37	160.708	GO:0015991 ATP hydrolysis coupled proton transport | GO:0015986 ATP synthesis coupled proton transport | GO:0009451 RNA modification	GO:0016021 integral to membrane | GO:0031966 mitochondrial membrane | GO:0045263 proton-transporting ATP synthase complex, coupling factor F(o)	GO:0015078 hydrogen ion transmembrane transporter activity | GO:0016787 hydrolase activity | GO:0008289 lipid binding | GO:0005524 ATP binding	3.6.3.14	-	GO & Enzyme
Contig811	865	T	A	3_prime_UTR_variant	110	1121	gi|225444830|ref|XP_002280723.1| PREDICTED: WD repeat-containing protein 61	285	5.06e-169	584.618	GO:0009910 negative regulation of flower development | GO:0051568 histone H3-K4 methylation | GO:0010452 histone H3-K36 methylation	GO:0005829 cytosol | GO:0080008 CUL4 RING ubiquitin ligase complex | GO:0005834 heterotrimeric G-protein complex	GO:0005515 protein binding | GO:0000166 nucleotide binding	-	pfam00400 WD40 | pfam08662 eIF2A	GO & Domain
Contig818	767	T	C	missense_variant	91	1737	gi|255539278|ref|XP_002510704.1| Glucan endo-1,3-beta-glucosidase precursor, putative	410	1.37e-228	782.354	GO:0005982 starch metabolic process | GO:0005985 sucrose metabolic process	GO:0046658 anchored to plasma membrane | GO:0016023 cytoplasmic membrane-bounded vesicle | GO:0005618 cell wall	GO:0043169 cation binding | GO:0042973 glucan endo-1,3-beta-D-glucosidase activity	-	pfam00332 Glyco_hydro_17 | pfam07983 X8	GO & Domain
Contig821	79	C	G	5_prime_UTR_variant	40	1424	gi|255546931|ref|XP_002514523.1| catalytic, putative	258	1.33e-113	400.657	GO:0008152 metabolic process	GO:0005829 cytosol | GO:0009507 chloroplast	GO:0046872 metal ion binding | GO:0008081 phosphoric diester hydrolase activity	-	pfam13023 HD_3 | pfam01966 HD	GO & Domain
Contig825	356	T	C	missense_variant	228	1034	gi|297824775|ref|XP_002880270.1| hypothetical protein ARALYDRAFT_483853	216	1.59e-127	446.87	GO:0006468 protein phosphorylation | GO:0009651 response to salt stress | GO:0006816 calcium ion transport | GO:0007030 Golgi organization | GO:0006119 oxidative phosphorylation	GO:0005829 cytosol | GO:0016020 membrane | GO:0005634 nucleus	GO:0004672 protein kinase activity | GO:0030247 polysaccharide binding | GO:0005524 ATP binding | GO:0000287 magnesium ion binding | GO:0004427 inorganic diphosphatase activity	3.6.1.1	pfam00719 Pyrophosphatase	GO & Enzyme & Domain
Contig828	2595	G	T	missense_variant	10	3348	gi|508716024|gb|EOY07921.1| ATP binding cassette subfamily B1 isoform 1	1044	0	2189.17	GO:0009793 embryo development ending in seed dormancy | GO:0043481 anthocyanin accumulation in tissues in response to UV light | GO:0048765 root hair cell differentiation | GO:0048443 stamen development | GO:0006200 ATP catabolic process | GO:0010090 trichome morphogenesis | GO:0010315 auxin efflux | GO:0010048 vernalization response | GO:0009637 response to blue light | GO:0009624 response to ne…	GO:0009506 plasmodesma | GO:0005886 plasma membrane | GO:0016021 integral to membrane	GO:0010329 auxin efflux transmembrane transporter activity | GO:0005524 ATP binding | GO:0008559 xenobiotic-transporting ATPase activity | GO:0015408 ferric-transporting ATPase activity | GO:0005516 calmodulin binding | GO:0010328 auxin influx transmembrane transporter activity	-	pfam00664 ABC_membrane | pfam00005 ABC_tran | pfam07673 DUF1602 | pfam13558 SbcCD_C | pfam13304 AAA_21	GO & Domain
Contig830	1110	G	A	missense_variant	8	2169	gi|508723698|gb|EOY15595.1| Xylulose kinase, putative	556	0	1087.62	GO:0005997 xylulose metabolic process | GO:0016310 phosphorylation	GO:0005829 cytosol	GO:0004856 xylulokinase activity	-	pfam02782 FGGY_C | pfam00370 FGGY_N	GO & Domain
Contig836	485	G	C	missense_variant	26	1524	gi|508708238|gb|EOY00135.1| Uncharacterized protein TCM_009683	309	8.7e-70	258.909	GO:0042398 cellular modified amino acid biosynthetic process | GO:0009698 phenylpropanoid metabolic process | GO:0006598 polyamine catabolic process	GO:0005634 nucleus	-	-	pfam14011 ESX-1_EspG	GO & Domain
Contig837	380	G	A	5_prime_UTR_variant	70	450	gi|499007273|ref|XP_004536030.1| PREDICTED: 40S ribosomal protein S20-like	120	2.55e-75	273.573	GO:0006412 translation | GO:0042254 ribosome biogenesis	GO:0022627 cytosolic small ribosomal subunit	GO:0003735 structural constituent of ribosome | GO:0003723 RNA binding	-	pfam00338 Ribosomal_S10	GO & Domain
Contig839	612	C	T	3_prime_UTR_variant	177	2164	gi|356546820|ref|XP_003541820.1| PREDICTED: TPR repeat-containing thioredoxin TTL1-like	496	2.07e-250	854.783	GO:0009789 positive regulation of abscisic acid mediated signaling pathway | GO:0016049 cell growth | GO:0009651 response to salt stress | GO:0030243 cellulose metabolic process | GO:0045454 cell redox homeostasis | GO:0010305 leaf vascular tissue pattern formation | GO:0009555 pollen development | GO:0009742 brassinosteroid mediated signaling pathway | GO:0009832 plant-type cell wall biogenesis …	GO:0005634 nucleus	GO:0005515 protein binding	-	pfam13414 TPR_11 | pfam00085 Thioredoxin | pfam00515 TPR_1 | pfam13424 TPR_12 | pfam07719 TPR_2 | pfam13432 TPR_16	GO & Domain
Contig841	888	C	T	synonymous_variant	221	1481	gi|508702513|gb|EOX94409.1| P-loop containing nucleoside triphosphate hydrolases superfamily protein	284	1.83e-162	562.845	GO:0048767 root hair elongation | GO:0044272 sulfur compound biosynthetic process | GO:0009108 coenzyme biosynthetic process | GO:0009793 embryo development ending in seed dormancy | GO:0008652 cellular amino acid biosynthetic process | GO:0009695 jasmonic acid biosynthetic process | GO:0000271 polysaccharide biosynthetic process | GO:0043481 anthocyanin accumulation in tissues in response to UV …	GO:0005783 endoplasmic reticulum | GO:0005886 plasma membrane | GO:0005634 nucleus	GO:0005215 transporter activity | GO:0005524 ATP binding | GO:0016887 ATPase activity	-	-	GO only
Contig841	1131	C	G	3_prime_UTR_variant	180	1481	gi|508702513|gb|EOX94409.1| P-loop containing nucleoside triphosphate hydrolases superfamily protein	284	1.83e-162	562.845	GO:0048767 root hair elongation | GO:0044272 sulfur compound biosynthetic process | GO:0009108 coenzyme biosynthetic process | GO:0009793 embryo development ending in seed dormancy | GO:0008652 cellular amino acid biosynthetic process | GO:0009695 jasmonic acid biosynthetic process | GO:0000271 polysaccharide biosynthetic process | GO:0043481 anthocyanin accumulation in tissues in response to UV …	GO:0005783 endoplasmic reticulum | GO:0005886 plasma membrane | GO:0005634 nucleus	GO:0005215 transporter activity | GO:0005524 ATP binding | GO:0016887 ATPase activity	-	-	GO only
Contig855	499	C	G	intergenic_region	62	945	gi|255539336|ref|XP_002510733.1| conserved hypothetical protein	95	7.41e-44	181.148	-	GO:0005739 mitochondrion	-	-	-	GO only
Contig860	1232	G	A	missense_variant	155	1816	gi|224096632|ref|XP_002310679.1| predicted protein	334	2.33e-102	363.332	GO:0009866 induced systemic resistance, ethylene mediated signaling pathway | GO:0045492 xylan biosynthetic process | GO:0009809 lignin biosynthetic process | GO:0009753 response to jasmonic acid stimulus | GO:0009751 response to salicylic acid stimulus | GO:0010413 glucuronoxylan metabolic process | GO:2000652 regulation of secondary cell wall biogenesis | GO:0045893 positive regulation of trans…	GO:0005634 nucleus | GO:0005667 transcription factor complex | GO:0000785 chromatin	GO:0003677 DNA binding | GO:0003700 sequence-specific DNA binding transcription factor activity | GO:0003682 chromatin binding	-	pfam00249 Myb_DNA-binding | pfam13921 Myb_DNA-bind_6	GO & Domain
Contig866	639	A	G	synonymous_variant	49	1354	gi|462396773|gb|EMJ02572.1| hypothetical protein PRUPE_ppa007775mg	354	3.1e-172	595.282	GO:0051555 flavonol biosynthetic process | GO:0055114 oxidation-reduction process	-	GO:0005506 iron ion binding | GO:0045431 flavonol synthase activity	-	pfam03171 2OG-FeII_Oxy | pfam14226 DIOX_N	GO & Domain
Contig866	648	A	G	synonymous_variant	46	1354	gi|462396773|gb|EMJ02572.1| hypothetical protein PRUPE_ppa007775mg	354	3.1e-172	595.282	GO:0051555 flavonol biosynthetic process | GO:0055114 oxidation-reduction process	-	GO:0005506 iron ion binding | GO:0045431 flavonol synthase activity	-	pfam03171 2OG-FeII_Oxy | pfam14226 DIOX_N	GO & Domain
Contig866	678	T	C	synonymous_variant	48	1354	gi|462396773|gb|EMJ02572.1| hypothetical protein PRUPE_ppa007775mg	354	3.1e-172	595.282	GO:0051555 flavonol biosynthetic process | GO:0055114 oxidation-reduction process	-	GO:0005506 iron ion binding | GO:0045431 flavonol synthase activity	-	pfam03171 2OG-FeII_Oxy | pfam14226 DIOX_N	GO & Domain
Contig866	696	A	G	synonymous_variant	13	1354	gi|462396773|gb|EMJ02572.1| hypothetical protein PRUPE_ppa007775mg	354	3.1e-172	595.282	GO:0051555 flavonol biosynthetic process | GO:0055114 oxidation-reduction process	-	GO:0005506 iron ion binding | GO:0045431 flavonol synthase activity	-	pfam03171 2OG-FeII_Oxy | pfam14226 DIOX_N	GO & Domain
Contig875	55	G	C	5_prime_UTR_variant	228	1286	gi|224111744|ref|XP_002315962.1| predicted protein	312	6.4e-177	610.835	-	GO:0005634 nucleus	-	-	pfam04502 DUF572	GO & Domain
Contig875	65	G	A	5_prime_UTR_variant	228	1286	gi|224111744|ref|XP_002315962.1| predicted protein	312	6.4e-177	610.835	-	GO:0005634 nucleus	-	-	pfam04502 DUF572	GO & Domain
Contig875	895	C	T	synonymous_variant	222	1286	gi|224111744|ref|XP_002315962.1| predicted protein	312	6.4e-177	610.835	-	GO:0005634 nucleus	-	-	pfam04502 DUF572	GO & Domain
Contig876	634	A	T	5_prime_UTR_variant	143	715	gi|255567218|ref|XP_002524590.1| metal ion binding protein, putative	97	2.64e-17	97.166	-	-	-	-	-
Contig878	1731	C	A	5_prime_UTR_variant	55	1976	gi|225460662|ref|XP_002267096.1| PREDICTED: uncharacterized protein LOC100257198 isoform 1	381	5.73e-189	650.826	GO:0009611 response to wounding | GO:0042744 hydrogen peroxide catabolic process | GO:0009827 plant-type cell wall modification | GO:0010363 regulation of plant-type hypersensitive response | GO:0030048 actin filament-based movement | GO:0009612 response to mechanical stimulus | GO:0010200 response to chitin | GO:0006612 protein targeting to membrane | GO:0055114 oxidation-reduction process | GO:…	GO:0010319 stromule | GO:0009570 chloroplast stroma | GO:0005739 mitochondrion	GO:0050660 flavin adenine dinucleotide binding | GO:0016491 oxidoreductase activity | GO:0009055 electron carrier activity | GO:0005524 ATP binding	-	pfam05633 DUF793	GO & Domain
Contig890	420	A	G	intergenic_region	84	683	-	-	-	-	-	-	-	-	-
Contig901	117	T	C	missense_variant	97	456	gi|508781239|gb|EOY28495.1| Receptor kinase 3 isoform 1	98	6.64e-29	133.158	GO:0006952 defense response | GO:0006468 protein phosphorylation | GO:0007165 signal transduction | GO:0048544 recognition of pollen | GO:0009069 serine family amino acid metabolic process	-	GO:0043531 ADP binding | GO:0004674 protein serine/threonine kinase activity | GO:0005524 ATP binding	-	-	GO only
Contig901	291	G	A	missense_variant	9	456	gi|508781239|gb|EOY28495.1| Receptor kinase 3 isoform 1	98	6.64e-29	133.158	GO:0006952 defense response | GO:0006468 protein phosphorylation | GO:0007165 signal transduction | GO:0048544 recognition of pollen | GO:0009069 serine family amino acid metabolic process	-	GO:0043531 ADP binding | GO:0004674 protein serine/threonine kinase activity | GO:0005524 ATP binding	-	-	GO only
Contig901	294	A	G	missense_variant	14	456	gi|508781239|gb|EOY28495.1| Receptor kinase 3 isoform 1	98	6.64e-29	133.158	GO:0006952 defense response | GO:0006468 protein phosphorylation | GO:0007165 signal transduction | GO:0048544 recognition of pollen | GO:0009069 serine family amino acid metabolic process	-	GO:0043531 ADP binding | GO:0004674 protein serine/threonine kinase activity | GO:0005524 ATP binding	-	-	GO only
Contig901	296	A	G	missense_variant	12	456	gi|508781239|gb|EOY28495.1| Receptor kinase 3 isoform 1	98	6.64e-29	133.158	GO:0006952 defense response | GO:0006468 protein phosphorylation | GO:0007165 signal transduction | GO:0048544 recognition of pollen | GO:0009069 serine family amino acid metabolic process	-	GO:0043531 ADP binding | GO:0004674 protein serine/threonine kinase activity | GO:0005524 ATP binding	-	-	GO only
Contig901	297	A	C	missense_variant	3	456	gi|508781239|gb|EOY28495.1| Receptor kinase 3 isoform 1	98	6.64e-29	133.158	GO:0006952 defense response | GO:0006468 protein phosphorylation | GO:0007165 signal transduction | GO:0048544 recognition of pollen | GO:0009069 serine family amino acid metabolic process	-	GO:0043531 ADP binding | GO:0004674 protein serine/threonine kinase activity | GO:0005524 ATP binding	-	-	GO only
Contig901	301	T	A	synonymous_variant	25	456	gi|508781239|gb|EOY28495.1| Receptor kinase 3 isoform 1	98	6.64e-29	133.158	GO:0006952 defense response | GO:0006468 protein phosphorylation | GO:0007165 signal transduction | GO:0048544 recognition of pollen | GO:0009069 serine family amino acid metabolic process	-	GO:0043531 ADP binding | GO:0004674 protein serine/threonine kinase activity | GO:0005524 ATP binding	-	-	GO only
Contig909	698	T	A	missense_variant	50	1942	gi|224100515|ref|XP_002311906.1| predicted protein	306	3.92e-180	621.499	GO:0042823 pyridoxal phosphate biosynthetic process | GO:0055114 oxidation-reduction process | GO:0008615 pyridoxine biosynthetic process	GO:0009536 plastid	GO:0004733 pyridoxamine-phosphate oxidase activity | GO:0010181 FMN binding	-	pfam13883 Pyrid_oxidase_2 | pfam03399 SAC3_GANP | pfam01243 Pyridox_oxidase	GO & Domain
Contig911	450	A	C	5_prime_UTR_variant	62	587	gi|462397303|gb|EMJ03102.1| hypothetical protein PRUPE_ppa013850mg	94	1.55e-39	166.929	-	GO:0009536 plastid	-	-	-	GO only
Contig924	548	C	T	intergenic_region	7	879	gi|470115524|ref|XP_004293949.1| PREDICTED: peroxisome biogenesis protein 7-like	217	1.03e-141	493.971	GO:0016558 protein import into peroxisome matrix | GO:0006635 fatty acid beta-oxidation | GO:0016573 histone acetylation | GO:0007165 signal transduction | GO:0042967 acyl-carrier-protein biosynthetic process	GO:0080008 CUL4 RING ubiquitin ligase complex | GO:0005781 peroxisome targeting signal receptor complex | GO:0000123 histone acetyltransferase complex	GO:0005053 peroxisome matrix targeting signal-2 binding | GO:0004402 histone acetyltransferase activity	-	pfam00400 WD40	GO & Domain
Contig926	100	A	G	intergenic_region	31	1186	gi|122894104|gb|ABM67698.1| mitogen-activated protein kinase	120	1.15e-65	246.468	GO:0009697 salicylic acid biosynthetic process | GO:0010120 camalexin biosynthetic process | GO:0009738 abscisic acid mediated signaling pathway | GO:2000038 regulation of stomatal complex development | GO:0048481 ovule development | GO:0010229 inflorescence development | GO:0010363 regulation of plant-type hypersensitive response | GO:0010200 response to chitin | GO:0031348 negative regulation o…	-	GO:0004707 MAP kinase activity | GO:0005524 ATP binding	2.7.11.24	-	GO & Enzyme
Contig926	304	T	C	intergenic_region	16	1186	gi|122894104|gb|ABM67698.1| mitogen-activated protein kinase	120	1.15e-65	246.468	GO:0009697 salicylic acid biosynthetic process | GO:0010120 camalexin biosynthetic process | GO:0009738 abscisic acid mediated signaling pathway | GO:2000038 regulation of stomatal complex development | GO:0048481 ovule development | GO:0010229 inflorescence development | GO:0010363 regulation of plant-type hypersensitive response | GO:0010200 response to chitin | GO:0031348 negative regulation o…	-	GO:0004707 MAP kinase activity | GO:0005524 ATP binding	2.7.11.24	-	GO & Enzyme
Contig928	1316	T	G	synonymous_variant	19	2442	gi|255581751|ref|XP_002531677.1| Phenylalanine ammonia-lyase, putative	684	0	1349.34	GO:0006979 response to oxidative stress | GO:0010224 response to UV-B | GO:0009800 cinnamic acid biosynthetic process | GO:0006559 L-phenylalanine catabolic process | GO:0009555 pollen development | GO:0046274 lignin catabolic process | GO:0009819 drought recovery | GO:0046244 salicylic acid catabolic process | GO:0080167 response to karrikin | GO:0006570 tyrosine metabolic process | GO:0009821 a…	GO:0005737 cytoplasm	GO:0045548 phenylalanine ammonia-lyase activity	4.3.1.24	pfam00221 Lyase_aromatic	GO & Enzyme & Domain
Contig928	1352	C	T	synonymous_variant	91	2442	gi|255581751|ref|XP_002531677.1| Phenylalanine ammonia-lyase, putative	684	0	1349.34	GO:0006979 response to oxidative stress | GO:0010224 response to UV-B | GO:0009800 cinnamic acid biosynthetic process | GO:0006559 L-phenylalanine catabolic process | GO:0009555 pollen development | GO:0046274 lignin catabolic process | GO:0009819 drought recovery | GO:0046244 salicylic acid catabolic process | GO:0080167 response to karrikin | GO:0006570 tyrosine metabolic process | GO:0009821 a…	GO:0005737 cytoplasm	GO:0045548 phenylalanine ammonia-lyase activity	4.3.1.24	pfam00221 Lyase_aromatic	GO & Enzyme & Domain
Contig928	1357	T	C	missense_variant	82	2442	gi|255581751|ref|XP_002531677.1| Phenylalanine ammonia-lyase, putative	684	0	1349.34	GO:0006979 response to oxidative stress | GO:0010224 response to UV-B | GO:0009800 cinnamic acid biosynthetic process | GO:0006559 L-phenylalanine catabolic process | GO:0009555 pollen development | GO:0046274 lignin catabolic process | GO:0009819 drought recovery | GO:0046244 salicylic acid catabolic process | GO:0080167 response to karrikin | GO:0006570 tyrosine metabolic process | GO:0009821 a…	GO:0005737 cytoplasm	GO:0045548 phenylalanine ammonia-lyase activity	4.3.1.24	pfam00221 Lyase_aromatic	GO & Enzyme & Domain
Contig928	1493	G	C	synonymous_variant	11	2442	gi|255581751|ref|XP_002531677.1| Phenylalanine ammonia-lyase, putative	684	0	1349.34	GO:0006979 response to oxidative stress | GO:0010224 response to UV-B | GO:0009800 cinnamic acid biosynthetic process | GO:0006559 L-phenylalanine catabolic process | GO:0009555 pollen development | GO:0046274 lignin catabolic process | GO:0009819 drought recovery | GO:0046244 salicylic acid catabolic process | GO:0080167 response to karrikin | GO:0006570 tyrosine metabolic process | GO:0009821 a…	GO:0005737 cytoplasm	GO:0045548 phenylalanine ammonia-lyase activity	4.3.1.24	pfam00221 Lyase_aromatic	GO & Enzyme & Domain
Contig928	1523	G	C	synonymous_variant	8	2442	gi|255581751|ref|XP_002531677.1| Phenylalanine ammonia-lyase, putative	684	0	1349.34	GO:0006979 response to oxidative stress | GO:0010224 response to UV-B | GO:0009800 cinnamic acid biosynthetic process | GO:0006559 L-phenylalanine catabolic process | GO:0009555 pollen development | GO:0046274 lignin catabolic process | GO:0009819 drought recovery | GO:0046244 salicylic acid catabolic process | GO:0080167 response to karrikin | GO:0006570 tyrosine metabolic process | GO:0009821 a…	GO:0005737 cytoplasm	GO:0045548 phenylalanine ammonia-lyase activity	4.3.1.24	pfam00221 Lyase_aromatic	GO & Enzyme & Domain
Contig930	116	G	C	intergenic_region	11	937	-	-	-	-	-	-	-	-	-
Contig943	382	G	T	missense_variant	20	1444	gi|225428883|ref|XP_002285315.1| PREDICTED: uncharacterized protein LOC100241815	237	1.03e-124	437.538	GO:0009646 response to absence of light | GO:0010363 regulation of plant-type hypersensitive response | GO:0052542 defense response by callose deposition | GO:0009409 response to cold | GO:0009611 response to wounding | GO:0010200 response to chitin | GO:0006612 protein targeting to membrane | GO:0043069 negative regulation of programmed cell death | GO:0030968 endoplasmic reticulum unfolded prot…	GO:0005829 cytosol | GO:0009506 plasmodesma	GO:0016301 kinase activity	-	pfam00168 C2	GO & Domain
Contig945	135	G	C	intergenic_region	91	475	gi|462411353|gb|EMJ16402.1| hypothetical protein PRUPE_ppa014089mg	87	9.3e-53	206.032	GO:0009853 photorespiration	GO:0005634 nucleus	-	-	-	GO only
Contig945	158	C	G	intergenic_region	99	475	gi|462411353|gb|EMJ16402.1| hypothetical protein PRUPE_ppa014089mg	87	9.3e-53	206.032	GO:0009853 photorespiration	GO:0005634 nucleus	-	-	-	GO only
Contig945	166	C	T	intergenic_region	105	475	gi|462411353|gb|EMJ16402.1| hypothetical protein PRUPE_ppa014089mg	87	9.3e-53	206.032	GO:0009853 photorespiration	GO:0005634 nucleus	-	-	-	GO only
Contig945	172	A	G	intergenic_region	117	475	gi|462411353|gb|EMJ16402.1| hypothetical protein PRUPE_ppa014089mg	87	9.3e-53	206.032	GO:0009853 photorespiration	GO:0005634 nucleus	-	-	-	GO only
Contig945	177	T	C	intergenic_region	102	475	gi|462411353|gb|EMJ16402.1| hypothetical protein PRUPE_ppa014089mg	87	9.3e-53	206.032	GO:0009853 photorespiration	GO:0005634 nucleus	-	-	-	GO only
Contig945	292	T	C	intergenic_region	144	475	gi|462411353|gb|EMJ16402.1| hypothetical protein PRUPE_ppa014089mg	87	9.3e-53	206.032	GO:0009853 photorespiration	GO:0005634 nucleus	-	-	-	GO only
Contig952	347	T	G	missense_variant	222	1092	gi|255552973|ref|XP_002517529.1| Auxin-responsive protein IAA1, putative	210	3.02e-76	277.128	GO:0010102 lateral root morphogenesis | GO:0009753 response to jasmonic acid stimulus | GO:0006417 regulation of translation | GO:0009414 response to water deprivation | GO:0006355 regulation of transcription, DNA-dependent | GO:0009611 response to wounding | GO:0009630 gravitropism | GO:0009734 auxin mediated signaling pathway	GO:0009536 plastid | GO:0005634 nucleus | GO:0005667 transcription factor complex	GO:0046983 protein dimerization activity | GO:0003700 sequence-specific DNA binding transcription factor activity	-	pfam02309 AUX_IAA	GO & Domain
Contig957	446	C	T	missense_variant	228	698	gi|508716017|gb|EOY07914.1| Heavy metal transport/detoxification superfamily protein, putative	135	1.15e-32	146.045	GO:0030001 metal ion transport	-	GO:0046872 metal ion binding	-	-	GO only
Contig957	449	G	A	missense_variant	228	698	gi|508716017|gb|EOY07914.1| Heavy metal transport/detoxification superfamily protein, putative	135	1.15e-32	146.045	GO:0030001 metal ion transport	-	GO:0046872 metal ion binding	-	-	GO only
Contig957	452	T	C	missense_variant	228	698	gi|508716017|gb|EOY07914.1| Heavy metal transport/detoxification superfamily protein, putative	135	1.15e-32	146.045	GO:0030001 metal ion transport	-	GO:0046872 metal ion binding	-	-	GO only
Contig957	466	A	G	synonymous_variant	228	698	gi|508716017|gb|EOY07914.1| Heavy metal transport/detoxification superfamily protein, putative	135	1.15e-32	146.045	GO:0030001 metal ion transport	-	GO:0046872 metal ion binding	-	-	GO only
Contig957	483	T	C	missense_variant	228	698	gi|508716017|gb|EOY07914.1| Heavy metal transport/detoxification superfamily protein, putative	135	1.15e-32	146.045	GO:0030001 metal ion transport	-	GO:0046872 metal ion binding	-	-	GO only
Contig957	488	G	A	missense_variant	228	698	gi|508716017|gb|EOY07914.1| Heavy metal transport/detoxification superfamily protein, putative	135	1.15e-32	146.045	GO:0030001 metal ion transport	-	GO:0046872 metal ion binding	-	-	GO only
Contig957	489	G	A	missense_variant	228	698	gi|508716017|gb|EOY07914.1| Heavy metal transport/detoxification superfamily protein, putative	135	1.15e-32	146.045	GO:0030001 metal ion transport	-	GO:0046872 metal ion binding	-	-	GO only
Contig957	496	T	C	synonymous_variant	228	698	gi|508716017|gb|EOY07914.1| Heavy metal transport/detoxification superfamily protein, putative	135	1.15e-32	146.045	GO:0030001 metal ion transport	-	GO:0046872 metal ion binding	-	-	GO only
Contig957	505	G	T	synonymous_variant	211	698	gi|508716017|gb|EOY07914.1| Heavy metal transport/detoxification superfamily protein, putative	135	1.15e-32	146.045	GO:0030001 metal ion transport	-	GO:0046872 metal ion binding	-	-	GO only
Contig957	527	C	T	missense_variant	188	698	gi|508716017|gb|EOY07914.1| Heavy metal transport/detoxification superfamily protein, putative	135	1.15e-32	146.045	GO:0030001 metal ion transport	-	GO:0046872 metal ion binding	-	-	GO only
Contig957	531	T	C	missense_variant	189	698	gi|508716017|gb|EOY07914.1| Heavy metal transport/detoxification superfamily protein, putative	135	1.15e-32	146.045	GO:0030001 metal ion transport	-	GO:0046872 metal ion binding	-	-	GO only
Contig957	575	T	C	missense_variant	160	698	gi|508716017|gb|EOY07914.1| Heavy metal transport/detoxification superfamily protein, putative	135	1.15e-32	146.045	GO:0030001 metal ion transport	-	GO:0046872 metal ion binding	-	-	GO only
Contig957	586	C	G	synonymous_variant	168	698	gi|508716017|gb|EOY07914.1| Heavy metal transport/detoxification superfamily protein, putative	135	1.15e-32	146.045	GO:0030001 metal ion transport	-	GO:0046872 metal ion binding	-	-	GO only
Contig957	624	C	G	missense_variant	167	698	gi|508716017|gb|EOY07914.1| Heavy metal transport/detoxification superfamily protein, putative	135	1.15e-32	146.045	GO:0030001 metal ion transport	-	GO:0046872 metal ion binding	-	-	GO only
Contig957	652	T	A	missense_variant	180	698	gi|508716017|gb|EOY07914.1| Heavy metal transport/detoxification superfamily protein, putative	135	1.15e-32	146.045	GO:0030001 metal ion transport	-	GO:0046872 metal ion binding	-	-	GO only
Contig970	383	G	A	intergenic_region	222	720	gi|357485331|ref|XP_003612953.1| Oligopeptidase A	86	9.59e-44	180.259	GO:0007163 establishment or maintenance of cell polarity | GO:0010090 trichome morphogenesis | GO:0006508 proteolysis | GO:0045010 actin nucleation	GO:0005856 cytoskeleton | GO:0031209 SCAR complex | GO:0005886 plasma membrane	GO:0046872 metal ion binding | GO:0042802 identical protein binding | GO:0004222 metalloendopeptidase activity	-	-	GO only
Contig971	349	A	C	missense_variant	120	1664	gi|255577901|ref|XP_002529823.1| UDP-glucosyltransferase, putative	448	5.74e-172	594.394	GO:0071215 cellular response to abscisic acid stimulus | GO:0070301 cellular response to hydrogen peroxide | GO:0010016 shoot morphogenesis | GO:0071475 cellular hyperosmotic salinity response | GO:0042631 cellular response to water deprivation | GO:0080024 indolebutyric acid metabolic process | GO:0080167 response to karrikin	-	GO:0052638 indole-3-butyrate beta-glucosyltransferase activity | GO:0047215 indole-3-acetate beta-glucosyltransferase activity	-	-	GO only
Contig978	246	T	A	3_prime_UTR_variant	54	2027	gi|508715877|gb|EOY07774.1| Importin alpha isoform 1	518	1.08e-288	981.867	GO:0000278 mitotic cell cycle | GO:0006396 RNA processing | GO:0006606 protein import into nucleus | GO:0048522 positive regulation of cellular process | GO:0009410 response to xenobiotic stimulus	GO:0005829 cytosol | GO:0009536 plastid | GO:0048471 perinuclear region of cytoplasm | GO:0005634 nucleus	GO:0008565 protein transporter activity	-	pfam00514 Arm | pfam13646 HEAT_2 | pfam13513 HEAT_EZ	GO & Domain
Contig981	1529	G	A	missense_variant	13	1784	gi|359478621|ref|XP_002274420.2| PREDICTED: UDP-glycosyltransferase 87A2-like	448	8.39e-198	680.153	GO:0034976 response to endoplasmic reticulum stress | GO:0009909 regulation of flower development | GO:0009627 systemic acquired resistance | GO:0010583 response to cyclopentenone | GO:0009407 toxin catabolic process | GO:0009813 flavonoid biosynthetic process	GO:0005829 cytosol | GO:0005634 nucleus	GO:0047213 anthocyanidin 3-O-glucosyltransferase activity | GO:0047215 indole-3-acetate beta-glucosyltransferase activity	-	pfam00201 UDPGT	GO & Domain
Contig983	263	G	A	5_prime_UTR_variant	90	1872	gi|508776506|gb|EOY23762.1| LRR receptor-like serine/threonine-protein kinase, putative	385	3.28e-132	462.422	GO:0009753 response to jasmonic acid stimulus | GO:0006468 protein phosphorylation | GO:0009620 response to fungus | GO:0009611 response to wounding | GO:0009695 jasmonic acid biosynthetic process | GO:0009069 serine family amino acid metabolic process	GO:0016020 membrane | GO:0005634 nucleus	GO:0004674 protein serine/threonine kinase activity | GO:0005524 ATP binding	2.7.11.1	pfam00069 Pkinase | pfam07714 Pkinase_Tyr	GO & Enzyme & Domain
Contig983	297	C	A	missense_variant	70	1872	gi|508776506|gb|EOY23762.1| LRR receptor-like serine/threonine-protein kinase, putative	385	3.28e-132	462.422	GO:0009753 response to jasmonic acid stimulus | GO:0006468 protein phosphorylation | GO:0009620 response to fungus | GO:0009611 response to wounding | GO:0009695 jasmonic acid biosynthetic process | GO:0009069 serine family amino acid metabolic process	GO:0016020 membrane | GO:0005634 nucleus	GO:0004674 protein serine/threonine kinase activity | GO:0005524 ATP binding	2.7.11.1	pfam00069 Pkinase | pfam07714 Pkinase_Tyr	GO & Enzyme & Domain
Contig983	299	G	T	missense_variant	81	1872	gi|508776506|gb|EOY23762.1| LRR receptor-like serine/threonine-protein kinase, putative	385	3.28e-132	462.422	GO:0009753 response to jasmonic acid stimulus | GO:0006468 protein phosphorylation | GO:0009620 response to fungus | GO:0009611 response to wounding | GO:0009695 jasmonic acid biosynthetic process | GO:0009069 serine family amino acid metabolic process	GO:0016020 membrane | GO:0005634 nucleus	GO:0004674 protein serine/threonine kinase activity | GO:0005524 ATP binding	2.7.11.1	pfam00069 Pkinase | pfam07714 Pkinase_Tyr	GO & Enzyme & Domain
Contig983	331	C	G	missense_variant	118	1872	gi|508776506|gb|EOY23762.1| LRR receptor-like serine/threonine-protein kinase, putative	385	3.28e-132	462.422	GO:0009753 response to jasmonic acid stimulus | GO:0006468 protein phosphorylation | GO:0009620 response to fungus | GO:0009611 response to wounding | GO:0009695 jasmonic acid biosynthetic process | GO:0009069 serine family amino acid metabolic process	GO:0016020 membrane | GO:0005634 nucleus	GO:0004674 protein serine/threonine kinase activity | GO:0005524 ATP binding	2.7.11.1	pfam00069 Pkinase | pfam07714 Pkinase_Tyr	GO & Enzyme & Domain
Contig987	182	G	T	3_prime_UTR_variant	13	2101	gi|508781647|gb|EOY28903.1| ARM repeat superfamily protein isoform 1	456	5.23e-233	797.017	GO:0007030 Golgi organization | GO:0006816 calcium ion transport | GO:0016567 protein ubiquitination | GO:0009651 response to salt stress	GO:0009536 plastid | GO:0000151 ubiquitin ligase complex	GO:0004842 ubiquitin-protein ligase activity	-	pfam00514 Arm	GO & Domain
Contig987	1915	G	T	5_prime_UTR_variant	128	2101	gi|508781647|gb|EOY28903.1| ARM repeat superfamily protein isoform 1	456	5.23e-233	797.017	GO:0007030 Golgi organization | GO:0006816 calcium ion transport | GO:0016567 protein ubiquitination | GO:0009651 response to salt stress	GO:0009536 plastid | GO:0000151 ubiquitin ligase complex	GO:0004842 ubiquitin-protein ligase activity	-	pfam00514 Arm	GO & Domain
Contig989	1293	C	T	synonymous_variant	18	1801	gi|224127860|ref|XP_002329195.1| predicted protein	278	8.56e-145	504.191	GO:0030150 protein import into mitochondrial matrix	GO:0005744 mitochondrial inner membrane presequence translocase complex | GO:0016023 cytoplasmic membrane-bounded vesicle | GO:0009507 chloroplast | GO:0005773 vacuole	-	-	pfam08294 TIM21	GO & Domain
Contig989	1326	A	G	synonymous_variant	69	1801	gi|224127860|ref|XP_002329195.1| predicted protein	278	8.56e-145	504.191	GO:0030150 protein import into mitochondrial matrix	GO:0005744 mitochondrial inner membrane presequence translocase complex | GO:0016023 cytoplasmic membrane-bounded vesicle | GO:0009507 chloroplast | GO:0005773 vacuole	-	-	pfam08294 TIM21	GO & Domain
Contig997	1213	T	G	missense_variant	154	1542	gi|225423993|ref|XP_002282702.1| PREDICTED: monoglyceride lipase	399	1.73e-185	639.273	GO:0016042 lipid catabolic process | GO:0046486 glycerolipid metabolic process	GO:0009506 plasmodesma | GO:0005737 cytoplasm	GO:0047372 acylglycerol lipase activity	-	pfam12697 Abhydrolase_6 | pfam12146 Hydrolase_4 | pfam00561 Abhydrolase_1 | pfam12695 Abhydrolase_5 | pfam02230 Abhydrolase_2	GO & Domain
Contig1000	707	G	T	intergenic_region	174	830	gi|508782725|gb|EOY29981.1| Uncharacterized protein TCM_037337	44	4.11e-20	106.497	-	GO:0005634 nucleus	-	-	pfam05254 UPF0203	GO & Domain
Contig1000	712	A	G	intergenic_region	179	830	gi|508782725|gb|EOY29981.1| Uncharacterized protein TCM_037337	44	4.11e-20	106.497	-	GO:0005634 nucleus	-	-	pfam05254 UPF0203	GO & Domain
Contig1000	714	A	T	intergenic_region	174	830	gi|508782725|gb|EOY29981.1| Uncharacterized protein TCM_037337	44	4.11e-20	106.497	-	GO:0005634 nucleus	-	-	pfam05254 UPF0203	GO & Domain
Contig1000	724	A	G	intergenic_region	181	830	gi|508782725|gb|EOY29981.1| Uncharacterized protein TCM_037337	44	4.11e-20	106.497	-	GO:0005634 nucleus	-	-	pfam05254 UPF0203	GO & Domain
Contig1000	734	C	T	intergenic_region	89	830	gi|508782725|gb|EOY29981.1| Uncharacterized protein TCM_037337	44	4.11e-20	106.497	-	GO:0005634 nucleus	-	-	pfam05254 UPF0203	GO & Domain
Contig1010	787	A	G	synonymous_variant	52	1698	gi|470121292|ref|XP_004296710.1| PREDICTED: transcription factor bHLH128-like	334	2.45e-130	456.201	GO:0006355 regulation of transcription, DNA-dependent | GO:0048573 photoperiodism, flowering	GO:0005829 cytosol | GO:0009536 plastid | GO:0005634 nucleus | GO:0005667 transcription factor complex	GO:0003677 DNA binding | GO:0046983 protein dimerization activity | GO:0003700 sequence-specific DNA binding transcription factor activity	-	pfam00010 HLH	GO & Domain
Contig1012	432	C	G	intergenic_region	222	1032	gi|508712164|gb|EOY04061.1| Uncharacterized protein TCM_019323	173	1.32e-60	231.36	-	GO:0005634 nucleus	-	-	pfam14009 DUF4228	GO & Domain
Contig1013	684	C	T	missense_variant	37	2434	gi|356553325|ref|XP_003545007.1| PREDICTED: prolyl endopeptidase-like	730	0	1455.54	GO:0048193 Golgi vesicle transport | GO:0030244 cellulose biosynthetic process | GO:0006508 proteolysis	GO:0009507 chloroplast | GO:0016020 membrane | GO:0005829 cytosol	GO:0004252 serine-type endopeptidase activity | GO:0070008 serine-type exopeptidase activity	3.4.21.26	pfam02897 Peptidase_S9_N | pfam00326 Peptidase_S9	GO & Enzyme & Domain
Contig1016	965	G	A	missense_variant	205	2385	gi|255537423|ref|XP_002509778.1| RNA-binding protein nob1, putative	624	1.89e-277	944.542	GO:0006606 protein import into nucleus | GO:0009553 embryo sac development | GO:0000469 cleavage involved in rRNA processing | GO:0009555 pollen development | GO:0051252 regulation of RNA metabolic process	GO:0005737 cytoplasm	GO:0004521 endoribonuclease activity	-	pfam08772 NOB1_Zn_bind	GO & Domain
Contig1016	1396	G	A	synonymous_variant	112	2385	gi|255537423|ref|XP_002509778.1| RNA-binding protein nob1, putative	624	1.89e-277	944.542	GO:0006606 protein import into nucleus | GO:0009553 embryo sac development | GO:0000469 cleavage involved in rRNA processing | GO:0009555 pollen development | GO:0051252 regulation of RNA metabolic process	GO:0005737 cytoplasm	GO:0004521 endoribonuclease activity	-	pfam08772 NOB1_Zn_bind	GO & Domain
Contig1018	321	G	A	missense_variant	24	715	gi|508710281|gb|EOY02178.1| Membrane lipoprotein, putative	97	1.08e-14	88.7233	-	-	-	-	-
Contig1020	878	A	G	missense_variant	66	1701	gi|356535507|ref|XP_003536286.1| PREDICTED: uncharacterized protein LOC100782028	405	4.22e-138	481.973	GO:0009819 drought recovery | GO:0009873 ethylene mediated signaling pathway | GO:0009407 toxin catabolic process | GO:0009753 response to jasmonic acid stimulus | GO:2000377 regulation of reactive oxygen species metabolic process | GO:0009962 regulation of flavonoid biosynthetic process | GO:0042538 hyperosmotic salinity response | GO:0000303 response to superoxide | GO:0010583 response to cyclo…	GO:0005737 cytoplasm | GO:0005730 nucleolus | GO:0005886 plasma membrane | GO:0005667 transcription factor complex	GO:0046982 protein heterodimerization activity | GO:0003677 DNA binding | GO:0003700 sequence-specific DNA binding transcription factor activity | GO:0042803 protein homodimerization activity	-	pfam02365 NAM	GO & Domain
Contig1025	1377	C	T	synonymous_variant	146	1722	gi|449485373|ref|XP_004157148.1| PREDICTED: tryptophan synthase beta chain 2, chloroplastic-like	465	3.44e-262	893.886	GO:0009684 indoleacetic acid biosynthetic process | GO:0006979 response to oxidative stress | GO:0006468 protein phosphorylation | GO:0009651 response to salt stress | GO:0000162 tryptophan biosynthetic process | GO:0009069 serine family amino acid metabolic process | GO:0006571 tyrosine biosynthetic process | GO:0009094 L-phenylalanine biosynthetic process	GO:0009941 chloroplast envelope | GO:0009570 chloroplast stroma | GO:0005886 plasma membrane	GO:0004674 protein serine/threonine kinase activity | GO:0004834 tryptophan synthase activity | GO:0005524 ATP binding | GO:0030170 pyridoxal phosphate binding	4.2.1.20	pfam00291 PALP	GO & Enzyme & Domain
Contig1026	356	A	G	synonymous_variant	86	1609	gi|462397670|gb|EMJ03338.1| hypothetical protein PRUPE_ppa006207mg	414	2e-203	698.816	GO:0006635 fatty acid beta-oxidation | GO:0006550 isoleucine catabolic process | GO:0006552 leucine catabolic process | GO:0006574 valine catabolic process | GO:0019482 beta-alanine metabolic process | GO:0006554 lysine catabolic process | GO:0006568 tryptophan metabolic process | GO:0006633 fatty acid biosynthetic process | GO:0018874 benzoate metabolic process | GO:0046251 limonene catabolic pr…	GO:0016020 membrane | GO:0005829 cytosol | GO:0005739 mitochondrion	GO:0016853 isomerase activity | GO:0003860 3-hydroxyisobutyryl-CoA hydrolase activity | GO:0004300 enoyl-CoA hydratase activity	-	pfam13766 ECH_C | pfam00378 ECH	GO & Domain
Contig1042	1133	A	C	5_prime_UTR_variant	4	1252	gi|508774560|gb|EOY21816.1| NAP1-related protein 2	256	1.05e-139	487.305	GO:0010311 lateral root formation | GO:0030154 cell differentiation | GO:0006334 nucleosome assembly | GO:0008283 cell proliferation | GO:0046686 response to cadmium ion	GO:0005737 cytoplasm | GO:0005634 nucleus | GO:0000785 chromatin	GO:0042393 histone binding | GO:0003677 DNA binding | GO:0003682 chromatin binding	-	pfam00956 NAP | pfam05010 TACC	GO & Domain
Contig1047	239	A	T	missense_variant	14	1461	gi|255586847|ref|XP_002534034.1| calcium ion binding protein, putative	363	2.04e-184	635.718	-	GO:0005634 nucleus	GO:0005509 calcium ion binding	-	pfam13499 EF_hand_5	GO & Domain
Contig1057	311	G	A	intergenic_region	6	1047	gi|224084338|ref|XP_002307264.1| predicted protein	167	2.19e-56	218.918	GO:0010286 heat acclimation	GO:0005634 nucleus	-	-	pfam07939 DUF1685	GO & Domain
Contig1059	1293	T	C	missense_variant	47	4469	gi|225436116|ref|XP_002273629.1| PREDICTED: aldehyde oxidase 4-like	1349	0	2234.05	GO:0055114 oxidation-reduction process | GO:0009851 auxin biosynthetic process | GO:0019760 glucosinolate metabolic process | GO:0009834 secondary cell wall biogenesis | GO:0009688 abscisic acid biosynthetic process | GO:0018874 benzoate metabolic process | GO:0042184 xylene catabolic process | GO:0042203 toluene catabolic process | GO:0006568 tryptophan metabolic process | GO:0006118 electron tr…	GO:0005829 cytosol | GO:0005618 cell wall | GO:0005576 extracellular region	GO:0018479 benzaldehyde dehydrogenase (NAD+) activity | GO:0005507 copper ion binding | GO:0008131 primary amine oxidase activity | GO:0003676 nucleic acid binding | GO:0051537 2 iron, 2 sulfur cluster binding | GO:0050302 indole-3-acetaldehyde oxidase activity | GO:0009055 electron carrier activity | GO:0050660 flavin adenine dinucleotide binding | GO:0010293 abscisic aldehyde oxidase activity |…	-	pfam02738 Ald_Xan_dh_C2 | pfam00941 FAD_binding_5 | pfam01315 Ald_Xan_dh_C | pfam01799 Fer2_2 | pfam03450 CO_deh_flav_C	GO & Domain
Contig1062	318	G	A	missense_variant	112	776	gi|225443357|ref|XP_002266474.1| PREDICTED: uncharacterized protein LOC100244383	124	1.68e-28	133.158	GO:0009860 pollen tube growth | GO:0009734 auxin mediated signaling pathway | GO:0009827 plant-type cell wall modification	GO:0005777 peroxisome | GO:0005634 nucleus	GO:0005516 calmodulin binding	-	pfam02519 Auxin_inducible	GO & Domain
Contig1071	620	T	G	missense_variant	128	1209	gi|508723621|gb|EOY15518.1| TRAF-type zinc finger domain-containing protein 1 isoform 1	199	1.94e-105	373.552	GO:0006623 protein targeting to vacuole | GO:0016192 vesicle-mediated transport	GO:0005634 nucleus	GO:0008270 zinc ion binding	-	-	GO only
Contig1071	919	G	A	3_prime_UTR_variant	179	1209	gi|508723621|gb|EOY15518.1| TRAF-type zinc finger domain-containing protein 1 isoform 1	199	1.94e-105	373.552	GO:0006623 protein targeting to vacuole | GO:0016192 vesicle-mediated transport	GO:0005634 nucleus	GO:0008270 zinc ion binding	-	-	GO only
Contig1078	1124	C	T	3_prime_UTR_variant	59	1430	gi|357485151|ref|XP_003612863.1| Membrane protein, putative	240	4.22e-138	481.973	GO:0006661 phosphatidylinositol biosynthetic process	GO:0005794 Golgi apparatus | GO:0016023 cytoplasmic membrane-bounded vesicle | GO:0016020 membrane	-	-	pfam09335 SNARE_assoc	GO & Domain
Contig1082	790	C	T	synonymous_variant	151	1867	gi|508722415|gb|EOY14312.1| Organic cation/carnitine transporter 3	504	1.02e-226	776.133	GO:0034219 carbohydrate transmembrane transport | GO:0034220 ion transmembrane transport | GO:0015706 nitrate transport	GO:0009705 plant-type vacuole membrane | GO:0016021 integral to membrane	GO:0005351 sugar:hydrogen symporter activity	-	pfam00083 Sugar_tr | pfam07690 MFS_1	GO & Domain
Contig1082	1757	A	G	missense_variant	119	1867	gi|508722415|gb|EOY14312.1| Organic cation/carnitine transporter 3	504	1.02e-226	776.133	GO:0034219 carbohydrate transmembrane transport | GO:0034220 ion transmembrane transport | GO:0015706 nitrate transport	GO:0009705 plant-type vacuole membrane | GO:0016021 integral to membrane	GO:0005351 sugar:hydrogen symporter activity	-	pfam00083 Sugar_tr | pfam07690 MFS_1	GO & Domain
Contig1082	1762	C	G	synonymous_variant	207	1867	gi|508722415|gb|EOY14312.1| Organic cation/carnitine transporter 3	504	1.02e-226	776.133	GO:0034219 carbohydrate transmembrane transport | GO:0034220 ion transmembrane transport | GO:0015706 nitrate transport	GO:0009705 plant-type vacuole membrane | GO:0016021 integral to membrane	GO:0005351 sugar:hydrogen symporter activity	-	pfam00083 Sugar_tr | pfam07690 MFS_1	GO & Domain
Contig1091	1572	A	C	missense_variant	193	2556	gi|508725870|gb|EOY17767.1| Kinase superfamily protein isoform 2	692	4.85e-292	992.976	GO:0046777 protein autophosphorylation | GO:0009069 serine family amino acid metabolic process	GO:0005886 plasma membrane | GO:0005829 cytosol	GO:0004712 protein serine/threonine/tyrosine kinase activity | GO:0005524 ATP binding | GO:0004674 protein serine/threonine kinase activity	2.7.12.1	pfam00069 Pkinase | pfam07714 Pkinase_Tyr	GO & Enzyme & Domain
Contig1095	622	T	C	missense_variant	98	767	gi|462420716|gb|EMJ24979.1| hypothetical protein PRUPE_ppa010603mg	207	7.29e-112	394.881	GO:0001510 RNA methylation | GO:0090305 nucleic acid phosphodiester bond hydrolysis | GO:0006364 rRNA processing | GO:0000398 nuclear mRNA splicing, via spliceosome | GO:0006626 protein targeting to mitochondrion | GO:0051604 protein maturation | GO:0006308 DNA catabolic process | GO:0051252 regulation of RNA metabolic process	GO:0000178 exosome (RNase complex) | GO:0005730 nucleolus	GO:0003690 double-stranded DNA binding | GO:0003727 single-stranded RNA binding | GO:0004536 deoxyribonuclease activity | GO:0042802 identical protein binding | GO:0000175 3'-5'-exoribonuclease activity	-	pfam01138 RNase_PH	GO & Domain
Contig1100	194	G	A	synonymous_variant	58	723	-	-	-	-	-	-	-	-	-
Contig1102	282	C	T	3_prime_UTR_variant	196	1133	gi|462395337|gb|EMJ01136.1| hypothetical protein PRUPE_ppa007085mg	256	1.77e-132	463.31	GO:0010075 regulation of meristem growth | GO:0006629 lipid metabolic process | GO:0051707 response to other organism	GO:0005576 extracellular region	GO:0045735 nutrient reservoir activity | GO:0016787 hydrolase activity	-	pfam01734 Patatin	GO & Domain
Contig1106	283	C	T	synonymous_variant	47	572	gi|498925999|ref|XP_004517803.1| PREDICTED: general odorant-binding protein 56d-like	132	1.64e-44	182.037	-	-	GO:0005549 odorant binding	-	pfam01395 PBP_GOBP	GO & Domain
Contig1129	411	G	T	synonymous_variant	36	726	gi|462413925|gb|EMJ18974.1| hypothetical protein PRUPE_ppa016854mg	122	1.78e-49	197.589	-	-	-	-	-
Contig1131	339	G	A	3_prime_UTR_variant	228	1038	gi|225429614|ref|XP_002280680.1| PREDICTED: 17.9 kDa class II heat shock protein	91	1.1e-49	198.922	GO:0006950 response to stress	GO:0005737 cytoplasm	-	-	pfam00011 HSP20	GO & Domain
Contig1131	432	T	C	stop_retained_variant	34	1038	gi|225429614|ref|XP_002280680.1| PREDICTED: 17.9 kDa class II heat shock protein	91	1.1e-49	198.922	GO:0006950 response to stress	GO:0005737 cytoplasm	-	-	pfam00011 HSP20	GO & Domain
Contig1131	433	A	G	stop_lost	51	1038	gi|225429614|ref|XP_002280680.1| PREDICTED: 17.9 kDa class II heat shock protein	91	1.1e-49	198.922	GO:0006950 response to stress	GO:0005737 cytoplasm	-	-	pfam00011 HSP20	GO & Domain
Contig1131	441	G	T	stop_gained	122	1038	gi|225429614|ref|XP_002280680.1| PREDICTED: 17.9 kDa class II heat shock protein	91	1.1e-49	198.922	GO:0006950 response to stress	GO:0005737 cytoplasm	-	-	pfam00011 HSP20	GO & Domain
Contig1131	448	A	G	missense_variant	54	1038	gi|225429614|ref|XP_002280680.1| PREDICTED: 17.9 kDa class II heat shock protein	91	1.1e-49	198.922	GO:0006950 response to stress	GO:0005737 cytoplasm	-	-	pfam00011 HSP20	GO & Domain
Contig1131	472	C	A	missense_variant	122	1038	gi|225429614|ref|XP_002280680.1| PREDICTED: 17.9 kDa class II heat shock protein	91	1.1e-49	198.922	GO:0006950 response to stress	GO:0005737 cytoplasm	-	-	pfam00011 HSP20	GO & Domain
Contig1131	478	T	C	missense_variant	137	1038	gi|225429614|ref|XP_002280680.1| PREDICTED: 17.9 kDa class II heat shock protein	91	1.1e-49	198.922	GO:0006950 response to stress	GO:0005737 cytoplasm	-	-	pfam00011 HSP20	GO & Domain
Contig1131	493	T	C	missense_variant	176	1038	gi|225429614|ref|XP_002280680.1| PREDICTED: 17.9 kDa class II heat shock protein	91	1.1e-49	198.922	GO:0006950 response to stress	GO:0005737 cytoplasm	-	-	pfam00011 HSP20	GO & Domain
Contig1131	554	C	G	missense_variant	187	1038	gi|225429614|ref|XP_002280680.1| PREDICTED: 17.9 kDa class II heat shock protein	91	1.1e-49	198.922	GO:0006950 response to stress	GO:0005737 cytoplasm	-	-	pfam00011 HSP20	GO & Domain
Contig1131	643	T	C	missense_variant	228	1038	gi|225429614|ref|XP_002280680.1| PREDICTED: 17.9 kDa class II heat shock protein	91	1.1e-49	198.922	GO:0006950 response to stress	GO:0005737 cytoplasm	-	-	pfam00011 HSP20	GO & Domain
Contig1131	652	C	G	missense_variant	228	1038	gi|225429614|ref|XP_002280680.1| PREDICTED: 17.9 kDa class II heat shock protein	91	1.1e-49	198.922	GO:0006950 response to stress	GO:0005737 cytoplasm	-	-	pfam00011 HSP20	GO & Domain
Contig1131	749	A	G	synonymous_variant	228	1038	gi|225429614|ref|XP_002280680.1| PREDICTED: 17.9 kDa class II heat shock protein	91	1.1e-49	198.922	GO:0006950 response to stress	GO:0005737 cytoplasm	-	-	pfam00011 HSP20	GO & Domain
Contig1131	776	G	C	synonymous_variant	228	1038	gi|225429614|ref|XP_002280680.1| PREDICTED: 17.9 kDa class II heat shock protein	91	1.1e-49	198.922	GO:0006950 response to stress	GO:0005737 cytoplasm	-	-	pfam00011 HSP20	GO & Domain
Contig1131	779	A	G	synonymous_variant	228	1038	gi|225429614|ref|XP_002280680.1| PREDICTED: 17.9 kDa class II heat shock protein	91	1.1e-49	198.922	GO:0006950 response to stress	GO:0005737 cytoplasm	-	-	pfam00011 HSP20	GO & Domain
Contig1131	791	T	C	missense_variant	172	1038	gi|225429614|ref|XP_002280680.1| PREDICTED: 17.9 kDa class II heat shock protein	91	1.1e-49	198.922	GO:0006950 response to stress	GO:0005737 cytoplasm	-	-	pfam00011 HSP20	GO & Domain
Contig1131	798	T	C	missense_variant	175	1038	gi|225429614|ref|XP_002280680.1| PREDICTED: 17.9 kDa class II heat shock protein	91	1.1e-49	198.922	GO:0006950 response to stress	GO:0005737 cytoplasm	-	-	pfam00011 HSP20	GO & Domain
Contig1131	800	G	C	synonymous_variant	179	1038	gi|225429614|ref|XP_002280680.1| PREDICTED: 17.9 kDa class II heat shock protein	91	1.1e-49	198.922	GO:0006950 response to stress	GO:0005737 cytoplasm	-	-	pfam00011 HSP20	GO & Domain
Contig1131	803	A	G	synonymous_variant	183	1038	gi|225429614|ref|XP_002280680.1| PREDICTED: 17.9 kDa class II heat shock protein	91	1.1e-49	198.922	GO:0006950 response to stress	GO:0005737 cytoplasm	-	-	pfam00011 HSP20	GO & Domain
Contig1131	882	G	T	missense_variant	228	1038	gi|225429614|ref|XP_002280680.1| PREDICTED: 17.9 kDa class II heat shock protein	91	1.1e-49	198.922	GO:0006950 response to stress	GO:0005737 cytoplasm	-	-	pfam00011 HSP20	GO & Domain
Contig1131	886	A	T	missense_variant	228	1038	gi|225429614|ref|XP_002280680.1| PREDICTED: 17.9 kDa class II heat shock protein	91	1.1e-49	198.922	GO:0006950 response to stress	GO:0005737 cytoplasm	-	-	pfam00011 HSP20	GO & Domain
Contig1136	426	T	G	missense_variant	90	563	gi|482567476|gb|EOA31665.1| hypothetical protein CARUB_v10014869mg	63	1.16e-08	68.7276	-	-	-	-	pfam02201 SWIB	Domain only
Contig1153	850	G	A	synonymous_variant	10	1529	gi|462411007|gb|EMJ16056.1| hypothetical protein PRUPE_ppa008486mg	328	3.65e-171	591.728	GO:0016226 iron-sulfur cluster assembly	GO:0005622 intracellular	GO:0005506 iron ion binding | GO:0051536 iron-sulfur cluster binding | GO:0008270 zinc ion binding	-	pfam08325 WLM | pfam00641 zf-RanBP	GO & Domain
Contig1167	90	C	A	3_prime_UTR_variant	122	901	gi|255544710|ref|XP_002513416.1| conserved hypothetical protein	125	6.53e-45	184.259	GO:0009733 response to auxin stimulus | GO:0055114 oxidation-reduction process | GO:0006118 electron transport	GO:0005739 mitochondrion	GO:0009055 electron carrier activity | GO:0005506 iron ion binding | GO:0020037 heme binding | GO:0016705 oxidoreductase activity, acting on paired donors, with incorporation or reduction of molecular oxygen	-	pfam02519 Auxin_inducible	GO & Domain
Contig1174	1324	G	T	3_prime_UTR_variant	136	1653	gi|255542044|ref|XP_002512086.1| SPFH domain-containing protein 2 precursor, putative	350	1.83e-196	675.71	GO:0006888 ER to Golgi vesicle-mediated transport	GO:0005730 nucleolus | GO:0005794 Golgi apparatus | GO:0009506 plasmodesma | GO:0005886 plasma membrane | GO:0005774 vacuolar membrane | GO:0005783 endoplasmic reticulum | GO:0009536 plastid	-	-	pfam01145 Band_7	GO & Domain
Contig1180	1411	A	G	synonymous_variant	32	2601	gi|224058512|ref|XP_002299533.1| predicted protein	597	1.27e-270	921.88	GO:0016192 vesicle-mediated transport | GO:0006355 regulation of transcription, DNA-dependent | GO:0000956 nuclear-transcribed mRNA catabolic process | GO:0009630 gravitropism | GO:0006886 intracellular protein transport	GO:0030132 clathrin coat of coated pit | GO:0030130 clathrin coat of trans-Golgi network vesicle	GO:0003677 DNA binding | GO:0005198 structural molecule activity	-	pfam01426 BAH	GO & Domain
Contig1185	1810	G	C	missense_variant	3	2130	gi|388510362|gb|AFK43247.1| unknown	430	2.11e-214	735.253	GO:0009414 response to water deprivation | GO:0007623 circadian rhythm | GO:0009409 response to cold | GO:0006810 transport | GO:0009737 response to abscisic acid stimulus	GO:0016020 membrane | GO:0009536 plastid	GO:0005215 transporter activity	-	pfam03092 BT1	GO & Domain
Contig1191	1017	C	T	synonymous_variant	222	1745	gi|224064782|ref|XP_002301560.1| predicted protein	520	3.7e-271	923.657	GO:0009560 embryo sac egg cell differentiation | GO:0000741 karyogamy | GO:0006364 rRNA processing	GO:0019013 viral nucleocapsid | GO:0005730 nucleolus | GO:0009536 plastid | GO:0080008 CUL4 RING ubiquitin ligase complex | GO:0030529 ribonucleoprotein complex	GO:0000166 nucleotide binding	-	pfam09384 UTP15_C | pfam00400 WD40	GO & Domain
Contig1191	1457	C	T	missense_variant	4	1745	gi|224064782|ref|XP_002301560.1| predicted protein	520	3.7e-271	923.657	GO:0009560 embryo sac egg cell differentiation | GO:0000741 karyogamy | GO:0006364 rRNA processing	GO:0019013 viral nucleocapsid | GO:0005730 nucleolus | GO:0009536 plastid | GO:0080008 CUL4 RING ubiquitin ligase complex | GO:0030529 ribonucleoprotein complex	GO:0000166 nucleotide binding	-	pfam09384 UTP15_C | pfam00400 WD40	GO & Domain
Contig1191	1458	A	G	synonymous_variant	3	1745	gi|224064782|ref|XP_002301560.1| predicted protein	520	3.7e-271	923.657	GO:0009560 embryo sac egg cell differentiation | GO:0000741 karyogamy | GO:0006364 rRNA processing	GO:0019013 viral nucleocapsid | GO:0005730 nucleolus | GO:0009536 plastid | GO:0080008 CUL4 RING ubiquitin ligase complex | GO:0030529 ribonucleoprotein complex	GO:0000166 nucleotide binding	-	pfam09384 UTP15_C | pfam00400 WD40	GO & Domain
Contig1200	659	G	C	missense_variant	113	967	gi|508777832|gb|EOY25088.1| Translation elongation factor EF1B/ribosomal protein S6 family protein	215	1.84e-94	337.115	GO:0006412 translation | GO:0010027 thylakoid membrane organization | GO:0042254 ribosome biogenesis	GO:0005840 ribosome | GO:0009535 chloroplast thylakoid membrane	GO:0019843 rRNA binding | GO:0003735 structural constituent of ribosome	-	pfam01250 Ribosomal_S6	GO & Domain
Contig1200	873	G	T	synonymous_variant	70	967	gi|508777832|gb|EOY25088.1| Translation elongation factor EF1B/ribosomal protein S6 family protein	215	1.84e-94	337.115	GO:0006412 translation | GO:0010027 thylakoid membrane organization | GO:0042254 ribosome biogenesis	GO:0005840 ribosome | GO:0009535 chloroplast thylakoid membrane	GO:0019843 rRNA binding | GO:0003735 structural constituent of ribosome	-	pfam01250 Ribosomal_S6	GO & Domain
Contig1202	141	G	C	missense_variant	111	1166	gi|225425286|ref|XP_002272015.1| PREDICTED: uncharacterized protein LOC100264392 isoform 1	173	3.68e-64	242.024	GO:0001510 RNA methylation | GO:0009560 embryo sac egg cell differentiation | GO:0000741 karyogamy | GO:0000398 nuclear mRNA splicing, via spliceosome | GO:0009640 photomorphogenesis | GO:0006626 protein targeting to mitochondrion | GO:0006312 mitotic recombination | GO:0010388 cullin deneddylation | GO:0051604 protein maturation | GO:0000085 G2 phase of mitotic cell cycle	GO:0005730 nucleolus	-	-	-	GO only
Contig1204	208	G	A	3_prime_UTR_variant	68	1512	gi|462411867|gb|EMJ16916.1| hypothetical protein PRUPE_ppa008942mg	313	6.4e-177	610.835	GO:0009854 oxidative photosynthetic carbon pathway | GO:0055114 oxidation-reduction process | GO:0006558 L-phenylalanine metabolic process | GO:0006570 tyrosine metabolic process | GO:0046487 glyoxylate metabolic process | GO:0006090 pyruvate metabolic process | GO:0006544 glycine metabolic process | GO:0006563 L-serine metabolic process | GO:0006566 threonine metabolic process	GO:0005829 cytosol	GO:0051287 NAD binding | GO:0047995 hydroxyphenylpyruvate reductase activity | GO:0047964 glyoxylate reductase activity | GO:0030267 glyoxylate reductase (NADP) activity | GO:0016618 hydroxypyruvate reductase activity	1.1.1.79 | 1.1.1.81	pfam00389 2-Hacid_dh | pfam02826 2-Hacid_dh_C	GO & Enzyme & Domain
Contig1204	228	C	A	3_prime_UTR_variant	17	1512	gi|462411867|gb|EMJ16916.1| hypothetical protein PRUPE_ppa008942mg	313	6.4e-177	610.835	GO:0009854 oxidative photosynthetic carbon pathway | GO:0055114 oxidation-reduction process | GO:0006558 L-phenylalanine metabolic process | GO:0006570 tyrosine metabolic process | GO:0046487 glyoxylate metabolic process | GO:0006090 pyruvate metabolic process | GO:0006544 glycine metabolic process | GO:0006563 L-serine metabolic process | GO:0006566 threonine metabolic process	GO:0005829 cytosol	GO:0051287 NAD binding | GO:0047995 hydroxyphenylpyruvate reductase activity | GO:0047964 glyoxylate reductase activity | GO:0030267 glyoxylate reductase (NADP) activity | GO:0016618 hydroxypyruvate reductase activity	1.1.1.79 | 1.1.1.81	pfam00389 2-Hacid_dh | pfam02826 2-Hacid_dh_C	GO & Enzyme & Domain
Contig1205	151	A	C	intergenic_region	152	873	gi|224124268|ref|XP_002329981.1| predicted protein	80	8.97e-21	108.719	-	GO:0005739 mitochondrion	-	-	-	GO only
Contig1212	1410	T	C	missense_variant	222	1908	gi|157887047|emb|CAP03014.1| NEP1-interacting protein	220	4.19e-39	167.818	GO:0046034 ATP metabolic process | GO:0015991 ATP hydrolysis coupled proton transport	GO:0033180 proton-transporting V-type ATPase, V1 domain	GO:0008270 zinc ion binding | GO:0005524 ATP binding | GO:0016820 hydrolase activity, acting on acid anhydrides, catalyzing transmembrane movement of substances	-	pfam13639 zf-RING_2 | pfam12678 zf-rbx1 | pfam13923 zf-C3HC4_2 | pfam00097 zf-C3HC4 | pfam12861 zf-Apc11 | pfam00306 ATP-synt_ab_C | pfam13920 zf-C3HC4_3	GO & Domain
Contig1219	569	G	C	3_prime_UTR_variant	162	2046	gi|508782841|gb|EOY30097.1| Hydroxyproline-rich glycoprotein family protein	407	1.27e-168	583.285	GO:0006412 translation | GO:0042254 ribosome biogenesis	GO:0005840 ribosome | GO:0005634 nucleus | GO:0009536 plastid	GO:0003735 structural constituent of ribosome	-	-	GO only
Contig1220	2280	A	C	5_prime_UTR_variant	109	2397	gi|470115788|ref|XP_004294073.1| PREDICTED: protein transport protein Sec61 subunit alpha-like	476	3.49e-311	1056.52	GO:0009306 protein secretion | GO:0009651 response to salt stress | GO:0006098 pentose-phosphate shunt | GO:0043090 amino acid import | GO:0006499 N-terminal protein myristoylation | GO:0006888 ER to Golgi vesicle-mediated transport	GO:0005739 mitochondrion | GO:0005794 Golgi apparatus | GO:0005886 plasma membrane | GO:0009941 chloroplast envelope	GO:0015450 P-P-bond-hydrolysis-driven protein transmembrane transporter activity	-	pfam00344 SecY | pfam10559 Plug_translocon	GO & Domain
Contig1223	268	A	C	3_prime_UTR_variant	222	2071	gi|508699061|gb|EOX90957.1| Cytochrome P450 superfamily protein	469	7.24e-248	846.34	GO:0016132 brassinosteroid biosynthetic process | GO:0055114 oxidation-reduction process | GO:0009965 leaf morphogenesis | GO:0042814 monopolar cell growth | GO:0048441 petal development | GO:0048443 stamen development | GO:0006118 electron transport | GO:0016102 diterpenoid biosynthetic process	GO:0009507 chloroplast	GO:0009055 electron carrier activity | GO:0019825 oxygen binding | GO:0050598 taxane 13-alpha-hydroxylase activity | GO:0020037 heme binding | GO:0005506 iron ion binding | GO:0008395 steroid hydroxylase activity	1.14.13.112	pfam00067 p450	GO & Enzyme & Domain
Contig1224	913	C	T	synonymous_variant	8	1566	gi|508776781|gb|EOY24037.1| Eyes absent	293	5.54e-142	494.859	GO:0007275 multicellular organismal development | GO:0006470 protein dephosphorylation | GO:0055114 oxidation-reduction process | GO:0006118 electron transport | GO:0006570 tyrosine metabolic process	GO:0005634 nucleus	GO:0009055 electron carrier activity | GO:0004497 monooxygenase activity | GO:0005506 iron ion binding | GO:0020037 heme binding | GO:0016705 oxidoreductase activity, acting on paired donors, with incorporation or reduction of molecular oxygen | GO:0030946 protein tyrosine phosphatase activity, metal-dependent	-	-	GO only
Contig1227	541	A	G	synonymous_variant	71	2444	gi|297734170|emb|CBI15417.3| unnamed protein product	599	5.51e-278	946.319	GO:0009294 DNA mediated transformation | GO:0048573 photoperiodism, flowering | GO:0016575 histone deacetylation | GO:0006807 nitrogen compound metabolic process	GO:0009536 plastid | GO:0000118 histone deacetylase complex	GO:0004407 histone deacetylase activity | GO:0008270 zinc ion binding	3.5.1.98	pfam00850 Hist_deacetyl	GO & Enzyme & Domain
Contig1247	80	C	G	intergenic_region	77	607	gi|255575314|ref|XP_002528560.1| conserved hypothetical protein	60	1.3e-19	104.276	-	-	-	-	-
Contig1248	1348	T	C	5_prime_UTR_variant	36	2861	gi|508719219|gb|EOY11116.1| Prenylyltransferase superfamily protein	300	3.58e-173	598.393	GO:0006007 glucose catabolic process	GO:0005783 endoplasmic reticulum | GO:0005794 Golgi apparatus	GO:0016740 transferase activity	-	pfam13414 TPR_11 | pfam13428 TPR_14	GO & Domain
Contig1248	1364	T	A	5_prime_UTR_variant	84	2861	gi|508719219|gb|EOY11116.1| Prenylyltransferase superfamily protein	300	3.58e-173	598.393	GO:0006007 glucose catabolic process	GO:0005783 endoplasmic reticulum | GO:0005794 Golgi apparatus	GO:0016740 transferase activity	-	pfam13414 TPR_11 | pfam13428 TPR_14	GO & Domain
Contig1253	264	T	C	5_prime_UTR_variant	88	1352	gi|224084630|ref|XP_002307366.1| predicted protein	289	2.83e-148	515.744	-	GO:0009505 plant-type cell wall | GO:0016020 membrane	-	-	pfam04674 Phi_1	GO & Domain
Contig1253	269	A	T	5_prime_UTR_variant	110	1352	gi|224084630|ref|XP_002307366.1| predicted protein	289	2.83e-148	515.744	-	GO:0009505 plant-type cell wall | GO:0016020 membrane	-	-	pfam04674 Phi_1	GO & Domain
Contig1266	1623	C	T	synonymous_variant	78	1939	gi|255537059|ref|XP_002509596.1| Amine oxidase	590	0	1211.6	GO:0055114 oxidation-reduction process | GO:0009738 abscisic acid mediated signaling pathway | GO:0009308 amine metabolic process | GO:0006809 nitric oxide biosynthetic process	GO:0005768 endosome | GO:0016023 cytoplasmic membrane-bounded vesicle | GO:0005802 trans-Golgi network | GO:0005576 extracellular region | GO:0005773 vacuole | GO:0005794 Golgi apparatus	GO:0048038 quinone binding | GO:0005507 copper ion binding | GO:0008131 primary amine oxidase activity	-	pfam01179 Cu_amine_oxid | pfam02728 Cu_amine_oxidN3	GO & Domain
Contig1270	359	T	C	synonymous_variant	222	1608	gi|462411536|gb|EMJ16585.1| hypothetical protein PRUPE_ppa005757mg	440	3.57e-258	880.555	GO:0035556 intracellular signal transduction | GO:0055114 oxidation-reduction process | GO:0031348 negative regulation of defense response | GO:0045087 innate immune response | GO:0010200 response to chitin | GO:0030968 endoplasmic reticulum unfolded protein response | GO:0009863 salicylic acid mediated signaling pathway | GO:0009738 abscisic acid mediated signaling pathway | GO:0007275 multicell…	GO:0005576 extracellular region | GO:0005634 nucleus | GO:0005886 plasma membrane	GO:0008270 zinc ion binding | GO:0004872 receptor activity | GO:0016740 transferase activity | GO:0032440 2-alkenal reductase [NAD(P)] activity	-	pfam01529 zf-DHHC	GO & Domain
Contig1273	1491	A	G	3_prime_UTR_variant	34	1652	gi|508723873|gb|EOY15770.1| Ankyrin repeat family protein isoform 1	324	4.96e-188	647.716	GO:0035246 peptidyl-arginine N-methylation | GO:0009165 nucleotide biosynthetic process | GO:0006525 arginine metabolic process | GO:0006544 glycine metabolic process | GO:0006560 proline metabolic process | GO:0006563 L-serine metabolic process | GO:0006566 threonine metabolic process	GO:0005737 cytoplasm	GO:0030731 guanidinoacetate N-methyltransferase activity | GO:0016274 protein-arginine N-methyltransferase activity	-	pfam12847 Methyltransf_18 | pfam12796 Ank_2 | pfam13578 Methyltransf_24 | pfam13637 Ank_4	GO & Domain
Contig1281	607	A	G	synonymous_variant	222	1600	gi|359477009|ref|XP_002268003.2| PREDICTED: SAL1 phosphatase	367	9.71e-182	626.831	GO:0050826 response to freezing | GO:0009414 response to water deprivation | GO:0051512 positive regulation of unidimensional cell growth | GO:0080141 regulation of jasmonic acid biosynthetic process | GO:0009793 embryo development ending in seed dormancy | GO:0009968 negative regulation of signal transduction | GO:0010587 miRNA catabolic process | GO:0048573 photoperiodism, flowering | GO:001622…	GO:0016023 cytoplasmic membrane-bounded vesicle | GO:0005829 cytosol | GO:0009570 chloroplast stroma | GO:0005634 nucleus	GO:0004441 inositol-1,4-bisphosphate 1-phosphatase activity | GO:0008441 3'(2'),5'-bisphosphate nucleotidase activity | GO:0019204 nucleotide phosphatase activity	3.1.3.7 | 3.1.3.57	pfam00459 Inositol_P	GO & Enzyme & Domain
Contig1281	1149	G	A	missense_variant	155	1600	gi|359477009|ref|XP_002268003.2| PREDICTED: SAL1 phosphatase	367	9.71e-182	626.831	GO:0050826 response to freezing | GO:0009414 response to water deprivation | GO:0051512 positive regulation of unidimensional cell growth | GO:0080141 regulation of jasmonic acid biosynthetic process | GO:0009793 embryo development ending in seed dormancy | GO:0009968 negative regulation of signal transduction | GO:0010587 miRNA catabolic process | GO:0048573 photoperiodism, flowering | GO:001622…	GO:0016023 cytoplasmic membrane-bounded vesicle | GO:0005829 cytosol | GO:0009570 chloroplast stroma | GO:0005634 nucleus	GO:0004441 inositol-1,4-bisphosphate 1-phosphatase activity | GO:0008441 3'(2'),5'-bisphosphate nucleotidase activity | GO:0019204 nucleotide phosphatase activity	3.1.3.7 | 3.1.3.57	pfam00459 Inositol_P	GO & Enzyme & Domain
Contig1286	414	C	A	intergenic_region	190	662	gi|255558384|ref|XP_002520219.1| Gibberellin-regulated protein 3 precursor, putative	105	1.87e-54	212.253	GO:0009739 response to gibberellin stimulus	-	-	-	pfam02704 GASA	GO & Domain
Contig1288	561	G	T	3_prime_UTR_variant	31	1203	gi|462394121|gb|EMJ00025.1| hypothetical protein PRUPE_ppa002174mg	172	3.09e-47	191.813	GO:0006468 protein phosphorylation | GO:0009069 serine family amino acid metabolic process	GO:0005886 plasma membrane	GO:0008353 RNA polymerase II carboxy-terminal domain kinase activity | GO:0005524 ATP binding	-	-	GO only
Contig1291	300	A	T	intergenic_region	160	650	gi|255568002|ref|XP_002524978.1| structural constituent of cell wall, putative	104	3.85e-34	150.488	-	-	-	-	-
Contig1291	314	C	T	intergenic_region	90	650	gi|255568002|ref|XP_002524978.1| structural constituent of cell wall, putative	104	3.85e-34	150.488	-	-	-	-	-
Contig1291	319	G	A	intergenic_region	3	650	gi|255568002|ref|XP_002524978.1| structural constituent of cell wall, putative	104	3.85e-34	150.488	-	-	-	-	-
Contig1292	228	C	G	missense_variant	40	1305	gi|225450917|ref|XP_002284540.1| PREDICTED: F-box protein At1g55000-like	266	2.24e-123	433.095	GO:0016998 cell wall macromolecule catabolic process	-	-	-	pfam12937 F-box-like | pfam00646 F-box | pfam01476 LysM	GO & Domain
Contig1292	242	C	A	missense_variant	38	1305	gi|225450917|ref|XP_002284540.1| PREDICTED: F-box protein At1g55000-like	266	2.24e-123	433.095	GO:0016998 cell wall macromolecule catabolic process	-	-	-	pfam12937 F-box-like | pfam00646 F-box | pfam01476 LysM	GO & Domain
Contig1292	243	C	T	synonymous_variant	38	1305	gi|225450917|ref|XP_002284540.1| PREDICTED: F-box protein At1g55000-like	266	2.24e-123	433.095	GO:0016998 cell wall macromolecule catabolic process	-	-	-	pfam12937 F-box-like | pfam00646 F-box | pfam01476 LysM	GO & Domain
Contig1292	252	G	T	missense_variant	15	1305	gi|225450917|ref|XP_002284540.1| PREDICTED: F-box protein At1g55000-like	266	2.24e-123	433.095	GO:0016998 cell wall macromolecule catabolic process	-	-	-	pfam12937 F-box-like | pfam00646 F-box | pfam01476 LysM	GO & Domain
Contig1301	2213	C	G	missense_variant	228	2693	gi|224065090|ref|XP_002301665.1| predicted protein	809	0	1541.3	GO:0055085 transmembrane transport | GO:0009753 response to jasmonic acid stimulus | GO:0009414 response to water deprivation | GO:0009409 response to cold | GO:0006813 potassium ion transport | GO:0009737 response to abscisic acid stimulus	GO:0005634 nucleus | GO:0008076 voltage-gated potassium channel complex	GO:0015271 outward rectifier potassium channel activity | GO:0004622 lysophospholipase activity	-	pfam00520 Ion_trans | pfam12796 Ank_2 | pfam00027 cNMP_binding | pfam11834 DUF3354 | pfam13637 Ank_4 | pfam07885 Ion_trans_2 | pfam13857 Ank_5 | pfam00023 Ank | pfam13606 Ank_3	GO & Domain
Contig1301	2225	A	C	missense_variant	228	2693	gi|224065090|ref|XP_002301665.1| predicted protein	809	0	1541.3	GO:0055085 transmembrane transport | GO:0009753 response to jasmonic acid stimulus | GO:0009414 response to water deprivation | GO:0009409 response to cold | GO:0006813 potassium ion transport | GO:0009737 response to abscisic acid stimulus	GO:0005634 nucleus | GO:0008076 voltage-gated potassium channel complex	GO:0015271 outward rectifier potassium channel activity | GO:0004622 lysophospholipase activity	-	pfam00520 Ion_trans | pfam12796 Ank_2 | pfam00027 cNMP_binding | pfam11834 DUF3354 | pfam13637 Ank_4 | pfam07885 Ion_trans_2 | pfam13857 Ank_5 | pfam00023 Ank | pfam13606 Ank_3	GO & Domain
Contig1301	2226	A	T	missense_variant	228	2693	gi|224065090|ref|XP_002301665.1| predicted protein	809	0	1541.3	GO:0055085 transmembrane transport | GO:0009753 response to jasmonic acid stimulus | GO:0009414 response to water deprivation | GO:0009409 response to cold | GO:0006813 potassium ion transport | GO:0009737 response to abscisic acid stimulus	GO:0005634 nucleus | GO:0008076 voltage-gated potassium channel complex	GO:0015271 outward rectifier potassium channel activity | GO:0004622 lysophospholipase activity	-	pfam00520 Ion_trans | pfam12796 Ank_2 | pfam00027 cNMP_binding | pfam11834 DUF3354 | pfam13637 Ank_4 | pfam07885 Ion_trans_2 | pfam13857 Ank_5 | pfam00023 Ank | pfam13606 Ank_3	GO & Domain
Contig1301	2230	A	T	missense_variant	228	2693	gi|224065090|ref|XP_002301665.1| predicted protein	809	0	1541.3	GO:0055085 transmembrane transport | GO:0009753 response to jasmonic acid stimulus | GO:0009414 response to water deprivation | GO:0009409 response to cold | GO:0006813 potassium ion transport | GO:0009737 response to abscisic acid stimulus	GO:0005634 nucleus | GO:0008076 voltage-gated potassium channel complex	GO:0015271 outward rectifier potassium channel activity | GO:0004622 lysophospholipase activity	-	pfam00520 Ion_trans | pfam12796 Ank_2 | pfam00027 cNMP_binding | pfam11834 DUF3354 | pfam13637 Ank_4 | pfam07885 Ion_trans_2 | pfam13857 Ank_5 | pfam00023 Ank | pfam13606 Ank_3	GO & Domain
Contig1301	2231	A	T	missense_variant	228	2693	gi|224065090|ref|XP_002301665.1| predicted protein	809	0	1541.3	GO:0055085 transmembrane transport | GO:0009753 response to jasmonic acid stimulus | GO:0009414 response to water deprivation | GO:0009409 response to cold | GO:0006813 potassium ion transport | GO:0009737 response to abscisic acid stimulus	GO:0005634 nucleus | GO:0008076 voltage-gated potassium channel complex	GO:0015271 outward rectifier potassium channel activity | GO:0004622 lysophospholipase activity	-	pfam00520 Ion_trans | pfam12796 Ank_2 | pfam00027 cNMP_binding | pfam11834 DUF3354 | pfam13637 Ank_4 | pfam07885 Ion_trans_2 | pfam13857 Ank_5 | pfam00023 Ank | pfam13606 Ank_3	GO & Domain
Contig1308	872	G	T	3_prime_UTR_variant	126	1217	gi|508774979|gb|EOY22235.1| Uncharacterized protein isoform 3	275	8.89e-124	434.428	GO:0055114 oxidation-reduction process | GO:0019530 taurine metabolic process	GO:0009536 plastid	GO:0047800 cysteamine dioxygenase activity	-	pfam07847 DUF1637	GO & Domain
Contig1334	1010	G	A	missense_variant	38	2686	gi|356499763|ref|XP_003518706.1| PREDICTED: polyadenylate-binding protein 2-like	639	0	1279.58	GO:0006164 purine nucleotide biosynthetic process | GO:0009651 response to salt stress | GO:0046686 response to cadmium ion | GO:0006446 regulation of translational initiation	GO:0005829 cytosol | GO:0005840 ribosome	GO:0003743 translation initiation factor activity | GO:0000166 nucleotide binding	-	pfam00658 PABP | pfam00076 RRM_1 | pfam14259 RRM_6 | pfam13893 RRM_5 | pfam08777 RRM_3	GO & Domain
Contig1355	493	G	A	synonymous_variant	43	814	gi|462397016|gb|EMJ02815.1| hypothetical protein PRUPE_ppa019871mg	88	1.05e-32	146.489	GO:0006979 response to oxidative stress	GO:0005739 mitochondrion | GO:0009536 plastid	-	-	-	GO only
Contig1370	158	T	A	intergenic_region	168	783	gi|508727154|gb|EOY19051.1| Anti-oxidant 1	84	1.26e-40	170.928	GO:0009965 leaf morphogenesis | GO:0010093 specification of floral organ identity | GO:0010363 regulation of plant-type hypersensitive response | GO:0006261 DNA-dependent DNA replication | GO:0006306 DNA methylation | GO:0009805 coumarin biosynthetic process | GO:0016572 histone phosphorylation | GO:0006342 chromatin silencing | GO:0006612 protein targeting to membrane | GO:0051568 histone H3-K4 …	GO:0005886 plasma membrane | GO:0048046 apoplast | GO:0000785 chromatin | GO:0005634 nucleus | GO:0009507 chloroplast	GO:0044212 transcription regulatory region DNA binding | GO:0016531 copper chaperone activity | GO:0010314 phosphatidylinositol-5-phosphate binding | GO:0018024 histone-lysine N-methyltransferase activity	-	pfam00403 HMA	GO & Domain
Contig1370	163	C	G	intergenic_region	168	783	gi|508727154|gb|EOY19051.1| Anti-oxidant 1	84	1.26e-40	170.928	GO:0009965 leaf morphogenesis | GO:0010093 specification of floral organ identity | GO:0010363 regulation of plant-type hypersensitive response | GO:0006261 DNA-dependent DNA replication | GO:0006306 DNA methylation | GO:0009805 coumarin biosynthetic process | GO:0016572 histone phosphorylation | GO:0006342 chromatin silencing | GO:0006612 protein targeting to membrane | GO:0051568 histone H3-K4 …	GO:0005886 plasma membrane | GO:0048046 apoplast | GO:0000785 chromatin | GO:0005634 nucleus | GO:0009507 chloroplast	GO:0044212 transcription regulatory region DNA binding | GO:0016531 copper chaperone activity | GO:0010314 phosphatidylinositol-5-phosphate binding | GO:0018024 histone-lysine N-methyltransferase activity	-	pfam00403 HMA	GO & Domain
Contig1370	262	C	T	intergenic_region	160	783	gi|508727154|gb|EOY19051.1| Anti-oxidant 1	84	1.26e-40	170.928	GO:0009965 leaf morphogenesis | GO:0010093 specification of floral organ identity | GO:0010363 regulation of plant-type hypersensitive response | GO:0006261 DNA-dependent DNA replication | GO:0006306 DNA methylation | GO:0009805 coumarin biosynthetic process | GO:0016572 histone phosphorylation | GO:0006342 chromatin silencing | GO:0006612 protein targeting to membrane | GO:0051568 histone H3-K4 …	GO:0005886 plasma membrane | GO:0048046 apoplast | GO:0000785 chromatin | GO:0005634 nucleus | GO:0009507 chloroplast	GO:0044212 transcription regulatory region DNA binding | GO:0016531 copper chaperone activity | GO:0010314 phosphatidylinositol-5-phosphate binding | GO:0018024 histone-lysine N-methyltransferase activity	-	pfam00403 HMA	GO & Domain
Contig1370	273	G	A	intergenic_region	169	783	gi|508727154|gb|EOY19051.1| Anti-oxidant 1	84	1.26e-40	170.928	GO:0009965 leaf morphogenesis | GO:0010093 specification of floral organ identity | GO:0010363 regulation of plant-type hypersensitive response | GO:0006261 DNA-dependent DNA replication | GO:0006306 DNA methylation | GO:0009805 coumarin biosynthetic process | GO:0016572 histone phosphorylation | GO:0006342 chromatin silencing | GO:0006612 protein targeting to membrane | GO:0051568 histone H3-K4 …	GO:0005886 plasma membrane | GO:0048046 apoplast | GO:0000785 chromatin | GO:0005634 nucleus | GO:0009507 chloroplast	GO:0044212 transcription regulatory region DNA binding | GO:0016531 copper chaperone activity | GO:0010314 phosphatidylinositol-5-phosphate binding | GO:0018024 histone-lysine N-methyltransferase activity	-	pfam00403 HMA	GO & Domain
Contig1370	297	A	C	intergenic_region	105	783	gi|508727154|gb|EOY19051.1| Anti-oxidant 1	84	1.26e-40	170.928	GO:0009965 leaf morphogenesis | GO:0010093 specification of floral organ identity | GO:0010363 regulation of plant-type hypersensitive response | GO:0006261 DNA-dependent DNA replication | GO:0006306 DNA methylation | GO:0009805 coumarin biosynthetic process | GO:0016572 histone phosphorylation | GO:0006342 chromatin silencing | GO:0006612 protein targeting to membrane | GO:0051568 histone H3-K4 …	GO:0005886 plasma membrane | GO:0048046 apoplast | GO:0000785 chromatin | GO:0005634 nucleus | GO:0009507 chloroplast	GO:0044212 transcription regulatory region DNA binding | GO:0016531 copper chaperone activity | GO:0010314 phosphatidylinositol-5-phosphate binding | GO:0018024 histone-lysine N-methyltransferase activity	-	pfam00403 HMA	GO & Domain
Contig1370	310	A	G	intergenic_region	222	783	gi|508727154|gb|EOY19051.1| Anti-oxidant 1	84	1.26e-40	170.928	GO:0009965 leaf morphogenesis | GO:0010093 specification of floral organ identity | GO:0010363 regulation of plant-type hypersensitive response | GO:0006261 DNA-dependent DNA replication | GO:0006306 DNA methylation | GO:0009805 coumarin biosynthetic process | GO:0016572 histone phosphorylation | GO:0006342 chromatin silencing | GO:0006612 protein targeting to membrane | GO:0051568 histone H3-K4 …	GO:0005886 plasma membrane | GO:0048046 apoplast | GO:0000785 chromatin | GO:0005634 nucleus | GO:0009507 chloroplast	GO:0044212 transcription regulatory region DNA binding | GO:0016531 copper chaperone activity | GO:0010314 phosphatidylinositol-5-phosphate binding | GO:0018024 histone-lysine N-methyltransferase activity	-	pfam00403 HMA	GO & Domain
Contig1370	373	C	T	intergenic_region	222	783	gi|508727154|gb|EOY19051.1| Anti-oxidant 1	84	1.26e-40	170.928	GO:0009965 leaf morphogenesis | GO:0010093 specification of floral organ identity | GO:0010363 regulation of plant-type hypersensitive response | GO:0006261 DNA-dependent DNA replication | GO:0006306 DNA methylation | GO:0009805 coumarin biosynthetic process | GO:0016572 histone phosphorylation | GO:0006342 chromatin silencing | GO:0006612 protein targeting to membrane | GO:0051568 histone H3-K4 …	GO:0005886 plasma membrane | GO:0048046 apoplast | GO:0000785 chromatin | GO:0005634 nucleus | GO:0009507 chloroplast	GO:0044212 transcription regulatory region DNA binding | GO:0016531 copper chaperone activity | GO:0010314 phosphatidylinositol-5-phosphate binding | GO:0018024 histone-lysine N-methyltransferase activity	-	pfam00403 HMA	GO & Domain
Contig1370	487	A	G	intergenic_region	222	783	gi|508727154|gb|EOY19051.1| Anti-oxidant 1	84	1.26e-40	170.928	GO:0009965 leaf morphogenesis | GO:0010093 specification of floral organ identity | GO:0010363 regulation of plant-type hypersensitive response | GO:0006261 DNA-dependent DNA replication | GO:0006306 DNA methylation | GO:0009805 coumarin biosynthetic process | GO:0016572 histone phosphorylation | GO:0006342 chromatin silencing | GO:0006612 protein targeting to membrane | GO:0051568 histone H3-K4 …	GO:0005886 plasma membrane | GO:0048046 apoplast | GO:0000785 chromatin | GO:0005634 nucleus | GO:0009507 chloroplast	GO:0044212 transcription regulatory region DNA binding | GO:0016531 copper chaperone activity | GO:0010314 phosphatidylinositol-5-phosphate binding | GO:0018024 histone-lysine N-methyltransferase activity	-	pfam00403 HMA	GO & Domain
Contig1376	1529	A	G	synonymous_variant	67	2334	gi|255543216|ref|XP_002512671.1| zinc finger protein, putative	642	4.04e-295	1003.2	GO:0031047 gene silencing by RNA | GO:0007000 nucleolus organization | GO:0006275 regulation of DNA replication | GO:0000911 cytokinesis by cell plate formation | GO:0051567 histone H3-K9 methylation | GO:0090309 positive regulation of methylation-dependent chromatin silencing | GO:0000724 double-strand break repair via homologous recombination | GO:0008283 cell proliferation | GO:0010424 DNA met…	GO:0010369 chromocenter | GO:0005634 nucleus | GO:0000785 chromatin	GO:0042393 histone binding | GO:0008270 zinc ion binding | GO:0010429 methyl-CpNpN binding | GO:0004842 ubiquitin-protein ligase activity | GO:0010385 double-stranded methylated DNA binding | GO:0008327 methyl-CpG binding | GO:0003682 chromatin binding | GO:0010428 methyl-CpNpG binding	-	pfam02182 YDG_SRA | pfam13639 zf-RING_2 | pfam13923 zf-C3HC4_2 | pfam00097 zf-C3HC4 | pfam13920 zf-C3HC4_3 | pfam13445 zf-RING_LisH	GO & Domain
Contig1432	38	T	C	5_prime_UTR_variant	47	2950	gi|225458331|ref|XP_002283027.1| PREDICTED: eukaryotic peptide chain release factor subunit 1-3	437	3.37e-281	956.983	GO:0006449 regulation of translational termination	GO:0005886 plasma membrane | GO:0005840 ribosome | GO:0018444 translation release factor complex	GO:0016149 translation release factor activity, codon specific	-	pfam03464 eRF1_2 | pfam03463 eRF1_1 | pfam03465 eRF1_3	GO & Domain
Contig1439	61	G	A	3_prime_UTR_variant	64	2978	gi|255565836|ref|XP_002523907.1| eukaryotic translation elongation factor, putative	843	0	1898.56	GO:0006184 GTP catabolic process | GO:0009409 response to cold | GO:0006448 regulation of translational elongation	GO:0005774 vacuolar membrane | GO:0048046 apoplast | GO:0009507 chloroplast | GO:0005730 nucleolus | GO:0005829 cytosol | GO:0009506 plasmodesma | GO:0005886 plasma membrane | GO:0005840 ribosome	GO:0003746 translation elongation factor activity | GO:0005525 GTP binding | GO:0003924 GTPase activity | GO:0005507 copper ion binding	-	pfam00009 GTP_EFTU | pfam03764 EFG_IV | pfam00679 EFG_C	GO & Domain
Contig1450	880	C	G	synonymous_variant	228	1616	gi|508703800|gb|EOX95696.1| RING/U-box and TRAF-like domains isoform 1	322	3.09e-206	708.147	GO:0007275 multicellular organismal development | GO:0016567 protein ubiquitination | GO:0006511 ubiquitin-dependent protein catabolic process	GO:0005634 nucleus | GO:0005739 mitochondrion	GO:0004842 ubiquitin-protein ligase activity | GO:0008270 zinc ion binding	-	pfam03145 Sina | pfam13923 zf-C3HC4_2 | pfam13639 zf-RING_2 | pfam07191 DUF1407	GO & Domain
Contig1465	179	G	A	5_prime_UTR_variant	22	1887	gi|462418730|gb|EMJ22993.1| hypothetical protein PRUPE_ppa004764mg	251	3e-125	439.316	GO:0031348 negative regulation of defense response | GO:0009595 detection of biotic stimulus | GO:0009867 jasmonic acid mediated signaling pathway | GO:0009697 salicylic acid biosynthetic process | GO:0009862 systemic acquired resistance, salicylic acid mediated signaling pathway | GO:0010363 regulation of plant-type hypersensitive response | GO:0010310 regulation of hydrogen peroxide metabolic p…	GO:0005737 cytoplasm | GO:0005634 nucleus	GO:0008270 zinc ion binding | GO:0008168 methyltransferase activity | GO:0004842 ubiquitin-protein ligase activity	-	pfam12796 Ank_2 | pfam13857 Ank_5 | pfam13637 Ank_4 | pfam00023 Ank	GO & Domain
Contig1465	203	G	A	5_prime_UTR_variant	26	1887	gi|462418730|gb|EMJ22993.1| hypothetical protein PRUPE_ppa004764mg	251	3e-125	439.316	GO:0031348 negative regulation of defense response | GO:0009595 detection of biotic stimulus | GO:0009867 jasmonic acid mediated signaling pathway | GO:0009697 salicylic acid biosynthetic process | GO:0009862 systemic acquired resistance, salicylic acid mediated signaling pathway | GO:0010363 regulation of plant-type hypersensitive response | GO:0010310 regulation of hydrogen peroxide metabolic p…	GO:0005737 cytoplasm | GO:0005634 nucleus	GO:0008270 zinc ion binding | GO:0008168 methyltransferase activity | GO:0004842 ubiquitin-protein ligase activity	-	pfam12796 Ank_2 | pfam13857 Ank_5 | pfam13637 Ank_4 | pfam00023 Ank	GO & Domain
Contig1465	204	C	T	5_prime_UTR_variant	26	1887	gi|462418730|gb|EMJ22993.1| hypothetical protein PRUPE_ppa004764mg	251	3e-125	439.316	GO:0031348 negative regulation of defense response | GO:0009595 detection of biotic stimulus | GO:0009867 jasmonic acid mediated signaling pathway | GO:0009697 salicylic acid biosynthetic process | GO:0009862 systemic acquired resistance, salicylic acid mediated signaling pathway | GO:0010363 regulation of plant-type hypersensitive response | GO:0010310 regulation of hydrogen peroxide metabolic p…	GO:0005737 cytoplasm | GO:0005634 nucleus	GO:0008270 zinc ion binding | GO:0008168 methyltransferase activity | GO:0004842 ubiquitin-protein ligase activity	-	pfam12796 Ank_2 | pfam13857 Ank_5 | pfam13637 Ank_4 | pfam00023 Ank	GO & Domain
Contig1465	311	G	A	5_prime_UTR_variant	9	1887	gi|462418730|gb|EMJ22993.1| hypothetical protein PRUPE_ppa004764mg	251	3e-125	439.316	GO:0031348 negative regulation of defense response | GO:0009595 detection of biotic stimulus | GO:0009867 jasmonic acid mediated signaling pathway | GO:0009697 salicylic acid biosynthetic process | GO:0009862 systemic acquired resistance, salicylic acid mediated signaling pathway | GO:0010363 regulation of plant-type hypersensitive response | GO:0010310 regulation of hydrogen peroxide metabolic p…	GO:0005737 cytoplasm | GO:0005634 nucleus	GO:0008270 zinc ion binding | GO:0008168 methyltransferase activity | GO:0004842 ubiquitin-protein ligase activity	-	pfam12796 Ank_2 | pfam13857 Ank_5 | pfam13637 Ank_4 | pfam00023 Ank	GO & Domain
Contig1465	323	C	T	5_prime_UTR_variant	17	1887	gi|462418730|gb|EMJ22993.1| hypothetical protein PRUPE_ppa004764mg	251	3e-125	439.316	GO:0031348 negative regulation of defense response | GO:0009595 detection of biotic stimulus | GO:0009867 jasmonic acid mediated signaling pathway | GO:0009697 salicylic acid biosynthetic process | GO:0009862 systemic acquired resistance, salicylic acid mediated signaling pathway | GO:0010363 regulation of plant-type hypersensitive response | GO:0010310 regulation of hydrogen peroxide metabolic p…	GO:0005737 cytoplasm | GO:0005634 nucleus	GO:0008270 zinc ion binding | GO:0008168 methyltransferase activity | GO:0004842 ubiquitin-protein ligase activity	-	pfam12796 Ank_2 | pfam13857 Ank_5 | pfam13637 Ank_4 | pfam00023 Ank	GO & Domain
Contig1475	1686	A	G	missense_variant	57	1901	gi|462395818|gb|EMJ01617.1| hypothetical protein PRUPE_ppa008730mg	284	9.57e-99	351.334	GO:0006355 regulation of transcription, DNA-dependent	GO:0005634 nucleus | GO:0005667 transcription factor complex	GO:0003700 sequence-specific DNA binding transcription factor activity | GO:0003677 DNA binding	-	pfam00847 AP2	GO & Domain
Contig1497	1510	T	C	synonymous_variant	98	3458	gi|2266947|gb|AAB80714.1| phosphoenolpyruvate carboxylase 1	965	0	2081.63	GO:0006099 tricarboxylic acid cycle | GO:0006094 gluconeogenesis | GO:0019643 reductive tricarboxylic acid cycle	GO:0005886 plasma membrane | GO:0009507 chloroplast | GO:0005829 cytosol | GO:0048046 apoplast	GO:0032440 2-alkenal reductase [NAD(P)] activity | GO:0008964 phosphoenolpyruvate carboxylase activity	4.1.1.31	pfam00311 PEPcase	GO & Enzyme & Domain
Contig1503	539	C	T	3_prime_UTR_variant	185	1317	gi|508780534|gb|EOY27790.1| Double-stranded DNA-binding family protein	129	5.96e-69	256.243	-	GO:0005829 cytosol	GO:0003690 double-stranded DNA binding	-	pfam01984 dsDNA_bind | pfam05672 MAP7	GO & Domain
Contig1503	613	T	C	3_prime_UTR_variant	222	1317	gi|508780534|gb|EOY27790.1| Double-stranded DNA-binding family protein	129	5.96e-69	256.243	-	GO:0005829 cytosol	GO:0003690 double-stranded DNA binding	-	pfam01984 dsDNA_bind | pfam05672 MAP7	GO & Domain
Contig1513	35	A	T	5_prime_UTR_premature_start_codon_gain_variant	228	1520	gi|225458611|ref|XP_002284735.1| PREDICTED: peroxisomal multifunctional enzyme type 2 isoform 1	123	1.67e-67	252.244	GO:0007031 peroxisome organization | GO:0046487 glyoxylate metabolic process | GO:0009845 seed germination | GO:0032365 intracellular lipid transport | GO:0006635 fatty acid beta-oxidation | GO:0009686 gibberellin biosynthetic process | GO:0048608 reproductive structure development | GO:0009740 gibberellic acid mediated signaling pathway	GO:0005777 peroxisome | GO:0016023 cytoplasmic membrane-bounded vesicle	GO:0032934 sterol binding | GO:0016491 oxidoreductase activity	-	pfam02036 SCP2	GO & Domain
Contig1513	36	G	T	5_prime_UTR_variant	228	1520	gi|225458611|ref|XP_002284735.1| PREDICTED: peroxisomal multifunctional enzyme type 2 isoform 1	123	1.67e-67	252.244	GO:0007031 peroxisome organization | GO:0046487 glyoxylate metabolic process | GO:0009845 seed germination | GO:0032365 intracellular lipid transport | GO:0006635 fatty acid beta-oxidation | GO:0009686 gibberellin biosynthetic process | GO:0048608 reproductive structure development | GO:0009740 gibberellic acid mediated signaling pathway	GO:0005777 peroxisome | GO:0016023 cytoplasmic membrane-bounded vesicle	GO:0032934 sterol binding | GO:0016491 oxidoreductase activity	-	pfam02036 SCP2	GO & Domain
Contig1513	40	A	T	5_prime_UTR_variant	228	1520	gi|225458611|ref|XP_002284735.1| PREDICTED: peroxisomal multifunctional enzyme type 2 isoform 1	123	1.67e-67	252.244	GO:0007031 peroxisome organization | GO:0046487 glyoxylate metabolic process | GO:0009845 seed germination | GO:0032365 intracellular lipid transport | GO:0006635 fatty acid beta-oxidation | GO:0009686 gibberellin biosynthetic process | GO:0048608 reproductive structure development | GO:0009740 gibberellic acid mediated signaling pathway	GO:0005777 peroxisome | GO:0016023 cytoplasmic membrane-bounded vesicle	GO:0032934 sterol binding | GO:0016491 oxidoreductase activity	-	pfam02036 SCP2	GO & Domain
Contig1513	44	A	C	5_prime_UTR_variant	228	1520	gi|225458611|ref|XP_002284735.1| PREDICTED: peroxisomal multifunctional enzyme type 2 isoform 1	123	1.67e-67	252.244	GO:0007031 peroxisome organization | GO:0046487 glyoxylate metabolic process | GO:0009845 seed germination | GO:0032365 intracellular lipid transport | GO:0006635 fatty acid beta-oxidation | GO:0009686 gibberellin biosynthetic process | GO:0048608 reproductive structure development | GO:0009740 gibberellic acid mediated signaling pathway	GO:0005777 peroxisome | GO:0016023 cytoplasmic membrane-bounded vesicle	GO:0032934 sterol binding | GO:0016491 oxidoreductase activity	-	pfam02036 SCP2	GO & Domain
Contig1513	45	A	C	5_prime_UTR_variant	228	1520	gi|225458611|ref|XP_002284735.1| PREDICTED: peroxisomal multifunctional enzyme type 2 isoform 1	123	1.67e-67	252.244	GO:0007031 peroxisome organization | GO:0046487 glyoxylate metabolic process | GO:0009845 seed germination | GO:0032365 intracellular lipid transport | GO:0006635 fatty acid beta-oxidation | GO:0009686 gibberellin biosynthetic process | GO:0048608 reproductive structure development | GO:0009740 gibberellic acid mediated signaling pathway	GO:0005777 peroxisome | GO:0016023 cytoplasmic membrane-bounded vesicle	GO:0032934 sterol binding | GO:0016491 oxidoreductase activity	-	pfam02036 SCP2	GO & Domain
Contig1513	47	G	T	5_prime_UTR_variant	228	1520	gi|225458611|ref|XP_002284735.1| PREDICTED: peroxisomal multifunctional enzyme type 2 isoform 1	123	1.67e-67	252.244	GO:0007031 peroxisome organization | GO:0046487 glyoxylate metabolic process | GO:0009845 seed germination | GO:0032365 intracellular lipid transport | GO:0006635 fatty acid beta-oxidation | GO:0009686 gibberellin biosynthetic process | GO:0048608 reproductive structure development | GO:0009740 gibberellic acid mediated signaling pathway	GO:0005777 peroxisome | GO:0016023 cytoplasmic membrane-bounded vesicle	GO:0032934 sterol binding | GO:0016491 oxidoreductase activity	-	pfam02036 SCP2	GO & Domain
Contig1513	71	T	C	5_prime_UTR_variant	38	1520	gi|225458611|ref|XP_002284735.1| PREDICTED: peroxisomal multifunctional enzyme type 2 isoform 1	123	1.67e-67	252.244	GO:0007031 peroxisome organization | GO:0046487 glyoxylate metabolic process | GO:0009845 seed germination | GO:0032365 intracellular lipid transport | GO:0006635 fatty acid beta-oxidation | GO:0009686 gibberellin biosynthetic process | GO:0048608 reproductive structure development | GO:0009740 gibberellic acid mediated signaling pathway	GO:0005777 peroxisome | GO:0016023 cytoplasmic membrane-bounded vesicle	GO:0032934 sterol binding | GO:0016491 oxidoreductase activity	-	pfam02036 SCP2	GO & Domain
Contig1513	540	G	A	3_prime_UTR_variant	191	1520	gi|225458611|ref|XP_002284735.1| PREDICTED: peroxisomal multifunctional enzyme type 2 isoform 1	123	1.67e-67	252.244	GO:0007031 peroxisome organization | GO:0046487 glyoxylate metabolic process | GO:0009845 seed germination | GO:0032365 intracellular lipid transport | GO:0006635 fatty acid beta-oxidation | GO:0009686 gibberellin biosynthetic process | GO:0048608 reproductive structure development | GO:0009740 gibberellic acid mediated signaling pathway	GO:0005777 peroxisome | GO:0016023 cytoplasmic membrane-bounded vesicle	GO:0032934 sterol binding | GO:0016491 oxidoreductase activity	-	pfam02036 SCP2	GO & Domain
Contig1515	41	T	C	missense_variant	18	929	gi|357518203|ref|XP_003629390.1| 40S ribosomal protein S11	160	1.48e-101	360.666	GO:0001510 RNA methylation | GO:0006412 translation | GO:0034968 histone lysine methylation | GO:0009909 regulation of flower development | GO:0009793 embryo development ending in seed dormancy | GO:0042254 ribosome biogenesis	GO:0005618 cell wall | GO:0009506 plasmodesma | GO:0022627 cytosolic small ribosomal subunit | GO:0009507 chloroplast | GO:0016020 membrane	GO:0019843 rRNA binding | GO:0003735 structural constituent of ribosome	-	pfam00366 Ribosomal_S17	GO & Domain
Contig1515	43	C	T	synonymous_variant	10	929	gi|357518203|ref|XP_003629390.1| 40S ribosomal protein S11	160	1.48e-101	360.666	GO:0001510 RNA methylation | GO:0006412 translation | GO:0034968 histone lysine methylation | GO:0009909 regulation of flower development | GO:0009793 embryo development ending in seed dormancy | GO:0042254 ribosome biogenesis	GO:0005618 cell wall | GO:0009506 plasmodesma | GO:0022627 cytosolic small ribosomal subunit | GO:0009507 chloroplast | GO:0016020 membrane	GO:0019843 rRNA binding | GO:0003735 structural constituent of ribosome	-	pfam00366 Ribosomal_S17	GO & Domain
Contig1515	599	G	A	5_prime_UTR_variant	21	929	gi|357518203|ref|XP_003629390.1| 40S ribosomal protein S11	160	1.48e-101	360.666	GO:0001510 RNA methylation | GO:0006412 translation | GO:0034968 histone lysine methylation | GO:0009909 regulation of flower development | GO:0009793 embryo development ending in seed dormancy | GO:0042254 ribosome biogenesis	GO:0005618 cell wall | GO:0009506 plasmodesma | GO:0022627 cytosolic small ribosomal subunit | GO:0009507 chloroplast | GO:0016020 membrane	GO:0019843 rRNA binding | GO:0003735 structural constituent of ribosome	-	pfam00366 Ribosomal_S17	GO & Domain
Contig1530	307	G	A	synonymous_variant	116	1558	gi|255554831|ref|XP_002518453.1| conserved hypothetical protein	418	1.5e-150	523.298	GO:0005975 carbohydrate metabolic process	-	GO:0004553 hydrolase activity, hydrolyzing O-glycosyl compounds	-	-	GO only
Contig1530	310	T	C	synonymous_variant	85	1558	gi|255554831|ref|XP_002518453.1| conserved hypothetical protein	418	1.5e-150	523.298	GO:0005975 carbohydrate metabolic process	-	GO:0004553 hydrolase activity, hydrolyzing O-glycosyl compounds	-	-	GO only
Contig1532	335	A	G	missense_variant	40	1999	gi|295822097|gb|ADG36702.1| squalene synthase 1	269	4.62e-145	505.079	GO:0006694 steroid biosynthetic process | GO:0016114 terpenoid biosynthetic process	GO:0005886 plasma membrane | GO:0016021 integral to membrane | GO:0005783 endoplasmic reticulum	GO:0004310 farnesyl-diphosphate farnesyltransferase activity | GO:0051996 squalene synthase activity	-	pfam00494 SQS_PSY	GO & Domain
Contig1532	1148	A	T	synonymous_variant	38	1999	gi|295822097|gb|ADG36702.1| squalene synthase 1	269	4.62e-145	505.079	GO:0006694 steroid biosynthetic process | GO:0016114 terpenoid biosynthetic process	GO:0005886 plasma membrane | GO:0016021 integral to membrane | GO:0005783 endoplasmic reticulum	GO:0004310 farnesyl-diphosphate farnesyltransferase activity | GO:0051996 squalene synthase activity	-	pfam00494 SQS_PSY	GO & Domain
Contig1609	1089	A	G	synonymous_variant	7	1401	gi|255568816|ref|XP_002525379.1| alcohol dehydrogenase, putative	385	5.05e-203	697.483	GO:0009072 aromatic amino acid family metabolic process | GO:0000096 sulfur amino acid metabolic process | GO:0016117 carotenoid biosynthetic process | GO:0006636 unsaturated fatty acid biosynthetic process | GO:0010264 myo-inositol hexakisphosphate biosynthetic process | GO:0044272 sulfur compound biosynthetic process | GO:0006766 vitamin metabolic process | GO:0042558 pteridine-containing compo…	GO:0009941 chloroplast envelope | GO:0048046 apoplast | GO:0010319 stromule | GO:0009570 chloroplast stroma | GO:0009579 thylakoid	GO:0035671 enone reductase activity | GO:0008270 zinc ion binding | GO:0000166 nucleotide binding | GO:0035798 2-alkenal reductase (NADP+) activity | GO:0003960 NADPH:quinone reductase activity	-	pfam13602 ADH_zinc_N_2 | pfam00107 ADH_zinc_N | pfam08240 ADH_N	GO & Domain
Contig1619	923	C	T	3_prime_UTR_variant	228	1254	gi|462405395|gb|EMJ10859.1| hypothetical protein PRUPE_ppa012101mg	165	5.14e-34	151.377	GO:0043086 negative regulation of catalytic activity | GO:0005982 starch metabolic process | GO:0005985 sucrose metabolic process	GO:0016023 cytoplasmic membrane-bounded vesicle	GO:0030599 pectinesterase activity | GO:0046910 pectinesterase inhibitor activity	-	pfam04043 PMEI	GO & Domain
Contig1619	986	T	C	3_prime_UTR_variant	207	1254	gi|462405395|gb|EMJ10859.1| hypothetical protein PRUPE_ppa012101mg	165	5.14e-34	151.377	GO:0043086 negative regulation of catalytic activity | GO:0005982 starch metabolic process | GO:0005985 sucrose metabolic process	GO:0016023 cytoplasmic membrane-bounded vesicle	GO:0030599 pectinesterase activity | GO:0046910 pectinesterase inhibitor activity	-	pfam04043 PMEI	GO & Domain
Contig1667	1431	C	T	synonymous_variant	10	2078	gi|359483753|ref|XP_002266308.2| PREDICTED: oryzain alpha chain-like	487	1.29e-268	915.214	GO:0006508 proteolysis | GO:0055114 oxidation-reduction process	GO:0005773 vacuole | GO:0005783 endoplasmic reticulum	GO:0032440 2-alkenal reductase [NAD(P)] activity | GO:0008234 cysteine-type peptidase activity	-	pfam00112 Peptidase_C1 | pfam00396 Granulin | pfam08246 Inhibitor_I29	GO & Domain
Contig1699	518	C	G	intergenic_region	228	1944	gi|297746276|emb|CBI16332.3| unnamed protein product	33	2.35e-07	66.5058	-	-	-	-	-
Contig1711	691	T	C	synonymous_variant	4	1226	gi|351726730|ref|NP_001238416.1| uncharacterized protein LOC100500458	106	7.58e-59	226.472	GO:0055114 oxidation-reduction process | GO:0006355 regulation of transcription, DNA-dependent | GO:0006118 electron transport	GO:0005634 nucleus | GO:0005667 transcription factor complex	GO:0016705 oxidoreductase activity, acting on paired donors, with incorporation or reduction of molecular oxygen | GO:0009055 electron carrier activity | GO:0003677 DNA binding | GO:0004497 monooxygenase activity | GO:0003700 sequence-specific DNA binding transcription factor activity | GO:0020037 heme binding | GO:0005506 iron ion binding	-	pfam03226 Yippee	GO & Domain
Contig1722	368	C	T	5_prime_UTR_premature_start_codon_gain_variant	228	1274	gi|462397999|gb|EMJ03667.1| hypothetical protein PRUPE_ppa010188mg	167	1.56e-112	397.102	GO:0006406 mRNA export from nucleus | GO:0009651 response to salt stress | GO:0006184 GTP catabolic process | GO:0007264 small GTPase mediated signal transduction | GO:0046686 response to cadmium ion | GO:0006606 protein import into nucleus	GO:0048046 apoplast | GO:0005618 cell wall | GO:0005794 Golgi apparatus | GO:0005829 cytosol | GO:0009506 plasmodesma | GO:0005886 plasma membrane | GO:0005634 nucleus	GO:0005515 protein binding | GO:0005525 GTP binding | GO:0003924 GTPase activity	-	pfam00071 Ras | pfam08477 Miro	GO & Domain
Contig1722	468	T	C	5_prime_UTR_variant	138	1274	gi|462397999|gb|EMJ03667.1| hypothetical protein PRUPE_ppa010188mg	167	1.56e-112	397.102	GO:0006406 mRNA export from nucleus | GO:0009651 response to salt stress | GO:0006184 GTP catabolic process | GO:0007264 small GTPase mediated signal transduction | GO:0046686 response to cadmium ion | GO:0006606 protein import into nucleus	GO:0048046 apoplast | GO:0005618 cell wall | GO:0005794 Golgi apparatus | GO:0005829 cytosol | GO:0009506 plasmodesma | GO:0005886 plasma membrane | GO:0005634 nucleus	GO:0005515 protein binding | GO:0005525 GTP binding | GO:0003924 GTPase activity	-	pfam00071 Ras | pfam08477 Miro	GO & Domain
Contig1736	1052	C	T	missense_variant	222	1886	gi|508699948|gb|EOX91844.1| Transcription factor, putative isoform 1	373	8.09e-185	637.051	GO:0060777 compound leaf morphogenesis | GO:0048438 floral whorl development | GO:0009740 gibberellic acid mediated signaling pathway | GO:0010311 lateral root formation | GO:0006355 regulation of transcription, DNA-dependent | GO:0007389 pattern specification process | GO:0007020 microtubule nucleation | GO:0010930 negative regulation of auxin mediated signaling pathway | GO:0006417 regulation o…	GO:0005737 cytoplasm | GO:0005634 nucleus | GO:0005667 transcription factor complex	GO:0046983 protein dimerization activity | GO:0003700 sequence-specific DNA binding transcription factor activity	-	pfam02309 AUX_IAA	GO & Domain
Contig1759	1051	T	C	intergenic_region	47	2029	gi|255537043|ref|XP_002509588.1| lipid binding protein, putative	98	3.72e-26	127.382	GO:0007178 transmembrane receptor protein serine/threonine kinase signaling pathway | GO:0006468 protein phosphorylation | GO:0009069 serine family amino acid metabolic process	-	GO:0004675 transmembrane receptor protein serine/threonine kinase activity | GO:0004713 protein tyrosine kinase activity | GO:0005524 ATP binding	-	pfam14368 LTP_2 | pfam00234 Tryp_alpha_amyl	GO & Domain
Contig1771	802	C	T	intergenic_region	21	1072	gi|508707788|gb|EOX99684.1| B-box type zinc finger protein with CCT domain, putative isoform 1	108	5.83e-35	154.043	GO:0009805 coumarin biosynthetic process | GO:0006355 regulation of transcription, DNA-dependent | GO:0009611 response to wounding | GO:0009963 positive regulation of flavonoid biosynthetic process	GO:0005667 transcription factor complex	GO:0008270 zinc ion binding | GO:0003700 sequence-specific DNA binding transcription factor activity	-	-	GO only
Contig1771	987	G	A	intergenic_region	66	1072	gi|508707788|gb|EOX99684.1| B-box type zinc finger protein with CCT domain, putative isoform 1	108	5.83e-35	154.043	GO:0009805 coumarin biosynthetic process | GO:0006355 regulation of transcription, DNA-dependent | GO:0009611 response to wounding | GO:0009963 positive regulation of flavonoid biosynthetic process	GO:0005667 transcription factor complex	GO:0008270 zinc ion binding | GO:0003700 sequence-specific DNA binding transcription factor activity	-	-	GO only
Contig1794	1123	C	A	intergenic_region	205	1184	gi|508774089|gb|EOY21345.1| Calcium-dependent lipid-binding (CaLB domain) family protein	180	1.15e-78	284.682	-	-	-	-	pfam00168 C2	Domain only
Contig1831	458	C	A	synonymous_variant	222	1041	gi|358249134|ref|NP_001240254.1| uncharacterized protein LOC100782451	162	1.11e-82	298.012	GO:0000160 two-component signal transduction system (phosphorelay) | GO:0035556 intracellular signal transduction | GO:0006355 regulation of transcription, DNA-dependent	GO:0005829 cytosol | GO:0005634 nucleus | GO:0000785 chromatin	GO:0000156 two-component response regulator activity | GO:0003677 DNA binding | GO:0003682 chromatin binding	-	pfam10252 PP28	GO & Domain
Contig1831	535	T	C	synonymous_variant	222	1041	gi|358249134|ref|NP_001240254.1| uncharacterized protein LOC100782451	162	1.11e-82	298.012	GO:0000160 two-component signal transduction system (phosphorelay) | GO:0035556 intracellular signal transduction | GO:0006355 regulation of transcription, DNA-dependent	GO:0005829 cytosol | GO:0005634 nucleus | GO:0000785 chromatin	GO:0000156 two-component response regulator activity | GO:0003677 DNA binding | GO:0003682 chromatin binding	-	pfam10252 PP28	GO & Domain
Contig1833	1067	A	T	synonymous_variant	4	1521	gi|508699143|gb|EOX91039.1| Gamma carbonic anhydrase 1, CA1	269	7.96e-170	587.284	GO:0051788 response to misfolded protein | GO:0006098 pentose-phosphate shunt | GO:0009853 photorespiration | GO:0019252 starch biosynthetic process | GO:0009651 response to salt stress | GO:2000377 regulation of reactive oxygen species metabolic process | GO:0080129 proteasome core complex assembly | GO:0006511 ubiquitin-dependent protein catabolic process | GO:0009901 anther dehiscence | GO:004…	GO:0009507 chloroplast | GO:0005747 mitochondrial respiratory chain complex I	GO:0016740 transferase activity | GO:0004089 carbonate dehydratase activity	-	pfam00132 Hexapep	GO & Domain
Contig1860	88	G	A	missense_variant	134	1251	gi|508710684|gb|EOY02581.1| N-terminal nucleophile aminohydrolases (Ntn hydrolases) superfamily protein	273	4.88e-173	597.949	GO:0043161 proteasomal ubiquitin-dependent protein catabolic process | GO:0051788 response to misfolded protein | GO:0080129 proteasome core complex assembly | GO:0006635 fatty acid beta-oxidation | GO:0009853 photorespiration | GO:0009407 toxin catabolic process	GO:0005737 cytoplasm | GO:0005839 proteasome core complex | GO:0005634 nucleus	GO:0004298 threonine-type endopeptidase activity	3.4.25.1	pfam00227 Proteasome	GO & Enzyme & Domain
Contig1897	640	A	G	intergenic_region	23	955	gi|462415031|gb|EMJ19768.1| hypothetical protein PRUPE_ppa013025mg	143	9.24e-86	308.232	GO:0007165 signal transduction	-	GO:0035091 phosphatidylinositol binding	-	pfam00169 PH	GO & Domain
Contig1902	651	A	G	synonymous_variant	222	1105	gi|460408458|ref|XP_004249662.1| PREDICTED: uncharacterized protein At5g01610-like	169	6.66e-88	315.342	-	-	-	-	pfam04398 DUF538	Domain only
Contig1902	699	C	T	synonymous_variant	222	1105	gi|460408458|ref|XP_004249662.1| PREDICTED: uncharacterized protein At5g01610-like	169	6.66e-88	315.342	-	-	-	-	pfam04398 DUF538	Domain only
Contig1928	650	C	T	synonymous_variant	150	1380	gi|225441483|ref|XP_002280022.1| PREDICTED: uncharacterized protein LOC100255639	302	3.39e-162	561.956	GO:0045489 pectin biosynthetic process | GO:0030244 cellulose biosynthetic process | GO:0009834 secondary cell wall biogenesis | GO:0007129 synapsis | GO:0007131 reciprocal meiotic recombination | GO:0009827 plant-type cell wall modification	GO:0005768 endosome | GO:0005802 trans-Golgi network | GO:0005794 Golgi apparatus	-	-	pfam13839 PC-Esterase	GO & Domain
Contig1943	447	G	A	missense_variant	55	1278	gi|225435760|ref|XP_002285722.1| PREDICTED: putative mitochondrial 2-oxoglutarate/malate carrier protein-like	292	4.22e-172	594.838	GO:0006839 mitochondrial transport | GO:0009060 aerobic respiration | GO:0006835 dicarboxylic acid transport | GO:0006096 glycolysis | GO:0035674 tricarboxylic acid transmembrane transport | GO:0046686 response to cadmium ion | GO:0015992 proton transport	GO:0005618 cell wall | GO:0016021 integral to membrane | GO:0005743 mitochondrial inner membrane | GO:0009506 plasmodesma | GO:0009941 chloroplast envelope | GO:0005774 vacuolar membrane | GO:0005794 Golgi apparatus | GO:0005886 plasma membrane	GO:0015142 tricarboxylic acid transmembrane transporter activity | GO:0017077 oxidative phosphorylation uncoupler activity | GO:0005310 dicarboxylic acid transmembrane transporter activity	-	pfam00153 Mito_carr	GO & Domain
Contig1948	795	G	T	missense_variant	222	2033	gi|462407500|gb|EMJ12834.1| hypothetical protein PRUPE_ppa005857mg	416	7.4e-178	613.945	GO:0006952 defense response | GO:0009693 ethylene biosynthetic process | GO:0008219 cell death | GO:0010150 leaf senescence	GO:0019013 viral nucleocapsid | GO:0005829 cytosol | GO:0005730 nucleolus | GO:0030529 ribonucleoprotein complex	GO:0003723 RNA binding | GO:0000166 nucleotide binding	-	pfam00076 RRM_1 | pfam14259 RRM_6	GO & Domain
Contig1950	829	T	C	synonymous_variant	142	1261	gi|225463133|ref|XP_002264943.1| PREDICTED: uncharacterized aarF domain-containing protein kinase At1g71810, chloroplastic-like	367	2.88e-180	621.943	GO:0006468 protein phosphorylation	GO:0010287 plastoglobule | GO:0005886 plasma membrane	GO:0004672 protein kinase activity | GO:0005524 ATP binding	-	-	GO only
Contig1960	613	A	C	missense_variant	96	1389	gi|297737199|emb|CBI26400.3| unnamed protein product	244	3.77e-23	117.162	-	-	-	-	-
Contig1980	1488	A	C	missense_variant	228	1772	gi|153799903|gb|ABS50670.1| alpha-tubulin	412	1.58e-280	954.762	GO:0051258 protein polymerization | GO:0006184 GTP catabolic process | GO:0007018 microtubule-based movement	GO:0005874 microtubule | GO:0005737 cytoplasm	GO:0003924 GTPase activity | GO:0005200 structural constituent of cytoskeleton | GO:0005525 GTP binding	-	pfam03953 Tubulin_C | pfam00091 Tubulin	GO & Domain
Contig1983	1182	T	C	synonymous_variant	4	1714	gi|508775602|gb|EOY22858.1| F-box family protein isoform 1	389	1.73e-202	695.706	-	GO:0005634 nucleus	GO:0016874 ligase activity	-	-	GO only
Contig1986	412	C	G	missense_variant	222	1489	gi|224122442|ref|XP_002330482.1| predicted protein	223	8.26e-132	461.089	GO:0009644 response to high light intensity | GO:0048193 Golgi vesicle transport | GO:0010200 response to chitin | GO:0042542 response to hydrogen peroxide | GO:0015031 protein transport	GO:0005771 multivesicular body | GO:0000815 ESCRT III complex	GO:0005515 protein binding	-	pfam03357 Snf7 | pfam11068 DUF2869	GO & Domain
Contig1986	819	A	T	synonymous_variant	64	1489	gi|224122442|ref|XP_002330482.1| predicted protein	223	8.26e-132	461.089	GO:0009644 response to high light intensity | GO:0048193 Golgi vesicle transport | GO:0010200 response to chitin | GO:0042542 response to hydrogen peroxide | GO:0015031 protein transport	GO:0005771 multivesicular body | GO:0000815 ESCRT III complex	GO:0005515 protein binding	-	pfam03357 Snf7 | pfam11068 DUF2869	GO & Domain
Contig2065	312	G	A	synonymous_variant	16	2568	gi|147809607|emb|CAN73350.1| hypothetical protein VITISV_000418	691	0	1409.33	GO:0042744 hydrogen peroxide catabolic process | GO:0051301 cell division | GO:0006098 pentose-phosphate shunt | GO:0006200 ATP catabolic process | GO:0006364 rRNA processing | GO:0010304 PSII associated light-harvesting complex II catabolic process | GO:0006508 proteolysis | GO:0010027 thylakoid membrane organization | GO:0010205 photoinhibition | GO:0042793 transcription from plastid promoter |…	GO:0031977 thylakoid lumen | GO:0009941 chloroplast envelope | GO:0016021 integral to membrane | GO:0009535 chloroplast thylakoid membrane	GO:0004222 metalloendopeptidase activity | GO:0008270 zinc ion binding | GO:0005524 ATP binding | GO:0008568 microtubule-severing ATPase activity | GO:0004176 ATP-dependent peptidase activity	-	pfam01434 Peptidase_M41 | pfam00004 AAA | pfam07728 AAA_5 | pfam07724 AAA_2 | pfam06480 FtsH_ext | pfam13401 AAA_22 | pfam13207 AAA_17 | pfam13191 AAA_16	GO & Domain
Contig2067	5110	T	C	synonymous_variant	116	5961	gi|255544986|ref|XP_002513554.1| glutamate synthase, putative	1727	0	3556.88	GO:0019676 ammonia assimilation cycle | GO:0022900 electron transport chain | GO:0009651 response to salt stress | GO:0048589 developmental growth | GO:0042128 nitrate assimilation | GO:0006096 glycolysis | GO:0006094 gluconeogenesis | GO:0097054 L-glutamate biosynthetic process | GO:0046686 response to cadmium ion | GO:0060359 response to ammonium ion | GO:0006118 electron transport	GO:0009501 amyloplast | GO:0009570 chloroplast stroma	GO:0051538 3 iron, 4 sulfur cluster binding | GO:0050660 flavin adenine dinucleotide binding | GO:0015036 disulfide oxidoreductase activity | GO:0005506 iron ion binding | GO:0010181 FMN binding | GO:0016040 glutamate synthase (NADH) activity	-	pfam01645 Glu_synthase | pfam04898 Glu_syn_central | pfam01493 GXGXG | pfam13450 NAD_binding_8 | pfam00070 Pyr_redox	GO & Domain
Contig2071	542	T	C	synonymous_variant	110	935	gi|462415511|gb|EMJ20248.1| hypothetical protein PRUPE_ppa004684mg	276	1.35e-145	506.857	GO:0010264 myo-inositol hexakisphosphate biosynthetic process	-	-	-	-	GO only
Contig2120	1861	G	A	synonymous_variant	100	2519	gi|218201855|gb|EEC84282.1| hypothetical protein OsI_30754	684	7.1e-284	965.87	GO:0015074 DNA integration	GO:0009536 plastid | GO:0005739 mitochondrion	GO:0003676 nucleic acid binding | GO:0008270 zinc ion binding	-	pfam07727 RVT_2	GO & Domain
Contig2132	406	A	T	synonymous_variant	173	1155	gi|255543302|ref|XP_002512714.1| conserved hypothetical protein	158	9.75e-80	288.237	GO:0000724 double-strand break repair via homologous recombination	GO:0009507 chloroplast | GO:0005634 nucleus	GO:0050897 cobalt ion binding | GO:0003697 single-stranded DNA binding | GO:0003690 double-stranded DNA binding	-	-	GO only
Contig2132	430	G	A	synonymous_variant	222	1155	gi|255543302|ref|XP_002512714.1| conserved hypothetical protein	158	9.75e-80	288.237	GO:0000724 double-strand break repair via homologous recombination	GO:0009507 chloroplast | GO:0005634 nucleus	GO:0050897 cobalt ion binding | GO:0003697 single-stranded DNA binding | GO:0003690 double-stranded DNA binding	-	-	GO only
Contig2132	463	A	G	synonymous_variant	221	1155	gi|255543302|ref|XP_002512714.1| conserved hypothetical protein	158	9.75e-80	288.237	GO:0000724 double-strand break repair via homologous recombination	GO:0009507 chloroplast | GO:0005634 nucleus	GO:0050897 cobalt ion binding | GO:0003697 single-stranded DNA binding | GO:0003690 double-stranded DNA binding	-	-	GO only
Contig2132	493	A	G	synonymous_variant	221	1155	gi|255543302|ref|XP_002512714.1| conserved hypothetical protein	158	9.75e-80	288.237	GO:0000724 double-strand break repair via homologous recombination	GO:0009507 chloroplast | GO:0005634 nucleus	GO:0050897 cobalt ion binding | GO:0003697 single-stranded DNA binding | GO:0003690 double-stranded DNA binding	-	-	GO only
Contig2166	959	G	A	synonymous_variant	68	2177	gi|462400161|gb|EMJ05829.1| hypothetical protein PRUPE_ppa002073mg	566	0	1115.62	-	-	GO:0008270 zinc ion binding	-	pfam04434 SWIM	GO & Domain
Contig2184	128	C	T	missense_variant	151	1526	gi|359487055|ref|XP_002271587.2| PREDICTED: flavanone 7-O-glucoside 2''-O-beta-L-rhamnosyltransferase-like	428	6.06e-183	630.83	GO:0009813 flavonoid biosynthetic process	GO:0005737 cytoplasm	GO:0047213 anthocyanidin 3-O-glucosyltransferase activity	-	-	GO only
Contig2187	433	A	G	synonymous_variant	22	1649	gi|153799901|gb|ABS50669.1| beta-tubulin	446	0	1049.41	GO:0048767 root hair elongation | GO:0006833 water transport | GO:0000271 polysaccharide biosynthetic process | GO:0043481 anthocyanin accumulation in tissues in response to UV light | GO:0009825 multidimensional cell growth | GO:0007018 microtubule-based movement | GO:0007010 cytoskeleton organization | GO:0019344 cysteine biosynthetic process | GO:0016126 sterol biosynthetic process | GO:000609…	GO:0005886 plasma membrane | GO:0005737 cytoplasm | GO:0005874 microtubule	GO:0005525 GTP binding | GO:0005200 structural constituent of cytoskeleton | GO:0003924 GTPase activity	-	pfam03953 Tubulin_C | pfam00091 Tubulin	GO & Domain
Contig2187	595	C	T	synonymous_variant	16	1649	gi|153799901|gb|ABS50669.1| beta-tubulin	446	0	1049.41	GO:0048767 root hair elongation | GO:0006833 water transport | GO:0000271 polysaccharide biosynthetic process | GO:0043481 anthocyanin accumulation in tissues in response to UV light | GO:0009825 multidimensional cell growth | GO:0007018 microtubule-based movement | GO:0007010 cytoskeleton organization | GO:0019344 cysteine biosynthetic process | GO:0016126 sterol biosynthetic process | GO:000609…	GO:0005886 plasma membrane | GO:0005737 cytoplasm | GO:0005874 microtubule	GO:0005525 GTP binding | GO:0005200 structural constituent of cytoskeleton | GO:0003924 GTPase activity	-	pfam03953 Tubulin_C | pfam00091 Tubulin	GO & Domain
Contig2187	610	A	G	synonymous_variant	37	1649	gi|153799901|gb|ABS50669.1| beta-tubulin	446	0	1049.41	GO:0048767 root hair elongation | GO:0006833 water transport | GO:0000271 polysaccharide biosynthetic process | GO:0043481 anthocyanin accumulation in tissues in response to UV light | GO:0009825 multidimensional cell growth | GO:0007018 microtubule-based movement | GO:0007010 cytoskeleton organization | GO:0019344 cysteine biosynthetic process | GO:0016126 sterol biosynthetic process | GO:000609…	GO:0005886 plasma membrane | GO:0005737 cytoplasm | GO:0005874 microtubule	GO:0005525 GTP binding | GO:0005200 structural constituent of cytoskeleton | GO:0003924 GTPase activity	-	pfam03953 Tubulin_C | pfam00091 Tubulin	GO & Domain
Contig2190	375	C	T	3_prime_UTR_variant	10	1834	gi|502078927|ref|XP_004486098.1| PREDICTED: clumping factor A-like	419	7.68e-140	487.75	-	GO:0009507 chloroplast	-	-	pfam03909 BSD	GO & Domain
Contig2190	882	T	C	synonymous_variant	95	1834	gi|502078927|ref|XP_004486098.1| PREDICTED: clumping factor A-like	419	7.68e-140	487.75	-	GO:0009507 chloroplast	-	-	pfam03909 BSD	GO & Domain
Contig2190	1327	A	G	missense_variant	126	1834	gi|502078927|ref|XP_004486098.1| PREDICTED: clumping factor A-like	419	7.68e-140	487.75	-	GO:0009507 chloroplast	-	-	pfam03909 BSD	GO & Domain
Contig2191	255	C	G	missense_variant	9	1958	gi|147795448|emb|CAN65860.1| hypothetical protein VITISV_014849	539	1.39e-277	944.986	GO:0000024 maltose biosynthetic process | GO:0009409 response to cold | GO:0005983 starch catabolic process | GO:0005985 sucrose metabolic process	GO:0005739 mitochondrion | GO:0009570 chloroplast stroma	GO:0043169 cation binding | GO:0016161 beta-amylase activity	3.2.1.2	pfam01373 Glyco_hydro_14	GO & Enzyme & Domain
Contig2192	85	C	A	intergenic_region	64	620	gi|255548549|ref|XP_002515331.1| conserved hypothetical protein	142	2.55e-35	154.043	-	-	-	-	-
Contig2200	1520	A	G	3_prime_UTR_variant	11	1719	gi|255545372|ref|XP_002513746.1| porphobilinogen synthase, putative	414	4.52e-249	850.339	GO:0006098 pentose-phosphate shunt | GO:0006364 rRNA processing | GO:0015995 chlorophyll biosynthetic process | GO:0006782 protoporphyrinogen IX biosynthetic process	GO:0009570 chloroplast stroma	GO:0004655 porphobilinogen synthase activity | GO:0046872 metal ion binding	4.2.1.24	pfam00490 ALAD	GO & Enzyme & Domain
Contig2213	1256	C	T	synonymous_variant	195	2355	gi|462413323|gb|EMJ18372.1| hypothetical protein PRUPE_ppa003383mg	572	7.62e-310	1052.07	GO:0055114 oxidation-reduction process | GO:0006355 regulation of transcription, DNA-dependent | GO:0006606 protein import into nucleus | GO:0006508 proteolysis | GO:0006406 mRNA export from nucleus	GO:0005730 nucleolus | GO:0009507 chloroplast	GO:0003677 DNA binding | GO:0032440 2-alkenal reductase [NAD(P)] activity | GO:0004252 serine-type endopeptidase activity	-	pfam00089 Trypsin | pfam13365 Trypsin_2 | pfam13180 PDZ_2 | pfam09167 DUF1942	GO & Domain
Contig2223	536	A	G	5_prime_UTR_premature_start_codon_gain_variant	8	1387	gi|224116940|ref|XP_002317432.1| predicted protein	81	2.55e-42	177.149	-	-	-	-	-
Contig2223	674	G	A	missense_variant	228	1387	gi|224116940|ref|XP_002317432.1| predicted protein	81	2.55e-42	177.149	-	-	-	-	-
Contig2223	678	A	G	missense_variant	222	1387	gi|224116940|ref|XP_002317432.1| predicted protein	81	2.55e-42	177.149	-	-	-	-	-
Contig2223	679	A	C	missense_variant	227	1387	gi|224116940|ref|XP_002317432.1| predicted protein	81	2.55e-42	177.149	-	-	-	-	-
Contig2223	699	G	A	missense_variant	149	1387	gi|224116940|ref|XP_002317432.1| predicted protein	81	2.55e-42	177.149	-	-	-	-	-
Contig2223	758	A	C	missense_variant	80	1387	gi|224116940|ref|XP_002317432.1| predicted protein	81	2.55e-42	177.149	-	-	-	-	-
Contig2223	868	A	C	synonymous_variant	131	1387	gi|224116940|ref|XP_002317432.1| predicted protein	81	2.55e-42	177.149	-	-	-	-	-
Contig2225	122	A	C	5_prime_UTR_variant	32	2718	gi|449460722|ref|XP_004148094.1| PREDICTED: pentatricopeptide repeat-containing protein At1g10270-like	689	7.9e-306	1038.74	GO:0048825 cotyledon development | GO:0000398 nuclear mRNA splicing, via spliceosome | GO:0051301 cell division	GO:0005739 mitochondrion	-	-	pfam13041 PPR_2 | pfam12854 PPR_1 | pfam01535 PPR | pfam07271 Cytadhesin_P30	GO & Domain
Contig2241	1693	C	T	synonymous_variant	157	2407	gi|224118700|ref|XP_002317885.1| predicted protein	608	0	1190.27	GO:0048767 root hair elongation | GO:0009750 response to fructose stimulus | GO:0009651 response to salt stress | GO:0030243 cellulose metabolic process | GO:0006816 calcium ion transport | GO:0006833 water transport | GO:0007030 Golgi organization | GO:0007033 vacuole organization | GO:0009832 plant-type cell wall biogenesis	GO:0005829 cytosol | GO:0080008 CUL4 RING ubiquitin ligase complex	GO:0000166 nucleotide binding	-	pfam00400 WD40	GO & Domain
Contig2248	375	T	A	missense_variant	4	2010	gi|224081194|ref|XP_002306329.1| predicted protein	518	2.31e-204	701.926	GO:0043247 telomere maintenance in response to DNA damage | GO:0009888 tissue development | GO:0031048 chromatin silencing by small RNA | GO:0010332 response to gamma radiation | GO:0010638 positive regulation of organelle organization | GO:0006310 DNA recombination | GO:0045132 meiotic chromosome segregation | GO:0010564 regulation of cell cycle process | GO:0016567 protein ubiquitination | GO:0…	GO:0009507 chloroplast | GO:0005829 cytosol | GO:0005634 nucleus | GO:0005739 mitochondrion	GO:0000166 nucleotide binding | GO:0003677 DNA binding	-	-	GO only
Contig2249	1236	A	G	missense_variant	181	1451	gi|255558264|ref|XP_002520159.1| Curved DNA-binding protein, putative	318	4e-144	501.969	GO:0006457 protein folding	GO:0005737 cytoplasm	GO:0051082 unfolded protein binding | GO:0003677 DNA binding | GO:0031072 heat shock protein binding	-	pfam00226 DnaJ | pfam01556 DnaJ_C	GO & Domain
Contig2260	1337	A	G	missense_variant	51	1970	gi|224063405|ref|XP_002301130.1| predicted protein	415	1.87e-143	499.747	GO:0005975 carbohydrate metabolic process	-	GO:0004553 hydrolase activity, hydrolyzing O-glycosyl compounds | GO:0003676 nucleic acid binding | GO:0003950 NAD+ ADP-ribosyltransferase activity	-	pfam12174 RST | pfam02825 WWE	GO & Domain
Contig2262	895	A	G	intergenic_region	221	1342	gi|224062091|ref|XP_002300750.1| predicted protein	272	7.41e-144	501.08	GO:0006626 protein targeting to mitochondrion | GO:0010207 photosystem II assembly | GO:0045037 protein import into chloroplast stroma	GO:0016021 integral to membrane | GO:0009706 chloroplast inner membrane | GO:0005634 nucleus	-	-	pfam09685 Tic20	GO & Domain
Contig2262	898	C	T	intergenic_region	185	1342	gi|224062091|ref|XP_002300750.1| predicted protein	272	7.41e-144	501.08	GO:0006626 protein targeting to mitochondrion | GO:0010207 photosystem II assembly | GO:0045037 protein import into chloroplast stroma	GO:0016021 integral to membrane | GO:0009706 chloroplast inner membrane | GO:0005634 nucleus	-	-	pfam09685 Tic20	GO & Domain
Contig2263	520	G	T	5_prime_UTR_premature_start_codon_gain_variant	228	2087	gi|224093368|ref|XP_002309899.1| predicted protein	284	1.5e-184	636.163	GO:0046686 response to cadmium ion | GO:0001666 response to hypoxia | GO:0009651 response to salt stress | GO:0055114 oxidation-reduction process	GO:0005886 plasma membrane | GO:0005829 cytosol	GO:0051903 S-(hydroxymethyl)glutathione dehydrogenase activity | GO:0004022 alcohol dehydrogenase (NAD) activity | GO:0008270 zinc ion binding	1.1.1.1	pfam00107 ADH_zinc_N | pfam08240 ADH_N	GO & Enzyme & Domain
Contig2263	525	C	T	5_prime_UTR_variant	228	2087	gi|224093368|ref|XP_002309899.1| predicted protein	284	1.5e-184	636.163	GO:0046686 response to cadmium ion | GO:0001666 response to hypoxia | GO:0009651 response to salt stress | GO:0055114 oxidation-reduction process	GO:0005886 plasma membrane | GO:0005829 cytosol	GO:0051903 S-(hydroxymethyl)glutathione dehydrogenase activity | GO:0004022 alcohol dehydrogenase (NAD) activity | GO:0008270 zinc ion binding	1.1.1.1	pfam00107 ADH_zinc_N | pfam08240 ADH_N	GO & Enzyme & Domain
Contig2263	1234	A	G	missense_variant	221	2087	gi|224093368|ref|XP_002309899.1| predicted protein	284	1.5e-184	636.163	GO:0046686 response to cadmium ion | GO:0001666 response to hypoxia | GO:0009651 response to salt stress | GO:0055114 oxidation-reduction process	GO:0005886 plasma membrane | GO:0005829 cytosol	GO:0051903 S-(hydroxymethyl)glutathione dehydrogenase activity | GO:0004022 alcohol dehydrogenase (NAD) activity | GO:0008270 zinc ion binding	1.1.1.1	pfam00107 ADH_zinc_N | pfam08240 ADH_N	GO & Enzyme & Domain
Contig2264	693	A	G	missense_variant	131	1971	gi|462402070|gb|EMJ07627.1| hypothetical protein PRUPE_ppa001926mg	611	0	1099.18	GO:0006098 pentose-phosphate shunt | GO:0006364 rRNA processing | GO:0009658 chloroplast organization | GO:0000023 maltose metabolic process | GO:0006399 tRNA metabolic process | GO:0019252 starch biosynthetic process | GO:0006397 mRNA processing	GO:0005739 mitochondrion | GO:0009570 chloroplast stroma	GO:0003729 mRNA binding	-	pfam13041 PPR_2 | pfam12854 PPR_1 | pfam01535 PPR | pfam13812 PPR_3	GO & Domain
Contig2264	708	A	G	missense_variant	126	1971	gi|462402070|gb|EMJ07627.1| hypothetical protein PRUPE_ppa001926mg	611	0	1099.18	GO:0006098 pentose-phosphate shunt | GO:0006364 rRNA processing | GO:0009658 chloroplast organization | GO:0000023 maltose metabolic process | GO:0006399 tRNA metabolic process | GO:0019252 starch biosynthetic process | GO:0006397 mRNA processing	GO:0005739 mitochondrion | GO:0009570 chloroplast stroma	GO:0003729 mRNA binding	-	pfam13041 PPR_2 | pfam12854 PPR_1 | pfam01535 PPR | pfam13812 PPR_3	GO & Domain
Contig2277	702	A	G	missense_variant	168	740	gi|508708203|gb|EOY00100.1| Metallo-hydrolase/oxidoreductase superfamily protein isoform 1	66	2.48e-09	71.3937	GO:0008152 metabolic process	GO:0009536 plastid	GO:0003824 catalytic activity	-	-	GO only
Contig2281	860	T	G	missense_variant	111	894	gi|499011732|ref|XP_004537120.1| PREDICTED: 60S ribosomal protein L6-like isoform X1	262	3.33e-164	568.621	GO:0006412 translation | GO:0042254 ribosome biogenesis	GO:0005840 ribosome	GO:0003735 structural constituent of ribosome	-	pfam01159 Ribosomal_L6e | pfam03868 Ribosomal_L6e_N	GO & Domain
Contig2284	405	A	G	synonymous_variant	222	1501	gi|508785664|gb|EOY32920.1| Signal peptide peptidase isoform 1	340	2.23e-208	715.257	GO:0006508 proteolysis | GO:0006499 N-terminal protein myristoylation | GO:0009555 pollen development | GO:0009846 pollen germination | GO:0009793 embryo development ending in seed dormancy	GO:0005739 mitochondrion | GO:0016021 integral to membrane | GO:0016023 cytoplasmic membrane-bounded vesicle | GO:0009570 chloroplast stroma | GO:0005789 endoplasmic reticulum membrane | GO:0005794 Golgi apparatus	GO:0004222 metalloendopeptidase activity | GO:0004190 aspartic-type endopeptidase activity	-	pfam04258 Peptidase_A22B | pfam06550 DUF1119 | pfam14351 DUF4401 | pfam01891 CbiM	GO & Domain
Contig2288	866	A	C	missense_variant	228	962	gi|462420385|gb|EMJ24648.1| hypothetical protein PRUPE_ppa011551mg	206	1.01e-126	444.203	GO:0001510 RNA methylation | GO:0006412 translation | GO:0042545 cell wall modification | GO:0009664 plant-type cell wall organization | GO:0042254 ribosome biogenesis	GO:0005730 nucleolus | GO:0009506 plasmodesma | GO:0009507 chloroplast | GO:0016020 membrane | GO:0022625 cytosolic large ribosomal subunit	GO:0003735 structural constituent of ribosome	-	pfam00572 Ribosomal_L13	GO & Domain
Contig2288	869	C	T	synonymous_variant	228	962	gi|462420385|gb|EMJ24648.1| hypothetical protein PRUPE_ppa011551mg	206	1.01e-126	444.203	GO:0001510 RNA methylation | GO:0006412 translation | GO:0042545 cell wall modification | GO:0009664 plant-type cell wall organization | GO:0042254 ribosome biogenesis	GO:0005730 nucleolus | GO:0009506 plasmodesma | GO:0009507 chloroplast | GO:0016020 membrane | GO:0022625 cytosolic large ribosomal subunit	GO:0003735 structural constituent of ribosome	-	pfam00572 Ribosomal_L13	GO & Domain
Contig2294	525	C	G	missense_variant	217	2542	gi|502122299|ref|XP_004497677.1| PREDICTED: histidine--tRNA ligase-like	509	3.7e-254	867.225	GO:0006427 histidyl-tRNA aminoacylation | GO:0048481 ovule development | GO:0006547 histidine metabolic process	GO:0005829 cytosol | GO:0009536 plastid	GO:0016841 ammonia-lyase activity | GO:0005524 ATP binding | GO:0004821 histidine-tRNA ligase activity	6.1.1.21	pfam13393 tRNA-synt_His | pfam00587 tRNA-synt_2b | pfam03129 HGTP_anticodon	GO & Enzyme & Domain
Contig2295	254	C	G	missense_variant	222	1392	gi|224122460|ref|XP_002318842.1| predicted protein	351	1.3e-200	689.485	GO:0046183 L-idonate catabolic process | GO:0055114 oxidation-reduction process | GO:0006000 fructose metabolic process | GO:0006013 mannose metabolic process	GO:0009506 plasmodesma | GO:0005829 cytosol	GO:0003939 L-iditol 2-dehydrogenase activity | GO:0008270 zinc ion binding | GO:0000166 nucleotide binding	-	pfam08240 ADH_N | pfam00107 ADH_zinc_N	GO & Domain
Contig2295	391	G	A	synonymous_variant	222	1392	gi|224122460|ref|XP_002318842.1| predicted protein	351	1.3e-200	689.485	GO:0046183 L-idonate catabolic process | GO:0055114 oxidation-reduction process | GO:0006000 fructose metabolic process | GO:0006013 mannose metabolic process	GO:0009506 plasmodesma | GO:0005829 cytosol	GO:0003939 L-iditol 2-dehydrogenase activity | GO:0008270 zinc ion binding | GO:0000166 nucleotide binding	-	pfam08240 ADH_N | pfam00107 ADH_zinc_N	GO & Domain
Contig2295	416	A	G	missense_variant	222	1392	gi|224122460|ref|XP_002318842.1| predicted protein	351	1.3e-200	689.485	GO:0046183 L-idonate catabolic process | GO:0055114 oxidation-reduction process | GO:0006000 fructose metabolic process | GO:0006013 mannose metabolic process	GO:0009506 plasmodesma | GO:0005829 cytosol	GO:0003939 L-iditol 2-dehydrogenase activity | GO:0008270 zinc ion binding | GO:0000166 nucleotide binding	-	pfam08240 ADH_N | pfam00107 ADH_zinc_N	GO & Domain
Contig2295	658	T	C	missense_variant	222	1392	gi|224122460|ref|XP_002318842.1| predicted protein	351	1.3e-200	689.485	GO:0046183 L-idonate catabolic process | GO:0055114 oxidation-reduction process | GO:0006000 fructose metabolic process | GO:0006013 mannose metabolic process	GO:0009506 plasmodesma | GO:0005829 cytosol	GO:0003939 L-iditol 2-dehydrogenase activity | GO:0008270 zinc ion binding | GO:0000166 nucleotide binding	-	pfam08240 ADH_N | pfam00107 ADH_zinc_N	GO & Domain
Contig2295	794	G	A	missense_variant	20	1392	gi|224122460|ref|XP_002318842.1| predicted protein	351	1.3e-200	689.485	GO:0046183 L-idonate catabolic process | GO:0055114 oxidation-reduction process | GO:0006000 fructose metabolic process | GO:0006013 mannose metabolic process	GO:0009506 plasmodesma | GO:0005829 cytosol	GO:0003939 L-iditol 2-dehydrogenase activity | GO:0008270 zinc ion binding | GO:0000166 nucleotide binding	-	pfam08240 ADH_N | pfam00107 ADH_zinc_N	GO & Domain
Contig2307	1404	A	G	missense_variant	136	1436	gi|508716224|gb|EOY08121.1| Ribosomal RNA processing Brix domain protein	314	7.4e-178	613.945	GO:0001510 RNA methylation	GO:0005730 nucleolus	-	-	pfam04427 Brix	GO & Domain
Contig2314	1154	G	T	missense_variant	222	1853	gi|508707111|gb|EOX99007.1| Radical SAM superfamily protein isoform 1	374	2.23e-208	715.257	GO:0009107 lipoate biosynthetic process | GO:0009249 protein lipoylation | GO:0015979 photosynthesis	GO:0009507 chloroplast	GO:0046872 metal ion binding | GO:0051539 4 iron, 4 sulfur cluster binding | GO:0016992 lipoate synthase activity	2.8.1.8	pfam04055 Radical_SAM	GO & Enzyme & Domain
Contig2315	1236	C	G	missense_variant	10	2648	gi|224136870|ref|XP_002322436.1| predicted protein	301	5.06e-135	471.753	GO:0031167 rRNA methylation | GO:0000398 nuclear mRNA splicing, via spliceosome | GO:0008284 positive regulation of cell proliferation	GO:0005681 spliceosomal complex | GO:0009536 plastid | GO:0016607 nuclear speck	GO:0003723 RNA binding | GO:0000179 rRNA (adenine-N6,N6-)-dimethyltransferase activity | GO:0000166 nucleotide binding	-	pfam00076 RRM_1 | pfam13893 RRM_5 | pfam14259 RRM_6	GO & Domain
Contig2326	2461	A	G	missense_variant	141	2958	gi|359479395|ref|XP_002271257.2| PREDICTED: uncharacterized protein LOC100243147	847	6.25e-298	1012.53	GO:0009630 gravitropism | GO:0007155 cell adhesion | GO:0044036 cell wall macromolecule metabolic process | GO:0045010 actin nucleation | GO:0042546 cell wall biogenesis | GO:0016926 protein desumoylation | GO:0010019 chloroplast-nucleus signaling pathway | GO:0000956 nuclear-transcribed mRNA catabolic process | GO:0010090 trichome morphogenesis | GO:0050665 hydrogen peroxide biosynthetic process…	GO:0009707 chloroplast outer membrane	GO:0008270 zinc ion binding | GO:0000979 RNA polymerase II core promoter sequence-specific DNA binding | GO:0004222 metalloendopeptidase activity	-	pfam00628 PHD | pfam08036 Antimicrobial_6	GO & Domain
Contig2329	806	G	A	intergenic_region	75	1457	gi|224136832|ref|XP_002326956.1| predicted protein	195	3.35e-59	227.805	GO:0033345 asparagine catabolic process via L-aspartate | GO:0006516 glycoprotein catabolic process | GO:0051604 protein maturation | GO:0006522 alanine metabolic process | GO:0006531 aspartate metabolic process	GO:0005829 cytosol	GO:0004067 asparaginase activity	-	-	GO only
Contig2329	809	C	G	intergenic_region	66	1457	gi|224136832|ref|XP_002326956.1| predicted protein	195	3.35e-59	227.805	GO:0033345 asparagine catabolic process via L-aspartate | GO:0006516 glycoprotein catabolic process | GO:0051604 protein maturation | GO:0006522 alanine metabolic process | GO:0006531 aspartate metabolic process	GO:0005829 cytosol	GO:0004067 asparaginase activity	-	-	GO only
Contig2329	811	T	C	intergenic_region	78	1457	gi|224136832|ref|XP_002326956.1| predicted protein	195	3.35e-59	227.805	GO:0033345 asparagine catabolic process via L-aspartate | GO:0006516 glycoprotein catabolic process | GO:0051604 protein maturation | GO:0006522 alanine metabolic process | GO:0006531 aspartate metabolic process	GO:0005829 cytosol	GO:0004067 asparaginase activity	-	-	GO only
Contig2329	816	C	G	intergenic_region	74	1457	gi|224136832|ref|XP_002326956.1| predicted protein	195	3.35e-59	227.805	GO:0033345 asparagine catabolic process via L-aspartate | GO:0006516 glycoprotein catabolic process | GO:0051604 protein maturation | GO:0006522 alanine metabolic process | GO:0006531 aspartate metabolic process	GO:0005829 cytosol	GO:0004067 asparaginase activity	-	-	GO only
Contig2331	116	T	C	intergenic_region	96	722	gi|356562363|ref|XP_003549441.1| PREDICTED: probable small nuclear ribonucleoprotein F	88	9.66e-49	195.367	GO:0001510 RNA methylation | GO:0006396 RNA processing	GO:0005730 nucleolus | GO:0005732 small nucleolar ribonucleoprotein complex | GO:0019013 viral nucleocapsid | GO:0005829 cytosol	-	-	pfam01423 LSM	GO & Domain
Contig2331	319	C	T	intergenic_region	222	722	gi|356562363|ref|XP_003549441.1| PREDICTED: probable small nuclear ribonucleoprotein F	88	9.66e-49	195.367	GO:0001510 RNA methylation | GO:0006396 RNA processing	GO:0005730 nucleolus | GO:0005732 small nucleolar ribonucleoprotein complex | GO:0019013 viral nucleocapsid | GO:0005829 cytosol	-	-	pfam01423 LSM	GO & Domain
Contig2334	689	T	C	synonymous_variant	69	1495	gi|462404911|gb|EMJ10375.1| hypothetical protein PRUPE_ppa006282mg	418	4.21e-206	707.703	GO:0009793 embryo development ending in seed dormancy | GO:0007165 signal transduction	GO:0009536 plastid | GO:0005739 mitochondrion	GO:0004871 signal transducer activity | GO:0004091 carboxylesterase activity	-	pfam12697 Abhydrolase_6 | pfam00561 Abhydrolase_1 | pfam12695 Abhydrolase_5	GO & Domain
Contig2335	281	C	G	synonymous_variant	171	1838	gi|147832627|emb|CAN70447.1| hypothetical protein VITISV_017946	377	5.45e-127	445.092	-	GO:0016021 integral to membrane	-	-	pfam13964 Kelch_6 | pfam01344 Kelch_1 | pfam07646 Kelch_2	GO & Domain
Contig2335	327	G	A	missense_variant	123	1838	gi|147832627|emb|CAN70447.1| hypothetical protein VITISV_017946	377	5.45e-127	445.092	-	GO:0016021 integral to membrane	-	-	pfam13964 Kelch_6 | pfam01344 Kelch_1 | pfam07646 Kelch_2	GO & Domain
Contig2338	582	A	G	3_prime_UTR_variant	53	731	gi|508785554|gb|EOY32810.1| NAD(P)-binding Rossmann-fold superfamily protein isoform 1	166	1.13e-97	347.779	GO:0006694 steroid biosynthetic process | GO:0055114 oxidation-reduction process | GO:0008207 C21-steroid hormone metabolic process | GO:0008209 androgen metabolic process | GO:0008210 estrogen metabolic process	GO:0009941 chloroplast envelope | GO:0009570 chloroplast stroma	GO:0003854 3-beta-hydroxy-delta5-steroid dehydrogenase activity | GO:0000166 nucleotide binding	-	pfam13460 NAD_binding_10	GO & Domain
Contig2360	185	A	C	missense_variant	170	1683	gi|462408181|gb|EMJ13515.1| hypothetical protein PRUPE_ppa006783mg	369	6.16e-198	680.598	GO:0009867 jasmonic acid mediated signaling pathway | GO:0009850 auxin metabolic process | GO:0042742 defense response to bacterium | GO:0009611 response to wounding | GO:0016567 protein ubiquitination | GO:0006816 calcium ion transport | GO:0080148 negative regulation of response to water deprivation | GO:0009690 cytokinin metabolic process | GO:0006487 protein N-linked glycosylation	GO:0005739 mitochondrion | GO:0009536 plastid | GO:0005886 plasma membrane	GO:0008270 zinc ion binding | GO:0004842 ubiquitin-protein ligase activity	-	pfam07002 Copine | pfam13920 zf-C3HC4_3 | pfam13923 zf-C3HC4_2 | pfam00097 zf-C3HC4 | pfam13639 zf-RING_2 | pfam14447 Prok-RING_4	GO & Domain
Contig2360	274	C	A	synonymous_variant	104	1683	gi|462408181|gb|EMJ13515.1| hypothetical protein PRUPE_ppa006783mg	369	6.16e-198	680.598	GO:0009867 jasmonic acid mediated signaling pathway | GO:0009850 auxin metabolic process | GO:0042742 defense response to bacterium | GO:0009611 response to wounding | GO:0016567 protein ubiquitination | GO:0006816 calcium ion transport | GO:0080148 negative regulation of response to water deprivation | GO:0009690 cytokinin metabolic process | GO:0006487 protein N-linked glycosylation	GO:0005739 mitochondrion | GO:0009536 plastid | GO:0005886 plasma membrane	GO:0008270 zinc ion binding | GO:0004842 ubiquitin-protein ligase activity	-	pfam07002 Copine | pfam13920 zf-C3HC4_3 | pfam13923 zf-C3HC4_2 | pfam00097 zf-C3HC4 | pfam13639 zf-RING_2 | pfam14447 Prok-RING_4	GO & Domain
Contig2362	1428	A	T	missense_variant	146	2208	gi|225452376|ref|XP_002275607.1| PREDICTED: uncharacterized protein LOC100264681	543	1.27e-219	752.582	-	GO:0016023 cytoplasmic membrane-bounded vesicle | GO:0005829 cytosol	-	-	-	GO only
Contig2362	1860	C	T	5_prime_UTR_variant	219	2208	gi|225452376|ref|XP_002275607.1| PREDICTED: uncharacterized protein LOC100264681	543	1.27e-219	752.582	-	GO:0016023 cytoplasmic membrane-bounded vesicle | GO:0005829 cytosol	-	-	-	GO only
Contig2362	1885	A	G	5_prime_UTR_variant	65	2208	gi|225452376|ref|XP_002275607.1| PREDICTED: uncharacterized protein LOC100264681	543	1.27e-219	752.582	-	GO:0016023 cytoplasmic membrane-bounded vesicle | GO:0005829 cytosol	-	-	-	GO only
Contig2362	2074	T	G	5_prime_UTR_variant	28	2208	gi|225452376|ref|XP_002275607.1| PREDICTED: uncharacterized protein LOC100264681	543	1.27e-219	752.582	-	GO:0016023 cytoplasmic membrane-bounded vesicle | GO:0005829 cytosol	-	-	-	GO only
Contig2371	438	A	C	intergenic_region	186	1338	gi|449463078|ref|XP_004149261.1| PREDICTED: zinc finger A20 and AN1 domain-containing stress-associated protein 3-like isoform 1	157	1.5e-59	228.694	GO:0048573 photoperiodism, flowering | GO:0010200 response to chitin | GO:0007067 mitosis | GO:0048193 Golgi vesicle transport	GO:0009506 plasmodesma | GO:0005634 nucleus	GO:0008270 zinc ion binding | GO:0003677 DNA binding	-	pfam01428 zf-AN1 | pfam01754 zf-A20	GO & Domain
Contig2371	659	G	T	intergenic_region	225	1338	gi|449463078|ref|XP_004149261.1| PREDICTED: zinc finger A20 and AN1 domain-containing stress-associated protein 3-like isoform 1	157	1.5e-59	228.694	GO:0048573 photoperiodism, flowering | GO:0010200 response to chitin | GO:0007067 mitosis | GO:0048193 Golgi vesicle transport	GO:0009506 plasmodesma | GO:0005634 nucleus	GO:0008270 zinc ion binding | GO:0003677 DNA binding	-	pfam01428 zf-AN1 | pfam01754 zf-A20	GO & Domain
Contig2371	663	C	G	intergenic_region	224	1338	gi|449463078|ref|XP_004149261.1| PREDICTED: zinc finger A20 and AN1 domain-containing stress-associated protein 3-like isoform 1	157	1.5e-59	228.694	GO:0048573 photoperiodism, flowering | GO:0010200 response to chitin | GO:0007067 mitosis | GO:0048193 Golgi vesicle transport	GO:0009506 plasmodesma | GO:0005634 nucleus	GO:0008270 zinc ion binding | GO:0003677 DNA binding	-	pfam01428 zf-AN1 | pfam01754 zf-A20	GO & Domain
Contig2371	666	C	A	intergenic_region	132	1338	gi|449463078|ref|XP_004149261.1| PREDICTED: zinc finger A20 and AN1 domain-containing stress-associated protein 3-like isoform 1	157	1.5e-59	228.694	GO:0048573 photoperiodism, flowering | GO:0010200 response to chitin | GO:0007067 mitosis | GO:0048193 Golgi vesicle transport	GO:0009506 plasmodesma | GO:0005634 nucleus	GO:0008270 zinc ion binding | GO:0003677 DNA binding	-	pfam01428 zf-AN1 | pfam01754 zf-A20	GO & Domain
Contig2371	667	C	A	intergenic_region	128	1338	gi|449463078|ref|XP_004149261.1| PREDICTED: zinc finger A20 and AN1 domain-containing stress-associated protein 3-like isoform 1	157	1.5e-59	228.694	GO:0048573 photoperiodism, flowering | GO:0010200 response to chitin | GO:0007067 mitosis | GO:0048193 Golgi vesicle transport	GO:0009506 plasmodesma | GO:0005634 nucleus	GO:0008270 zinc ion binding | GO:0003677 DNA binding	-	pfam01428 zf-AN1 | pfam01754 zf-A20	GO & Domain
Contig2371	675	A	C	intergenic_region	224	1338	gi|449463078|ref|XP_004149261.1| PREDICTED: zinc finger A20 and AN1 domain-containing stress-associated protein 3-like isoform 1	157	1.5e-59	228.694	GO:0048573 photoperiodism, flowering | GO:0010200 response to chitin | GO:0007067 mitosis | GO:0048193 Golgi vesicle transport	GO:0009506 plasmodesma | GO:0005634 nucleus	GO:0008270 zinc ion binding | GO:0003677 DNA binding	-	pfam01428 zf-AN1 | pfam01754 zf-A20	GO & Domain
Contig2371	680	T	C	intergenic_region	213	1338	gi|449463078|ref|XP_004149261.1| PREDICTED: zinc finger A20 and AN1 domain-containing stress-associated protein 3-like isoform 1	157	1.5e-59	228.694	GO:0048573 photoperiodism, flowering | GO:0010200 response to chitin | GO:0007067 mitosis | GO:0048193 Golgi vesicle transport	GO:0009506 plasmodesma | GO:0005634 nucleus	GO:0008270 zinc ion binding | GO:0003677 DNA binding	-	pfam01428 zf-AN1 | pfam01754 zf-A20	GO & Domain
Contig2371	689	T	G	intergenic_region	210	1338	gi|449463078|ref|XP_004149261.1| PREDICTED: zinc finger A20 and AN1 domain-containing stress-associated protein 3-like isoform 1	157	1.5e-59	228.694	GO:0048573 photoperiodism, flowering | GO:0010200 response to chitin | GO:0007067 mitosis | GO:0048193 Golgi vesicle transport	GO:0009506 plasmodesma | GO:0005634 nucleus	GO:0008270 zinc ion binding | GO:0003677 DNA binding	-	pfam01428 zf-AN1 | pfam01754 zf-A20	GO & Domain
Contig2371	707	G	T	intergenic_region	122	1338	gi|449463078|ref|XP_004149261.1| PREDICTED: zinc finger A20 and AN1 domain-containing stress-associated protein 3-like isoform 1	157	1.5e-59	228.694	GO:0048573 photoperiodism, flowering | GO:0010200 response to chitin | GO:0007067 mitosis | GO:0048193 Golgi vesicle transport	GO:0009506 plasmodesma | GO:0005634 nucleus	GO:0008270 zinc ion binding | GO:0003677 DNA binding	-	pfam01428 zf-AN1 | pfam01754 zf-A20	GO & Domain
Contig2371	719	T	G	intergenic_region	157	1338	gi|449463078|ref|XP_004149261.1| PREDICTED: zinc finger A20 and AN1 domain-containing stress-associated protein 3-like isoform 1	157	1.5e-59	228.694	GO:0048573 photoperiodism, flowering | GO:0010200 response to chitin | GO:0007067 mitosis | GO:0048193 Golgi vesicle transport	GO:0009506 plasmodesma | GO:0005634 nucleus	GO:0008270 zinc ion binding | GO:0003677 DNA binding	-	pfam01428 zf-AN1 | pfam01754 zf-A20	GO & Domain
Contig2372	977	G	C	missense_variant	88	2902	gi|225434189|ref|XP_002279359.1| PREDICTED: NADP-dependent alkenal double bond reductase P2	308	2.89e-146	509.079	GO:0009744 response to sucrose stimulus | GO:0016310 phosphorylation | GO:0006749 glutathione metabolic process | GO:0043562 cellular response to nitrogen levels | GO:0009750 response to fructose stimulus | GO:0006691 leukotriene metabolic process | GO:0006693 prostaglandin metabolic process | GO:0019530 taurine metabolic process | GO:0009069 serine family amino acid metabolic process	-	GO:0003840 gamma-glutamyltransferase activity | GO:0004679 AMP-activated protein kinase activity	1.3.1.74	pfam04739 AMPKBI | pfam00107 ADH_zinc_N	GO & Enzyme & Domain
Contig2372	978	A	C	missense_variant	33	2902	gi|225434189|ref|XP_002279359.1| PREDICTED: NADP-dependent alkenal double bond reductase P2	308	2.89e-146	509.079	GO:0009744 response to sucrose stimulus | GO:0016310 phosphorylation | GO:0006749 glutathione metabolic process | GO:0043562 cellular response to nitrogen levels | GO:0009750 response to fructose stimulus | GO:0006691 leukotriene metabolic process | GO:0006693 prostaglandin metabolic process | GO:0019530 taurine metabolic process | GO:0009069 serine family amino acid metabolic process	-	GO:0003840 gamma-glutamyltransferase activity | GO:0004679 AMP-activated protein kinase activity	1.3.1.74	pfam04739 AMPKBI | pfam00107 ADH_zinc_N	GO & Enzyme & Domain
Contig2372	979	C	A	missense_variant	37	2902	gi|225434189|ref|XP_002279359.1| PREDICTED: NADP-dependent alkenal double bond reductase P2	308	2.89e-146	509.079	GO:0009744 response to sucrose stimulus | GO:0016310 phosphorylation | GO:0006749 glutathione metabolic process | GO:0043562 cellular response to nitrogen levels | GO:0009750 response to fructose stimulus | GO:0006691 leukotriene metabolic process | GO:0006693 prostaglandin metabolic process | GO:0019530 taurine metabolic process | GO:0009069 serine family amino acid metabolic process	-	GO:0003840 gamma-glutamyltransferase activity | GO:0004679 AMP-activated protein kinase activity	1.3.1.74	pfam04739 AMPKBI | pfam00107 ADH_zinc_N	GO & Enzyme & Domain
Contig2372	980	T	A	missense_variant	38	2902	gi|225434189|ref|XP_002279359.1| PREDICTED: NADP-dependent alkenal double bond reductase P2	308	2.89e-146	509.079	GO:0009744 response to sucrose stimulus | GO:0016310 phosphorylation | GO:0006749 glutathione metabolic process | GO:0043562 cellular response to nitrogen levels | GO:0009750 response to fructose stimulus | GO:0006691 leukotriene metabolic process | GO:0006693 prostaglandin metabolic process | GO:0019530 taurine metabolic process | GO:0009069 serine family amino acid metabolic process	-	GO:0003840 gamma-glutamyltransferase activity | GO:0004679 AMP-activated protein kinase activity	1.3.1.74	pfam04739 AMPKBI | pfam00107 ADH_zinc_N	GO & Enzyme & Domain
Contig2373	1331	A	C	synonymous_variant	137	1462	gi|508723963|gb|EOY15860.1| PLATZ transcription factor family protein isoform 3, partial	267	2.08e-131	459.756	GO:0010286 heat acclimation	GO:0005739 mitochondrion	-	-	pfam04640 PLATZ | pfam00643 zf-B_box	GO & Domain
Contig2373	1333	T	C	missense_variant	135	1462	gi|508723963|gb|EOY15860.1| PLATZ transcription factor family protein isoform 3, partial	267	2.08e-131	459.756	GO:0010286 heat acclimation	GO:0005739 mitochondrion	-	-	pfam04640 PLATZ | pfam00643 zf-B_box	GO & Domain
Contig2373	1339	A	T	missense_variant	56	1462	gi|508723963|gb|EOY15860.1| PLATZ transcription factor family protein isoform 3, partial	267	2.08e-131	459.756	GO:0010286 heat acclimation	GO:0005739 mitochondrion	-	-	pfam04640 PLATZ | pfam00643 zf-B_box	GO & Domain
Contig2410	14	A	T	intergenic_region	45	711	gi|498932843|ref|XP_004519486.1| PREDICTED: 60S ribosomal protein L15-like isoform X1	204	2.64e-139	485.972	GO:0006412 translation | GO:0042254 ribosome biogenesis	GO:0022625 cytosolic large ribosomal subunit	GO:0003735 structural constituent of ribosome	-	pfam00827 Ribosomal_L15e	GO & Domain
Contig2411	627	T	C	synonymous_variant	168	3561	gi|359486840|ref|XP_002284223.2| PREDICTED: ABC transporter B family member 20-like	1024	0	1986.1	GO:0010048 vernalization response | GO:0010541 acropetal auxin transport | GO:0043481 anthocyanin accumulation in tissues in response to UV light | GO:0010540 basipetal auxin transport | GO:0006487 protein N-linked glycosylation | GO:0010315 auxin efflux | GO:0006200 ATP catabolic process | GO:0048440 carpel development | GO:0006855 drug transmembrane transport	GO:0016021 integral to membrane | GO:0009506 plasmodesma | GO:0005886 plasma membrane | GO:0005634 nucleus	GO:0010329 auxin efflux transmembrane transporter activity | GO:0008559 xenobiotic-transporting ATPase activity | GO:0005524 ATP binding	-	pfam00664 ABC_membrane | pfam00005 ABC_tran	GO & Domain
Contig2420	944	A	C	missense_variant	214	1783	gi|225458615|ref|XP_002282788.1| PREDICTED: abscisic acid 8'-hydroxylase 4	453	1.32e-249	852.117	GO:0055114 oxidation-reduction process | GO:0009687 abscisic acid metabolic process | GO:0010114 response to red light | GO:0048838 release of seed from dormancy | GO:0006118 electron transport	GO:0005576 extracellular region	GO:0010295 (+)-abscisic acid 8'-hydroxylase activity | GO:0009055 electron carrier activity | GO:0019825 oxygen binding | GO:0020037 heme binding | GO:0005506 iron ion binding	1.14.13.93	pfam00067 p450	GO & Enzyme & Domain
Contig2421	1347	C	A	synonymous_variant	222	1859	gi|30349804|emb|CAD30830.1| monosaccharide-H+ symporter	520	2.26e-308	1047.19	GO:0034219 carbohydrate transmembrane transport | GO:0015749 monosaccharide transport | GO:0055114 oxidation-reduction process | GO:0009627 systemic acquired resistance | GO:0031347 regulation of defense response | GO:0009624 response to nematode	GO:0016021 integral to membrane | GO:0009506 plasmodesma | GO:0005773 vacuole | GO:0005634 nucleus | GO:0005886 plasma membrane	GO:0032440 2-alkenal reductase [NAD(P)] activity | GO:0015145 monosaccharide transmembrane transporter activity | GO:0005351 sugar:hydrogen symporter activity	-	pfam00083 Sugar_tr | pfam07690 MFS_1 | pfam13347 MFS_2	GO & Domain
Contig2422	996	G	T	synonymous_variant	4	1757	gi|508702012|gb|EOX93908.1| Ubiquitin carboxyl-terminal hydrolase family protein isoform 1	374	5.05e-203	697.483	GO:0015824 proline transport | GO:0006979 response to oxidative stress	-	-	-	pfam11955 PORR	GO & Domain
Contig2423	460	G	T	missense_variant	228	1219	gi|462405396|gb|EMJ10860.1| hypothetical protein PRUPE_ppa012129mg	157	6.08e-98	348.668	-	GO:0009507 chloroplast	-	-	pfam01894 UPF0047	GO & Domain
Contig2423	461	A	T	missense_variant	228	1219	gi|462405396|gb|EMJ10860.1| hypothetical protein PRUPE_ppa012129mg	157	6.08e-98	348.668	-	GO:0009507 chloroplast	-	-	pfam01894 UPF0047	GO & Domain
Contig2423	728	G	A	missense_variant	92	1219	gi|462405396|gb|EMJ10860.1| hypothetical protein PRUPE_ppa012129mg	157	6.08e-98	348.668	-	GO:0009507 chloroplast	-	-	pfam01894 UPF0047	GO & Domain
Contig2445	230	G	A	intergenic_region	13	1129	gi|488225434|ref|WP_002296642.1| hypothetical protein, partial	84	1.12e-39	168.706	-	-	-	-	-
Contig2449	1353	T	G	3_prime_UTR_variant	80	2844	gi|224140795|ref|XP_002323764.1| predicted protein	373	6.64e-156	541.072	-	-	-	-	pfam00656 Peptidase_C14	Domain only
Contig2457	754	G	A	missense_variant	222	1257	gi|482574486|gb|EOA38673.1| hypothetical protein CARUB_v10010629mg	130	2.88e-71	262.909	GO:0006457 protein folding | GO:0009651 response to salt stress | GO:0043622 cortical microtubule organization | GO:0006096 glycolysis | GO:0006094 gluconeogenesis | GO:0046686 response to cadmium ion	GO:0016023 cytoplasmic membrane-bounded vesicle | GO:0016272 prefoldin complex	GO:0051082 unfolded protein binding	-	pfam01920 Prefoldin_2 | pfam13476 AAA_23 | pfam07926 TPR_MLP1_2 | pfam10186 Atg14 | pfam02996 Prefoldin	GO & Domain
Contig2461	344	C	T	3_prime_UTR_variant	176	1769	gi|508709492|gb|EOY01389.1| Pentatricopeptide repeat 336, putative	395	1.12e-165	573.509	-	GO:0005739 mitochondrion | GO:0009536 plastid	-	-	pfam13041 PPR_2 | pfam12854 PPR_1 | pfam01535 PPR	GO & Domain
Contig2461	356	A	C	3_prime_UTR_variant	192	1769	gi|508709492|gb|EOY01389.1| Pentatricopeptide repeat 336, putative	395	1.12e-165	573.509	-	GO:0005739 mitochondrion | GO:0009536 plastid	-	-	pfam13041 PPR_2 | pfam12854 PPR_1 | pfam01535 PPR	GO & Domain
Contig2461	357	G	A	3_prime_UTR_variant	194	1769	gi|508709492|gb|EOY01389.1| Pentatricopeptide repeat 336, putative	395	1.12e-165	573.509	-	GO:0005739 mitochondrion | GO:0009536 plastid	-	-	pfam13041 PPR_2 | pfam12854 PPR_1 | pfam01535 PPR	GO & Domain
Contig2461	380	C	T	3_prime_UTR_variant	200	1769	gi|508709492|gb|EOY01389.1| Pentatricopeptide repeat 336, putative	395	1.12e-165	573.509	-	GO:0005739 mitochondrion | GO:0009536 plastid	-	-	pfam13041 PPR_2 | pfam12854 PPR_1 | pfam01535 PPR	GO & Domain
Contig2461	396	C	A	3_prime_UTR_variant	199	1769	gi|508709492|gb|EOY01389.1| Pentatricopeptide repeat 336, putative	395	1.12e-165	573.509	-	GO:0005739 mitochondrion | GO:0009536 plastid	-	-	pfam13041 PPR_2 | pfam12854 PPR_1 | pfam01535 PPR	GO & Domain
Contig2461	397	G	A	3_prime_UTR_variant	190	1769	gi|508709492|gb|EOY01389.1| Pentatricopeptide repeat 336, putative	395	1.12e-165	573.509	-	GO:0005739 mitochondrion | GO:0009536 plastid	-	-	pfam13041 PPR_2 | pfam12854 PPR_1 | pfam01535 PPR	GO & Domain
Contig2461	1298	A	G	synonymous_variant	81	1769	gi|508709492|gb|EOY01389.1| Pentatricopeptide repeat 336, putative	395	1.12e-165	573.509	-	GO:0005739 mitochondrion | GO:0009536 plastid	-	-	pfam13041 PPR_2 | pfam12854 PPR_1 | pfam01535 PPR	GO & Domain
Contig2461	1319	G	C	synonymous_variant	105	1769	gi|508709492|gb|EOY01389.1| Pentatricopeptide repeat 336, putative	395	1.12e-165	573.509	-	GO:0005739 mitochondrion | GO:0009536 plastid	-	-	pfam13041 PPR_2 | pfam12854 PPR_1 | pfam01535 PPR	GO & Domain
Contig2461	1349	G	C	synonymous_variant	171	1769	gi|508709492|gb|EOY01389.1| Pentatricopeptide repeat 336, putative	395	1.12e-165	573.509	-	GO:0005739 mitochondrion | GO:0009536 plastid	-	-	pfam13041 PPR_2 | pfam12854 PPR_1 | pfam01535 PPR	GO & Domain
Contig2462	486	T	C	synonymous_variant	78	1862	gi|508714765|gb|EOY06662.1| Associated molecule with the SH3 domain of STAM 3 isoform 1	498	8.22e-251	856.116	GO:0090316 positive regulation of intracellular protein transport | GO:0071108 protein K48-linked deubiquitination | GO:0070536 protein K63-linked deubiquitination | GO:0044090 positive regulation of vacuole organization | GO:0006897 endocytosis	GO:0016021 integral to membrane	-	-	pfam01398 JAB	GO & Domain
Contig2462	750	T	G	missense_variant	121	1862	gi|508714765|gb|EOY06662.1| Associated molecule with the SH3 domain of STAM 3 isoform 1	498	8.22e-251	856.116	GO:0090316 positive regulation of intracellular protein transport | GO:0071108 protein K48-linked deubiquitination | GO:0070536 protein K63-linked deubiquitination | GO:0044090 positive regulation of vacuole organization | GO:0006897 endocytosis	GO:0016021 integral to membrane	-	-	pfam01398 JAB	GO & Domain
Contig2468	478	G	T	missense_variant	34	972	gi|508782070|gb|EOY29326.1| Sas10/Utp3/C1D family	199	2.33e-85	306.899	-	GO:0005634 nucleus	-	-	-	GO only
Contig2471	1039	T	G	missense_variant	13	1477	gi|449453660|ref|XP_004144574.1| PREDICTED: uncharacterized protein LOC101220368	223	3.66e-103	365.998	GO:0032259 methylation | GO:0055114 oxidation-reduction process	-	GO:0016491 oxidoreductase activity | GO:0005506 iron ion binding | GO:0010181 FMN binding | GO:0008168 methyltransferase activity	-	pfam08241 Methyltransf_11 | pfam13649 Methyltransf_25	GO & Domain
Contig2476	962	G	A	missense_variant	125	1357	gi|508709205|gb|EOY01102.1| Uncharacterized protein TCM_011054	314	4.88e-156	541.516	-	GO:0005739 mitochondrion	-	-	-	GO only
Contig2479	1245	C	A	missense_variant	221	2364	gi|508720358|gb|EOY12255.1| Galactose-1-phosphate guanylyltransferases,GDP-D-glucose phosphorylases,quercetin 4\'-O-glucosyltransferases	446	6.38e-245	836.565	GO:0009753 response to jasmonic acid stimulus | GO:0010193 response to ozone | GO:0042742 defense response to bacterium | GO:0009408 response to heat | GO:0052544 defense response by callose deposition in cell wall | GO:0019853 L-ascorbic acid biosynthetic process | GO:0006000 fructose metabolic process | GO:0006013 mannose metabolic process	GO:0005634 nucleus	GO:0010474 glucose-1-phosphate guanylyltransferase (GDP) activity | GO:0010471 GDP-galactose:mannose-1-phosphate guanylyltransferase activity | GO:0010475 galactose-1-phosphate guanylyltransferase (GDP) activity | GO:0080048 GDP-D-glucose phosphorylase activity | GO:0008928 mannose-1-phosphate guanylyltransferase (GDP) activity | GO:0010473 GDP-galactose:myoinositol-1-phosphate guanylyltransferas…	-	-	GO only
Contig2479	1645	C	T	synonymous_variant	221	2364	gi|508720358|gb|EOY12255.1| Galactose-1-phosphate guanylyltransferases,GDP-D-glucose phosphorylases,quercetin 4\'-O-glucosyltransferases	446	6.38e-245	836.565	GO:0009753 response to jasmonic acid stimulus | GO:0010193 response to ozone | GO:0042742 defense response to bacterium | GO:0009408 response to heat | GO:0052544 defense response by callose deposition in cell wall | GO:0019853 L-ascorbic acid biosynthetic process | GO:0006000 fructose metabolic process | GO:0006013 mannose metabolic process	GO:0005634 nucleus	GO:0010474 glucose-1-phosphate guanylyltransferase (GDP) activity | GO:0010471 GDP-galactose:mannose-1-phosphate guanylyltransferase activity | GO:0010475 galactose-1-phosphate guanylyltransferase (GDP) activity | GO:0080048 GDP-D-glucose phosphorylase activity | GO:0008928 mannose-1-phosphate guanylyltransferase (GDP) activity | GO:0010473 GDP-galactose:myoinositol-1-phosphate guanylyltransferas…	-	-	GO only
Contig2479	2211	A	T	3_prime_UTR_variant	82	2364	gi|508720358|gb|EOY12255.1| Galactose-1-phosphate guanylyltransferases,GDP-D-glucose phosphorylases,quercetin 4\'-O-glucosyltransferases	446	6.38e-245	836.565	GO:0009753 response to jasmonic acid stimulus | GO:0010193 response to ozone | GO:0042742 defense response to bacterium | GO:0009408 response to heat | GO:0052544 defense response by callose deposition in cell wall | GO:0019853 L-ascorbic acid biosynthetic process | GO:0006000 fructose metabolic process | GO:0006013 mannose metabolic process	GO:0005634 nucleus	GO:0010474 glucose-1-phosphate guanylyltransferase (GDP) activity | GO:0010471 GDP-galactose:mannose-1-phosphate guanylyltransferase activity | GO:0010475 galactose-1-phosphate guanylyltransferase (GDP) activity | GO:0080048 GDP-D-glucose phosphorylase activity | GO:0008928 mannose-1-phosphate guanylyltransferase (GDP) activity | GO:0010473 GDP-galactose:myoinositol-1-phosphate guanylyltransferas…	-	-	GO only
Contig2479	2266	T	C	3_prime_UTR_variant	74	2364	gi|508720358|gb|EOY12255.1| Galactose-1-phosphate guanylyltransferases,GDP-D-glucose phosphorylases,quercetin 4\'-O-glucosyltransferases	446	6.38e-245	836.565	GO:0009753 response to jasmonic acid stimulus | GO:0010193 response to ozone | GO:0042742 defense response to bacterium | GO:0009408 response to heat | GO:0052544 defense response by callose deposition in cell wall | GO:0019853 L-ascorbic acid biosynthetic process | GO:0006000 fructose metabolic process | GO:0006013 mannose metabolic process	GO:0005634 nucleus	GO:0010474 glucose-1-phosphate guanylyltransferase (GDP) activity | GO:0010471 GDP-galactose:mannose-1-phosphate guanylyltransferase activity | GO:0010475 galactose-1-phosphate guanylyltransferase (GDP) activity | GO:0080048 GDP-D-glucose phosphorylase activity | GO:0008928 mannose-1-phosphate guanylyltransferase (GDP) activity | GO:0010473 GDP-galactose:myoinositol-1-phosphate guanylyltransferas…	-	-	GO only
Contig2482	101	T	C	missense_variant	43	1557	gi|356572746|ref|XP_003554527.1| PREDICTED: epoxide hydrolase 2-like	317	1.01e-177	613.501	GO:0006805 xenobiotic metabolic process | GO:0009636 response to toxin	GO:0005777 peroxisome	GO:0004301 epoxide hydrolase activity | GO:0033961 cis-stilbene-oxide hydrolase activity | GO:0004715 non-membrane spanning protein tyrosine kinase activity	-	pfam12697 Abhydrolase_6 | pfam00561 Abhydrolase_1 | pfam12695 Abhydrolase_5	GO & Domain
Contig2489	692	G	A	5_prime_UTR_premature_start_codon_gain_variant	7	1263	gi|302746510|gb|ADL62869.1| golgi membrane protein sb140	249	1.5e-133	466.865	GO:0016192 vesicle-mediated transport	GO:0016020 membrane | GO:0009507 chloroplast	-	-	pfam04893 Yip1 | pfam06197 DUF998	GO & Domain
Contig2496	546	C	G	missense_variant	158	873	gi|449441834|ref|XP_004138687.1| PREDICTED: transcription initiation factor TFIID subunit 10-like	135	2.19e-76	277.128	GO:0006355 regulation of transcription, DNA-dependent | GO:0006352 transcription initiation, DNA-dependent | GO:0000394 RNA splicing, via endonucleolytic cleavage and ligation | GO:0006366 transcription from RNA polymerase II promoter | GO:0006446 regulation of translational initiation	GO:0005634 nucleus | GO:0005840 ribosome | GO:0005667 transcription factor complex	GO:0003743 translation initiation factor activity | GO:0003700 sequence-specific DNA binding transcription factor activity	-	pfam03540 TFIID_30kDa	GO & Domain
Contig2498	467	C	A	intergenic_region	24	1177	-	-	-	-	-	-	-	-	-
Contig2498	470	T	G	intergenic_region	16	1177	-	-	-	-	-	-	-	-	-
Contig2499	176	C	G	intergenic_region	28	613	gi|147769830|emb|CAN61277.1| hypothetical protein VITISV_002607	100	9.58e-20	104.72	GO:0010048 vernalization response | GO:0016226 iron-sulfur cluster assembly | GO:0019288 isopentenyl diphosphate biosynthetic process, mevalonate-independent pathway | GO:0010027 thylakoid membrane organization | GO:0010228 vegetative to reproductive phase transition of meristem | GO:0048481 ovule development | GO:0009793 embryo development ending in seed dormancy	GO:0009579 thylakoid | GO:0009570 chloroplast stroma	GO:0003723 RNA binding | GO:0000166 nucleotide binding	-	pfam05938 Self-incomp_S1	GO & Domain
Contig2499	331	G	A	intergenic_region	131	613	gi|147769830|emb|CAN61277.1| hypothetical protein VITISV_002607	100	9.58e-20	104.72	GO:0010048 vernalization response | GO:0016226 iron-sulfur cluster assembly | GO:0019288 isopentenyl diphosphate biosynthetic process, mevalonate-independent pathway | GO:0010027 thylakoid membrane organization | GO:0010228 vegetative to reproductive phase transition of meristem | GO:0048481 ovule development | GO:0009793 embryo development ending in seed dormancy	GO:0009579 thylakoid | GO:0009570 chloroplast stroma	GO:0003723 RNA binding | GO:0000166 nucleotide binding	-	pfam05938 Self-incomp_S1	GO & Domain
Contig2499	369	A	G	intergenic_region	115	613	gi|147769830|emb|CAN61277.1| hypothetical protein VITISV_002607	100	9.58e-20	104.72	GO:0010048 vernalization response | GO:0016226 iron-sulfur cluster assembly | GO:0019288 isopentenyl diphosphate biosynthetic process, mevalonate-independent pathway | GO:0010027 thylakoid membrane organization | GO:0010228 vegetative to reproductive phase transition of meristem | GO:0048481 ovule development | GO:0009793 embryo development ending in seed dormancy	GO:0009579 thylakoid | GO:0009570 chloroplast stroma	GO:0003723 RNA binding | GO:0000166 nucleotide binding	-	pfam05938 Self-incomp_S1	GO & Domain
Contig2508	877	C	T	synonymous_variant	110	2502	gi|508723573|gb|EOY15470.1| RAB geranylgeranyl transferase alpha subunit 1, putative isoform 1	692	1.24e-289	984.977	GO:0018342 protein prenylation | GO:0046686 response to cadmium ion | GO:0006810 transport	GO:0005886 plasma membrane | GO:0005829 cytosol	GO:0008318 protein prenyltransferase activity	-	pfam13855 LRR_8 | pfam01239 PPTA | pfam12799 LRR_4	GO & Domain
Contig2508	1514	A	G	missense_variant	222	2502	gi|508723573|gb|EOY15470.1| RAB geranylgeranyl transferase alpha subunit 1, putative isoform 1	692	1.24e-289	984.977	GO:0018342 protein prenylation | GO:0046686 response to cadmium ion | GO:0006810 transport	GO:0005886 plasma membrane | GO:0005829 cytosol	GO:0008318 protein prenyltransferase activity	-	pfam13855 LRR_8 | pfam01239 PPTA | pfam12799 LRR_4	GO & Domain
Contig2511	1600	A	T	3_prime_UTR_variant	94	2072	gi|462422061|gb|EMJ26324.1| hypothetical protein PRUPE_ppa002589mg	497	1.44e-273	931.655	-	GO:0005739 mitochondrion	GO:0003676 nucleic acid binding | GO:0030247 polysaccharide binding | GO:0000166 nucleotide binding	-	pfam13041 PPR_2 | pfam12854 PPR_1 | pfam01535 PPR | pfam13812 PPR_3	GO & Domain
Contig2515	904	C	G	missense_variant	166	1161	gi|356576223|ref|XP_003556233.1| PREDICTED: uncharacterized protein LOC100816118	268	2.59e-141	492.638	GO:0042967 acyl-carrier-protein biosynthetic process	GO:0005634 nucleus | GO:0009536 plastid	GO:0008080 N-acetyltransferase activity	-	pfam00583 Acetyltransf_1 | pfam13508 Acetyltransf_7	GO & Domain
Contig2516	408	A	G	missense_variant	185	950	gi|255557947|ref|XP_002520002.1| conserved hypothetical protein	210	9.06e-105	371.33	-	GO:0005576 extracellular region | GO:0016023 cytoplasmic membrane-bounded vesicle | GO:0005886 plasma membrane	-	-	pfam06749 DUF1218	GO & Domain
Contig2521	120	A	G	3_prime_UTR_variant	40	2236	gi|359496529|ref|XP_002272810.2| PREDICTED: protein MID1-COMPLEMENTING ACTIVITY 1-like	420	3.91e-231	790.796	GO:0006655 phosphatidylglycerol biosynthetic process | GO:0007638 mechanosensory behavior | GO:0070509 calcium ion import | GO:0007020 microtubule nucleation | GO:0019344 cysteine biosynthetic process | GO:0048528 post-embryonic root development | GO:0007231 osmosensory signaling pathway | GO:0033500 carbohydrate homeostasis	GO:0005887 integral to plasma membrane	-	-	pfam04749 PLAC8	GO & Domain
Contig2526	1178	C	T	missense_variant	6	1671	gi|470116042|ref|XP_004294195.1| PREDICTED: ankyrin repeat-containing protein At5g02620-like isoform 1	399	5.27e-80	289.125	GO:0015074 DNA integration	-	GO:0003676 nucleic acid binding | GO:0008270 zinc ion binding	-	pfam13962 PGG | pfam12796 Ank_2 | pfam13637 Ank_4 | pfam13857 Ank_5 | pfam00023 Ank | pfam13606 Ank_3	GO & Domain
Contig2526	1185	T	C	missense_variant	32	1671	gi|470116042|ref|XP_004294195.1| PREDICTED: ankyrin repeat-containing protein At5g02620-like isoform 1	399	5.27e-80	289.125	GO:0015074 DNA integration	-	GO:0003676 nucleic acid binding | GO:0008270 zinc ion binding	-	pfam13962 PGG | pfam12796 Ank_2 | pfam13637 Ank_4 | pfam13857 Ank_5 | pfam00023 Ank | pfam13606 Ank_3	GO & Domain
Contig2530	60	T	A	5_prime_UTR_variant	63	1202	gi|508714778|gb|EOY06675.1| Ras-related small GTP-binding family protein	193	9.22e-120	421.097	GO:0007264 small GTPase mediated signal transduction | GO:0006888 ER to Golgi vesicle-mediated transport | GO:0006886 intracellular protein transport	GO:0005829 cytosol | GO:0016023 cytoplasmic membrane-bounded vesicle | GO:0009507 chloroplast | GO:0005783 endoplasmic reticulum | GO:0005794 Golgi apparatus | GO:0005886 plasma membrane	GO:0005215 transporter activity | GO:0005525 GTP binding	-	pfam00025 Arf	GO & Domain
Contig2530	458	T	C	missense_variant	186	1202	gi|508714778|gb|EOY06675.1| Ras-related small GTP-binding family protein	193	9.22e-120	421.097	GO:0007264 small GTPase mediated signal transduction | GO:0006888 ER to Golgi vesicle-mediated transport | GO:0006886 intracellular protein transport	GO:0005829 cytosol | GO:0016023 cytoplasmic membrane-bounded vesicle | GO:0009507 chloroplast | GO:0005783 endoplasmic reticulum | GO:0005794 Golgi apparatus | GO:0005886 plasma membrane	GO:0005215 transporter activity | GO:0005525 GTP binding	-	pfam00025 Arf	GO & Domain
Contig2551	278	A	G	missense_variant	82	531	gi|147805416|emb|CAN67438.1| hypothetical protein VITISV_020351	140	2.27e-65	243.357	GO:0009827 plant-type cell wall modification | GO:0009860 pollen tube growth	-	-	-	pfam00168 C2	GO & Domain
Contig2562	476	C	T	missense_variant	167	1179	gi|508718617|gb|EOY10514.1| Membrin, putative	223	6.19e-113	398.435	GO:0006891 intra-Golgi vesicle-mediated transport | GO:0050708 regulation of protein secretion | GO:0045088 regulation of innate immune response	GO:0016021 integral to membrane | GO:0000139 Golgi membrane | GO:0005795 Golgi stack | GO:0005789 endoplasmic reticulum membrane	GO:0005484 SNAP receptor activity	-	pfam12352 V-SNARE_C	GO & Domain
Contig2571	119	T	C	5_prime_UTR_variant	189	1711	gi|388523249|gb|AFK49677.1| nuclear transcription factor Y subunit C8	286	3.46e-126	442.426	GO:0006355 regulation of transcription, DNA-dependent | GO:0016114 terpenoid biosynthetic process	GO:0005829 cytosol | GO:0005634 nucleus | GO:0005667 transcription factor complex	GO:0043565 sequence-specific DNA binding | GO:0003700 sequence-specific DNA binding transcription factor activity | GO:0046982 protein heterodimerization activity	-	pfam00808 CBFD_NFYB_HMF	GO & Domain
Contig2575	78	A	G	5_prime_UTR_variant	135	1130	gi|462398048|gb|EMJ03716.1| hypothetical protein PRUPE_ppa010911mg	230	2.16e-110	389.993	GO:0006661 phosphatidylinositol biosynthetic process	GO:0016023 cytoplasmic membrane-bounded vesicle | GO:0016021 integral to membrane | GO:0005739 mitochondrion	-	-	pfam05608 DUF778	GO & Domain
Contig2575	306	A	G	synonymous_variant	170	1130	gi|462398048|gb|EMJ03716.1| hypothetical protein PRUPE_ppa010911mg	230	2.16e-110	389.993	GO:0006661 phosphatidylinositol biosynthetic process	GO:0016023 cytoplasmic membrane-bounded vesicle | GO:0016021 integral to membrane | GO:0005739 mitochondrion	-	-	pfam05608 DUF778	GO & Domain
Contig2576	418	G	C	missense_variant	155	1516	gi|508715436|gb|EOY07333.1| High cyclic electron flow 1	403	5.62e-225	770.356	GO:0006098 pentose-phosphate shunt | GO:0010218 response to far red light | GO:0016117 carotenoid biosynthetic process | GO:0035304 regulation of protein dephosphorylation | GO:0043085 positive regulation of catalytic activity | GO:0019252 starch biosynthetic process | GO:0010114 response to red light | GO:0030003 cellular cation homeostasis | GO:0010207 photosystem II assembly | GO:0009902 chlor…	GO:0048046 apoplast | GO:0010319 stromule | GO:0009570 chloroplast stroma	GO:0032440 2-alkenal reductase [NAD(P)] activity | GO:0042132 fructose 1,6-bisphosphate 1-phosphatase activity | GO:0046872 metal ion binding	3.1.3.11	pfam00316 FBPase	GO & Enzyme & Domain
Contig2576	1107	C	G	synonymous_variant	85	1516	gi|508715436|gb|EOY07333.1| High cyclic electron flow 1	403	5.62e-225	770.356	GO:0006098 pentose-phosphate shunt | GO:0010218 response to far red light | GO:0016117 carotenoid biosynthetic process | GO:0035304 regulation of protein dephosphorylation | GO:0043085 positive regulation of catalytic activity | GO:0019252 starch biosynthetic process | GO:0010114 response to red light | GO:0030003 cellular cation homeostasis | GO:0010207 photosystem II assembly | GO:0009902 chlor…	GO:0048046 apoplast | GO:0010319 stromule | GO:0009570 chloroplast stroma	GO:0032440 2-alkenal reductase [NAD(P)] activity | GO:0042132 fructose 1,6-bisphosphate 1-phosphatase activity | GO:0046872 metal ion binding	3.1.3.11	pfam00316 FBPase	GO & Enzyme & Domain
Contig2578	835	C	T	missense_variant	156	1000	gi|308080117|ref|NP_001183498.1| hypothetical protein	137	1.94e-32	146.045	GO:0030001 metal ion transport	-	GO:0046872 metal ion binding	-	pfam00403 HMA	GO & Domain
Contig2587	316	G	A	synonymous_variant	80	1384	gi|224129114|ref|XP_002320504.1| predicted protein	372	5.75e-138	481.529	GO:0010363 regulation of plant-type hypersensitive response | GO:0009625 response to insect | GO:0009862 systemic acquired resistance, salicylic acid mediated signaling pathway | GO:0031348 negative regulation of defense response | GO:0009963 positive regulation of flavonoid biosynthetic process | GO:0006612 protein targeting to membrane	GO:0016021 integral to membrane | GO:0005886 plasma membrane	GO:0004497 monooxygenase activity	-	pfam04526 DUF568 | pfam03188 Cytochrom_B561 | pfam10348 DUF2427	GO & Domain
Contig2588	103	A	G	intergenic_region	193	755	gi|462412823|gb|EMJ17872.1| hypothetical protein PRUPE_ppb004684mg	188	2.46e-79	286.903	GO:0006334 nucleosome assembly | GO:0009877 nodulation	GO:0000786 nucleosome	GO:0003677 DNA binding	-	-	GO only
Contig2604	139	A	T	missense_variant	45	1760	gi|508700509|gb|EOX92405.1| Carbamoyl phosphate synthetase A isoform 1	422	2.27e-240	821.457	GO:0001510 RNA methylation | GO:0006164 purine nucleotide biosynthetic process | GO:0009220 pyrimidine ribonucleotide biosynthetic process | GO:0006543 glutamine catabolic process | GO:0016036 cellular response to phosphate starvation | GO:0070409 carbamoyl phosphate biosynthetic process | GO:0006206 pyrimidine base metabolic process | GO:0006536 glutamate metabolic process	GO:0005951 carbamoyl-phosphate synthase complex | GO:0009570 chloroplast stroma	GO:0004088 carbamoyl-phosphate synthase (glutamine-hydrolyzing) activity	6.3.5.5	pfam00988 CPSase_sm_chain | pfam00117 GATase | pfam07722 Peptidase_C26	GO & Enzyme & Domain
Contig2604	153	T	C	missense_variant	67	1760	gi|508700509|gb|EOX92405.1| Carbamoyl phosphate synthetase A isoform 1	422	2.27e-240	821.457	GO:0001510 RNA methylation | GO:0006164 purine nucleotide biosynthetic process | GO:0009220 pyrimidine ribonucleotide biosynthetic process | GO:0006543 glutamine catabolic process | GO:0016036 cellular response to phosphate starvation | GO:0070409 carbamoyl phosphate biosynthetic process | GO:0006206 pyrimidine base metabolic process | GO:0006536 glutamate metabolic process	GO:0005951 carbamoyl-phosphate synthase complex | GO:0009570 chloroplast stroma	GO:0004088 carbamoyl-phosphate synthase (glutamine-hydrolyzing) activity	6.3.5.5	pfam00988 CPSase_sm_chain | pfam00117 GATase | pfam07722 Peptidase_C26	GO & Enzyme & Domain
Contig2604	728	T	C	synonymous_variant	222	1760	gi|508700509|gb|EOX92405.1| Carbamoyl phosphate synthetase A isoform 1	422	2.27e-240	821.457	GO:0001510 RNA methylation | GO:0006164 purine nucleotide biosynthetic process | GO:0009220 pyrimidine ribonucleotide biosynthetic process | GO:0006543 glutamine catabolic process | GO:0016036 cellular response to phosphate starvation | GO:0070409 carbamoyl phosphate biosynthetic process | GO:0006206 pyrimidine base metabolic process | GO:0006536 glutamate metabolic process	GO:0005951 carbamoyl-phosphate synthase complex | GO:0009570 chloroplast stroma	GO:0004088 carbamoyl-phosphate synthase (glutamine-hydrolyzing) activity	6.3.5.5	pfam00988 CPSase_sm_chain | pfam00117 GATase | pfam07722 Peptidase_C26	GO & Enzyme & Domain
Contig2605	913	A	G	synonymous_variant	51	1678	gi|255557601|ref|XP_002519830.1| DNA binding protein, putative	324	2.41e-132	462.866	GO:0006355 regulation of transcription, DNA-dependent | GO:0048439 flower morphogenesis | GO:0048438 floral whorl development | GO:0007389 pattern specification process	GO:0005829 cytosol | GO:0005634 nucleus	GO:0003677 DNA binding	-	pfam03479 DUF296	GO & Domain
Contig2624	432	C	A	synonymous_variant	18	502	gi|498981588|ref|XP_004529646.1| PREDICTED: 40S ribosomal protein S14-like	151	2.89e-95	339.781	GO:0006412 translation | GO:0042254 ribosome biogenesis	GO:0005840 ribosome	GO:0003735 structural constituent of ribosome	-	pfam00411 Ribosomal_S11	GO & Domain
Contig2627	1606	T	A	missense_variant	91	3079	gi|508785995|gb|EOY33251.1| Disease resistance protein family, putative	877	8.22e-234	799.683	GO:0006952 defense response | GO:0006470 protein dephosphorylation	-	GO:0043531 ADP binding | GO:0004721 phosphoprotein phosphatase activity | GO:0005524 ATP binding | GO:0017111 nucleoside-triphosphatase activity	-	pfam00931 NB-ARC | pfam13855 LRR_8 | pfam12799 LRR_4	GO & Domain
Contig2632	351	T	C	synonymous_variant	74	1819	gi|225455972|ref|XP_002278538.1| PREDICTED: G-type lectin S-receptor-like serine/threonine-protein kinase B120	373	1.47e-203	699.26	GO:0009693 ethylene biosynthetic process | GO:0000186 activation of MAPKK activity | GO:0048544 recognition of pollen | GO:0007178 transmembrane receptor protein serine/threonine kinase signaling pathway | GO:0009069 serine family amino acid metabolic process	GO:0005739 mitochondrion	GO:0050254 rhodopsin kinase activity | GO:0005524 ATP binding | GO:0004709 MAP kinase kinase kinase activity | GO:0030246 carbohydrate binding	2.7.11.1	pfam00069 Pkinase | pfam07714 Pkinase_Tyr	GO & Enzyme & Domain
Contig2643	394	T	G	intergenic_region	152	683	-	-	-	-	-	-	-	-	-
Contig2643	395	T	C	intergenic_region	154	683	-	-	-	-	-	-	-	-	-
Contig2664	478	A	G	synonymous_variant	85	901	gi|498932027|ref|XP_004519295.1| PREDICTED: 60S ribosomal protein L7-like	258	2.16e-161	559.29	-	GO:0005840 ribosome	-	-	pfam08079 Ribosomal_L30_N | pfam00327 Ribosomal_L30	GO & Domain
Contig2664	508	T	G	synonymous_variant	22	901	gi|498932027|ref|XP_004519295.1| PREDICTED: 60S ribosomal protein L7-like	258	2.16e-161	559.29	-	GO:0005840 ribosome	-	-	pfam08079 Ribosomal_L30_N | pfam00327 Ribosomal_L30	GO & Domain
Contig2692	115	A	T	5_prime_UTR_variant	83	1279	gi|462401332|gb|EMJ06889.1| hypothetical protein PRUPE_ppa009697mg	277	9.74e-114	401.101	-	GO:0005739 mitochondrion | GO:0005634 nucleus	GO:0008270 zinc ion binding	-	pfam07926 TPR_MLP1_2	GO & Domain
Contig2701	1019	T	G	intergenic_region	108	1544	gi|508708593|gb|EOY00490.1| Uncharacterized protein TCM_010371	277	5.72e-77	279.794	GO:0035556 intracellular signal transduction | GO:0009611 response to wounding | GO:0009612 response to mechanical stimulus | GO:0010200 response to chitin | GO:0002679 respiratory burst involved in defense response | GO:0010286 heat acclimation | GO:0009873 ethylene mediated signaling pathway	-	-	-	pfam07816 DUF1645	GO & Domain
Contig2705	681	A	C	missense_variant	221	1137	gi|255540725|ref|XP_002511427.1| conserved hypothetical protein	258	1.94e-139	486.417	-	GO:0005739 mitochondrion | GO:0016020 membrane	-	-	pfam04307 DUF457	GO & Domain
Contig2721	302	A	G	3_prime_UTR_variant	93	1520	gi|470122786|ref|XP_004297419.1| PREDICTED: vacuolar iron transporter 1-like	243	9.55e-133	464.199	GO:0006880 intracellular sequestering of iron ion | GO:0034755 iron ion transmembrane transport	GO:0005774 vacuolar membrane | GO:0016021 integral to membrane	GO:0005381 iron ion transmembrane transporter activity	-	pfam01988 VIT1	GO & Domain
Contig2721	1313	G	A	synonymous_variant	14	1520	gi|470122786|ref|XP_004297419.1| PREDICTED: vacuolar iron transporter 1-like	243	9.55e-133	464.199	GO:0006880 intracellular sequestering of iron ion | GO:0034755 iron ion transmembrane transport	GO:0005774 vacuolar membrane | GO:0016021 integral to membrane	GO:0005381 iron ion transmembrane transporter activity	-	pfam01988 VIT1	GO & Domain
Contig2722	171	C	T	3_prime_UTR_variant	52	1508	gi|508718835|gb|EOY10732.1| NAC domain containing protein 47, putative isoform 2	351	5.55e-125	438.427	GO:0006355 regulation of transcription, DNA-dependent | GO:0010260 organ senescence | GO:0006865 amino acid transport	GO:0005634 nucleus | GO:0005667 transcription factor complex	GO:0003677 DNA binding | GO:0003700 sequence-specific DNA binding transcription factor activity	-	pfam02365 NAM	GO & Domain
Contig2726	102	C	G	synonymous_variant	101	1315	gi|224143032|ref|XP_002324826.1| predicted protein	268	5.18e-60	230.027	-	GO:0005739 mitochondrion	-	-	-	GO only
Contig2738	246	G	T	3_prime_UTR_variant	165	1925	gi|225439346|ref|XP_002270321.1| PREDICTED: fasciclin-like arabinogalactan protein 17	455	1.67e-240	821.901	GO:0007155 cell adhesion	GO:0005576 extracellular region | GO:0005773 vacuole	-	-	pfam02469 Fasciclin	GO & Domain
Contig2740	405	A	C	intergenic_region	108	657	gi|498987957|ref|XP_004531233.1| PREDICTED: neuropeptide-like 4-like	66	1.99e-37	160.708	-	-	-	-	-
Contig2747	138	C	A	3_prime_UTR_variant	6	1095	gi|356516992|ref|XP_003527174.1| PREDICTED: probable 26S proteasome regulatory subunit p27-like isoform 1	230	6.9e-101	358.444	GO:0043161 proteasomal ubiquitin-dependent protein catabolic process | GO:0051510 regulation of unidimensional cell growth | GO:0035556 intracellular signal transduction | GO:0043248 proteasome assembly | GO:0051788 response to misfolded protein | GO:0042023 DNA endoreduplication	GO:0005838 proteasome regulatory particle	-	-	pfam13180 PDZ_2	GO & Domain
Contig2749	490	A	G	synonymous_variant	24	1968	gi|462407613|gb|EMJ12947.1| hypothetical protein PRUPE_ppa006315mg	411	1.52e-250	855.227	GO:0048868 pollen tube development | GO:0052542 defense response by callose deposition | GO:0006012 galactose metabolic process | GO:0035556 intracellular signal transduction | GO:0009738 abscisic acid mediated signaling pathway | GO:0009723 response to ethylene stimulus | GO:0009225 nucleotide-sugar metabolic process | GO:0009832 plant-type cell wall biogenesis | GO:0019567 arabinose biosyntheti…	GO:0005794 Golgi apparatus	GO:0050373 UDP-arabinose 4-epimerase activity | GO:0000166 nucleotide binding | GO:0003978 UDP-glucose 4-epimerase activity | GO:0050662 coenzyme binding	5.1.3.5 | 5.1.3.2	pfam01370 Epimerase | pfam02719 Polysacc_synt_2 | pfam13950 Epimerase_Csub | pfam01073 3Beta_HSD | pfam04321 RmlD_sub_bind | pfam13460 NAD_binding_10 | pfam07993 NAD_binding_4 | pfam00106 adh_short	GO & Enzyme & Domain
Contig2752	530	G	A	synonymous_variant	10	2208	gi|508699987|gb|EOX91883.1| Concanavalin A-like lectin protein kinase family protein	642	1.55e-214	735.697	GO:0000186 activation of MAPKK activity | GO:0009069 serine family amino acid metabolic process | GO:0007178 transmembrane receptor protein serine/threonine kinase signaling pathway | GO:0007169 transmembrane receptor protein tyrosine kinase signaling pathway	GO:0009536 plastid	GO:0005524 ATP binding | GO:0004693 cyclin-dependent protein kinase activity | GO:0004709 MAP kinase kinase kinase activity | GO:0004714 transmembrane receptor protein tyrosine kinase activity | GO:0004715 non-membrane spanning protein tyrosine kinase activity | GO:0030246 carbohydrate binding	2.7.11.1	pfam00139 Lectin_legB | pfam00069 Pkinase | pfam07714 Pkinase_Tyr | pfam03388 Lectin_leg-like	GO & Enzyme & Domain
Contig2752	626	T	C	synonymous_variant	30	2208	gi|508699987|gb|EOX91883.1| Concanavalin A-like lectin protein kinase family protein	642	1.55e-214	735.697	GO:0000186 activation of MAPKK activity | GO:0009069 serine family amino acid metabolic process | GO:0007178 transmembrane receptor protein serine/threonine kinase signaling pathway | GO:0007169 transmembrane receptor protein tyrosine kinase signaling pathway	GO:0009536 plastid	GO:0005524 ATP binding | GO:0004693 cyclin-dependent protein kinase activity | GO:0004709 MAP kinase kinase kinase activity | GO:0004714 transmembrane receptor protein tyrosine kinase activity | GO:0004715 non-membrane spanning protein tyrosine kinase activity | GO:0030246 carbohydrate binding	2.7.11.1	pfam00139 Lectin_legB | pfam00069 Pkinase | pfam07714 Pkinase_Tyr | pfam03388 Lectin_leg-like	GO & Enzyme & Domain
Contig2752	650	T	C	synonymous_variant	25	2208	gi|508699987|gb|EOX91883.1| Concanavalin A-like lectin protein kinase family protein	642	1.55e-214	735.697	GO:0000186 activation of MAPKK activity | GO:0009069 serine family amino acid metabolic process | GO:0007178 transmembrane receptor protein serine/threonine kinase signaling pathway | GO:0007169 transmembrane receptor protein tyrosine kinase signaling pathway	GO:0009536 plastid	GO:0005524 ATP binding | GO:0004693 cyclin-dependent protein kinase activity | GO:0004709 MAP kinase kinase kinase activity | GO:0004714 transmembrane receptor protein tyrosine kinase activity | GO:0004715 non-membrane spanning protein tyrosine kinase activity | GO:0030246 carbohydrate binding	2.7.11.1	pfam00139 Lectin_legB | pfam00069 Pkinase | pfam07714 Pkinase_Tyr | pfam03388 Lectin_leg-like	GO & Enzyme & Domain
Contig2752	703	T	G	missense_variant	57	2208	gi|508699987|gb|EOX91883.1| Concanavalin A-like lectin protein kinase family protein	642	1.55e-214	735.697	GO:0000186 activation of MAPKK activity | GO:0009069 serine family amino acid metabolic process | GO:0007178 transmembrane receptor protein serine/threonine kinase signaling pathway | GO:0007169 transmembrane receptor protein tyrosine kinase signaling pathway	GO:0009536 plastid	GO:0005524 ATP binding | GO:0004693 cyclin-dependent protein kinase activity | GO:0004709 MAP kinase kinase kinase activity | GO:0004714 transmembrane receptor protein tyrosine kinase activity | GO:0004715 non-membrane spanning protein tyrosine kinase activity | GO:0030246 carbohydrate binding	2.7.11.1	pfam00139 Lectin_legB | pfam00069 Pkinase | pfam07714 Pkinase_Tyr | pfam03388 Lectin_leg-like	GO & Enzyme & Domain
Contig2752	704	A	G	synonymous_variant	73	2208	gi|508699987|gb|EOX91883.1| Concanavalin A-like lectin protein kinase family protein	642	1.55e-214	735.697	GO:0000186 activation of MAPKK activity | GO:0009069 serine family amino acid metabolic process | GO:0007178 transmembrane receptor protein serine/threonine kinase signaling pathway | GO:0007169 transmembrane receptor protein tyrosine kinase signaling pathway	GO:0009536 plastid	GO:0005524 ATP binding | GO:0004693 cyclin-dependent protein kinase activity | GO:0004709 MAP kinase kinase kinase activity | GO:0004714 transmembrane receptor protein tyrosine kinase activity | GO:0004715 non-membrane spanning protein tyrosine kinase activity | GO:0030246 carbohydrate binding	2.7.11.1	pfam00139 Lectin_legB | pfam00069 Pkinase | pfam07714 Pkinase_Tyr | pfam03388 Lectin_leg-like	GO & Enzyme & Domain
Contig2752	759	G	A	missense_variant	9	2208	gi|508699987|gb|EOX91883.1| Concanavalin A-like lectin protein kinase family protein	642	1.55e-214	735.697	GO:0000186 activation of MAPKK activity | GO:0009069 serine family amino acid metabolic process | GO:0007178 transmembrane receptor protein serine/threonine kinase signaling pathway | GO:0007169 transmembrane receptor protein tyrosine kinase signaling pathway	GO:0009536 plastid	GO:0005524 ATP binding | GO:0004693 cyclin-dependent protein kinase activity | GO:0004709 MAP kinase kinase kinase activity | GO:0004714 transmembrane receptor protein tyrosine kinase activity | GO:0004715 non-membrane spanning protein tyrosine kinase activity | GO:0030246 carbohydrate binding	2.7.11.1	pfam00139 Lectin_legB | pfam00069 Pkinase | pfam07714 Pkinase_Tyr | pfam03388 Lectin_leg-like	GO & Enzyme & Domain
Contig2752	842	G	A	synonymous_variant	21	2208	gi|508699987|gb|EOX91883.1| Concanavalin A-like lectin protein kinase family protein	642	1.55e-214	735.697	GO:0000186 activation of MAPKK activity | GO:0009069 serine family amino acid metabolic process | GO:0007178 transmembrane receptor protein serine/threonine kinase signaling pathway | GO:0007169 transmembrane receptor protein tyrosine kinase signaling pathway	GO:0009536 plastid	GO:0005524 ATP binding | GO:0004693 cyclin-dependent protein kinase activity | GO:0004709 MAP kinase kinase kinase activity | GO:0004714 transmembrane receptor protein tyrosine kinase activity | GO:0004715 non-membrane spanning protein tyrosine kinase activity | GO:0030246 carbohydrate binding	2.7.11.1	pfam00139 Lectin_legB | pfam00069 Pkinase | pfam07714 Pkinase_Tyr | pfam03388 Lectin_leg-like	GO & Enzyme & Domain
Contig2752	881	T	C	synonymous_variant	67	2208	gi|508699987|gb|EOX91883.1| Concanavalin A-like lectin protein kinase family protein	642	1.55e-214	735.697	GO:0000186 activation of MAPKK activity | GO:0009069 serine family amino acid metabolic process | GO:0007178 transmembrane receptor protein serine/threonine kinase signaling pathway | GO:0007169 transmembrane receptor protein tyrosine kinase signaling pathway	GO:0009536 plastid	GO:0005524 ATP binding | GO:0004693 cyclin-dependent protein kinase activity | GO:0004709 MAP kinase kinase kinase activity | GO:0004714 transmembrane receptor protein tyrosine kinase activity | GO:0004715 non-membrane spanning protein tyrosine kinase activity | GO:0030246 carbohydrate binding	2.7.11.1	pfam00139 Lectin_legB | pfam00069 Pkinase | pfam07714 Pkinase_Tyr | pfam03388 Lectin_leg-like	GO & Enzyme & Domain
Contig2755	275	A	T	3_prime_UTR_variant	131	1163	gi|462414909|gb|EMJ19646.1| hypothetical protein PRUPE_ppa011750mg	198	5.35e-129	451.757	GO:0051604 protein maturation	GO:0005634 nucleus	-	-	pfam04900 Fcf1	GO & Domain
Contig2755	518	A	G	synonymous_variant	219	1163	gi|462414909|gb|EMJ19646.1| hypothetical protein PRUPE_ppa011750mg	198	5.35e-129	451.757	GO:0051604 protein maturation	GO:0005634 nucleus	-	-	pfam04900 Fcf1	GO & Domain
Contig2767	1050	G	A	synonymous_variant	6	2681	gi|462399833|gb|EMJ05501.1| hypothetical protein PRUPE_ppa000221mg	694	0	1277.8	GO:0006486 protein glycosylation	GO:0005773 vacuole | GO:0009506 plasmodesma | GO:0016020 membrane | GO:0005739 mitochondrion	-	-	-	GO only
Contig2767	2306	G	T	missense_variant	25	2681	gi|462399833|gb|EMJ05501.1| hypothetical protein PRUPE_ppa000221mg	694	0	1277.8	GO:0006486 protein glycosylation	GO:0005773 vacuole | GO:0009506 plasmodesma | GO:0016020 membrane | GO:0005739 mitochondrion	-	-	-	GO only
Contig2772	35	G	T	missense_variant	52	1024	gi|225448619|ref|XP_002278996.1| PREDICTED: peroxidase 4	321	4.88e-156	541.516	GO:0042744 hydrogen peroxide catabolic process | GO:0055114 oxidation-reduction process | GO:0006804 peroxidase reaction	GO:0005794 Golgi apparatus | GO:0005618 cell wall | GO:0005829 cytosol | GO:0048046 apoplast	GO:0046872 metal ion binding | GO:0020037 heme binding | GO:0004601 peroxidase activity	1.11.1.7	pfam00141 peroxidase	GO & Enzyme & Domain
Contig2772	52	A	G	synonymous_variant	45	1024	gi|225448619|ref|XP_002278996.1| PREDICTED: peroxidase 4	321	4.88e-156	541.516	GO:0042744 hydrogen peroxide catabolic process | GO:0055114 oxidation-reduction process | GO:0006804 peroxidase reaction	GO:0005794 Golgi apparatus | GO:0005618 cell wall | GO:0005829 cytosol | GO:0048046 apoplast	GO:0046872 metal ion binding | GO:0020037 heme binding | GO:0004601 peroxidase activity	1.11.1.7	pfam00141 peroxidase	GO & Enzyme & Domain
Contig2772	65	A	G	missense_variant	19	1024	gi|225448619|ref|XP_002278996.1| PREDICTED: peroxidase 4	321	4.88e-156	541.516	GO:0042744 hydrogen peroxide catabolic process | GO:0055114 oxidation-reduction process | GO:0006804 peroxidase reaction	GO:0005794 Golgi apparatus | GO:0005618 cell wall | GO:0005829 cytosol | GO:0048046 apoplast	GO:0046872 metal ion binding | GO:0020037 heme binding | GO:0004601 peroxidase activity	1.11.1.7	pfam00141 peroxidase	GO & Enzyme & Domain
Contig2772	77	G	T	missense_variant	14	1024	gi|225448619|ref|XP_002278996.1| PREDICTED: peroxidase 4	321	4.88e-156	541.516	GO:0042744 hydrogen peroxide catabolic process | GO:0055114 oxidation-reduction process | GO:0006804 peroxidase reaction	GO:0005794 Golgi apparatus | GO:0005618 cell wall | GO:0005829 cytosol | GO:0048046 apoplast	GO:0046872 metal ion binding | GO:0020037 heme binding | GO:0004601 peroxidase activity	1.11.1.7	pfam00141 peroxidase	GO & Enzyme & Domain
Contig2772	89	G	A	missense_variant	8	1024	gi|225448619|ref|XP_002278996.1| PREDICTED: peroxidase 4	321	4.88e-156	541.516	GO:0042744 hydrogen peroxide catabolic process | GO:0055114 oxidation-reduction process | GO:0006804 peroxidase reaction	GO:0005794 Golgi apparatus | GO:0005618 cell wall | GO:0005829 cytosol | GO:0048046 apoplast	GO:0046872 metal ion binding | GO:0020037 heme binding | GO:0004601 peroxidase activity	1.11.1.7	pfam00141 peroxidase	GO & Enzyme & Domain
Contig2772	271	A	G	synonymous_variant	75	1024	gi|225448619|ref|XP_002278996.1| PREDICTED: peroxidase 4	321	4.88e-156	541.516	GO:0042744 hydrogen peroxide catabolic process | GO:0055114 oxidation-reduction process | GO:0006804 peroxidase reaction	GO:0005794 Golgi apparatus | GO:0005618 cell wall | GO:0005829 cytosol | GO:0048046 apoplast	GO:0046872 metal ion binding | GO:0020037 heme binding | GO:0004601 peroxidase activity	1.11.1.7	pfam00141 peroxidase	GO & Enzyme & Domain
Contig2772	280	G	T	synonymous_variant	57	1024	gi|225448619|ref|XP_002278996.1| PREDICTED: peroxidase 4	321	4.88e-156	541.516	GO:0042744 hydrogen peroxide catabolic process | GO:0055114 oxidation-reduction process | GO:0006804 peroxidase reaction	GO:0005794 Golgi apparatus | GO:0005618 cell wall | GO:0005829 cytosol | GO:0048046 apoplast	GO:0046872 metal ion binding | GO:0020037 heme binding | GO:0004601 peroxidase activity	1.11.1.7	pfam00141 peroxidase	GO & Enzyme & Domain
Contig2772	283	T	C	synonymous_variant	66	1024	gi|225448619|ref|XP_002278996.1| PREDICTED: peroxidase 4	321	4.88e-156	541.516	GO:0042744 hydrogen peroxide catabolic process | GO:0055114 oxidation-reduction process | GO:0006804 peroxidase reaction	GO:0005794 Golgi apparatus | GO:0005618 cell wall | GO:0005829 cytosol | GO:0048046 apoplast	GO:0046872 metal ion binding | GO:0020037 heme binding | GO:0004601 peroxidase activity	1.11.1.7	pfam00141 peroxidase	GO & Enzyme & Domain
Contig2779	401	C	G	synonymous_variant	56	1354	gi|508706440|gb|EOX98336.1| Cyclase family protein isoform 1	267	1.48e-135	473.531	GO:0006623 protein targeting to vacuole | GO:0009651 response to salt stress | GO:0009266 response to temperature stimulus | GO:0006972 hyperosmotic response | GO:0006833 water transport | GO:0007030 Golgi organization | GO:0006096 glycolysis | GO:0046686 response to cadmium ion	GO:0005618 cell wall | GO:0016023 cytoplasmic membrane-bounded vesicle | GO:0009507 chloroplast | GO:0005783 endoplasmic reticulum | GO:0005794 Golgi apparatus	-	-	pfam04199 Cyclase	GO & Domain
Contig2782	373	G	T	missense_variant	122	1894	gi|508701895|gb|EOX93791.1| AGC, putative	425	1.77e-166	576.175	GO:0009741 response to brassinosteroid stimulus | GO:0051782 negative regulation of cell division | GO:0009733 response to auxin stimulus | GO:0001738 morphogenesis of a polarized epithelium | GO:0010200 response to chitin | GO:0080060 integument development | GO:0007165 signal transduction | GO:0009069 serine family amino acid metabolic process	GO:0005737 cytoplasm | GO:0005634 nucleus | GO:0005886 plasma membrane | GO:0005667 transcription factor complex	GO:0005524 ATP binding | GO:0004697 protein kinase C activity | GO:0019901 protein kinase binding | GO:0008134 transcription factor binding	2.7.11.1	pfam00069 Pkinase | pfam07714 Pkinase_Tyr	GO & Enzyme & Domain
Contig2789	839	G	T	missense_variant	222	2193	gi|502084941|ref|XP_004487798.1| PREDICTED: importin subunit alpha-1-like	523	7.62e-310	1052.07	GO:0048767 root hair elongation | GO:0010498 proteasomal protein catabolic process | GO:0006606 protein import into nucleus | GO:0007010 cytoskeleton organization | GO:0006094 gluconeogenesis | GO:0009407 toxin catabolic process	GO:0005829 cytosol | GO:0005618 cell wall | GO:0005730 nucleolus | GO:0009506 plasmodesma | GO:0005635 nuclear envelope	GO:0008565 protein transporter activity	-	pfam01749 IBB | pfam00514 Arm | pfam13513 HEAT_EZ | pfam13646 HEAT_2 | pfam02985 HEAT	GO & Domain
Contig2790	475	C	G	missense_variant	222	1136	gi|147819359|emb|CAN60168.1| hypothetical protein VITISV_003664	96	5.61e-41	172.706	GO:0031348 negative regulation of defense response | GO:0009611 response to wounding | GO:0009867 jasmonic acid mediated signaling pathway | GO:0035304 regulation of protein dephosphorylation | GO:0009862 systemic acquired resistance, salicylic acid mediated signaling pathway | GO:0009414 response to water deprivation | GO:0010363 regulation of plant-type hypersensitive response | GO:0009693 ethy…	GO:0005737 cytoplasm | GO:0005634 nucleus	GO:0015035 protein disulfide oxidoreductase activity | GO:0009055 electron carrier activity | GO:0046872 metal ion binding | GO:0051537 2 iron, 2 sulfur cluster binding	-	pfam00462 Glutaredoxin	GO & Domain
Contig2793	38	G	T	intergenic_region	167	540	-	-	-	-	-	-	-	-	-
Contig2793	212	G	T	intergenic_region	153	540	-	-	-	-	-	-	-	-	-
Contig2800	1771	G	A	missense_variant	197	2218	gi|508711395|gb|EOY03292.1| Uncharacterized protein TCM_018126	565	1.51e-79	287.792	-	-	-	-	-
Contig2802	408	C	T	synonymous_variant	60	1182	gi|508719516|gb|EOY11413.1| RING/U-box superfamily protein, putative isoform 1	280	7.29e-112	394.881	GO:0009753 response to jasmonic acid stimulus | GO:0035556 intracellular signal transduction | GO:0009693 ethylene biosynthetic process | GO:0009414 response to water deprivation | GO:0009611 response to wounding | GO:0042538 hyperosmotic salinity response | GO:0002679 respiratory burst involved in defense response | GO:0009733 response to auxin stimulus | GO:0016567 protein ubiquitination | GO:0…	GO:0005576 extracellular region | GO:0005886 plasma membrane	GO:0008270 zinc ion binding | GO:0004842 ubiquitin-protein ligase activity	-	pfam13639 zf-RING_2 | pfam12678 zf-rbx1 | pfam13923 zf-C3HC4_2 | pfam00097 zf-C3HC4 | pfam11793 FANCL_C | pfam12861 zf-Apc11 | pfam13920 zf-C3HC4_3	GO & Domain
Contig2802	484	A	G	missense_variant	47	1182	gi|508719516|gb|EOY11413.1| RING/U-box superfamily protein, putative isoform 1	280	7.29e-112	394.881	GO:0009753 response to jasmonic acid stimulus | GO:0035556 intracellular signal transduction | GO:0009693 ethylene biosynthetic process | GO:0009414 response to water deprivation | GO:0009611 response to wounding | GO:0042538 hyperosmotic salinity response | GO:0002679 respiratory burst involved in defense response | GO:0009733 response to auxin stimulus | GO:0016567 protein ubiquitination | GO:0…	GO:0005576 extracellular region | GO:0005886 plasma membrane	GO:0008270 zinc ion binding | GO:0004842 ubiquitin-protein ligase activity	-	pfam13639 zf-RING_2 | pfam12678 zf-rbx1 | pfam13923 zf-C3HC4_2 | pfam00097 zf-C3HC4 | pfam11793 FANCL_C | pfam12861 zf-Apc11 | pfam13920 zf-C3HC4_3	GO & Domain
Contig2802	944	A	T	3_prime_UTR_variant	4	1182	gi|508719516|gb|EOY11413.1| RING/U-box superfamily protein, putative isoform 1	280	7.29e-112	394.881	GO:0009753 response to jasmonic acid stimulus | GO:0035556 intracellular signal transduction | GO:0009693 ethylene biosynthetic process | GO:0009414 response to water deprivation | GO:0009611 response to wounding | GO:0042538 hyperosmotic salinity response | GO:0002679 respiratory burst involved in defense response | GO:0009733 response to auxin stimulus | GO:0016567 protein ubiquitination | GO:0…	GO:0005576 extracellular region | GO:0005886 plasma membrane	GO:0008270 zinc ion binding | GO:0004842 ubiquitin-protein ligase activity	-	pfam13639 zf-RING_2 | pfam12678 zf-rbx1 | pfam13923 zf-C3HC4_2 | pfam00097 zf-C3HC4 | pfam11793 FANCL_C | pfam12861 zf-Apc11 | pfam13920 zf-C3HC4_3	GO & Domain
Contig2804	494	T	G	intergenic_region	173	1110	gi|255586459|ref|XP_002533873.1| conserved hypothetical protein	163	1.9e-27	130.492	-	-	-	-	-
Contig2809	1154	A	G	missense_variant	163	2676	gi|508785012|gb|EOY32268.1| Nuclear pore complex protein, putative	806	3.85e-165	571.732	GO:0045132 meiotic chromosome segregation | GO:0010070 zygote asymmetric cell division | GO:0033044 regulation of chromosome organization | GO:0042138 meiotic DNA double-strand break formation | GO:0007062 sister chromatid cohesion | GO:0007131 reciprocal meiotic recombination | GO:0009793 embryo development ending in seed dormancy	GO:0005739 mitochondrion	-	-	pfam13634 Nucleoporin_FG	GO & Domain
Contig2815	294	C	G	3_prime_UTR_variant	113	1767	gi|256367852|gb|ACU77870.1| cinnamyl alcohol dehydrogenase	356	1.47e-220	755.693	GO:0009809 lignin biosynthetic process | GO:0055114 oxidation-reduction process | GO:0080167 response to karrikin | GO:0009805 coumarin biosynthetic process | GO:0009811 stilbene biosynthetic process	GO:0005737 cytoplasm	GO:0045551 cinnamyl-alcohol dehydrogenase activity | GO:0052747 sinapyl alcohol dehydrogenase activity | GO:0008270 zinc ion binding	1.1.1.195	pfam08240 ADH_N | pfam00107 ADH_zinc_N	GO & Enzyme & Domain
Contig2815	1330	G	C	synonymous_variant	185	1767	gi|256367852|gb|ACU77870.1| cinnamyl alcohol dehydrogenase	356	1.47e-220	755.693	GO:0009809 lignin biosynthetic process | GO:0055114 oxidation-reduction process | GO:0080167 response to karrikin | GO:0009805 coumarin biosynthetic process | GO:0009811 stilbene biosynthetic process	GO:0005737 cytoplasm	GO:0045551 cinnamyl-alcohol dehydrogenase activity | GO:0052747 sinapyl alcohol dehydrogenase activity | GO:0008270 zinc ion binding	1.1.1.195	pfam08240 ADH_N | pfam00107 ADH_zinc_N	GO & Enzyme & Domain
Contig2821	979	T	C	missense_variant	13	1826	gi|225452771|ref|XP_002283234.1| PREDICTED: uncharacterized protein LOC100242238	89	3.77e-23	117.606	-	GO:0009507 chloroplast	-	-	-	GO only
Contig2823	779	C	T	synonymous_variant	221	1510	gi|297738892|emb|CBI28137.3| unnamed protein product	337	6.65e-122	428.207	-	-	GO:0000166 nucleotide binding | GO:0003723 RNA binding	-	pfam00076 RRM_1 | pfam14259 RRM_6 | pfam13893 RRM_5 | pfam12718 Tropomyosin_1 | pfam04156 IncA | pfam12329 TMF_DNA_bd | pfam14197 Cep57_CLD_2 | pfam07926 TPR_MLP1_2 | pfam00435 Spectrin	GO & Domain
Contig2828	1059	G	A	3_prime_UTR_variant	61	1414	gi|508783746|gb|EOY31002.1| FAD/NAD(P)-binding oxidoreductase isoform 1	326	3.85e-182	628.164	GO:0006833 water transport | GO:0006355 regulation of transcription, DNA-dependent | GO:0009651 response to salt stress | GO:0006972 hyperosmotic response | GO:0007030 Golgi organization | GO:0006096 glycolysis | GO:0006696 ergosterol biosynthetic process | GO:0046686 response to cadmium ion | GO:0055114 oxidation-reduction process | GO:0009266 response to temperature stimulus | GO:0034599 cellul…	GO:0005758 mitochondrial intermembrane space | GO:0009505 plant-type cell wall | GO:0005794 Golgi apparatus | GO:0031307 integral to mitochondrial outer membrane | GO:0005667 transcription factor complex	GO:0004128 cytochrome-b5 reductase activity | GO:0043565 sequence-specific DNA binding | GO:0003700 sequence-specific DNA binding transcription factor activity | GO:0005507 copper ion binding	1.6.2.2	pfam00970 FAD_binding_6 | pfam00175 NAD_binding_1	GO & Enzyme & Domain
Contig2831	680	G	T	intergenic_region	4	1091	gi|525313849|ref|NP_001265895.1| F-box/kelch-repeat protein At2g44130-like	211	2.6e-90	323.34	-	-	-	-	pfam01344 Kelch_1 | pfam00646 F-box | pfam12937 F-box-like | pfam13415 Kelch_3 | pfam13964 Kelch_6 | pfam13418 Kelch_4	Domain only
Contig2845	805	G	A	missense_variant	20	2580	gi|297746229|emb|CBI16285.3| unnamed protein product	677	0	1090.29	-	GO:0016021 integral to membrane	-	-	pfam09786 CytochromB561_N	GO & Domain
Contig2853	672	T	C	5_prime_UTR_variant	59	700	gi|194876512|ref|XP_001973791.1| GG16295	215	1.12e-148	517.077	GO:0006412 translation | GO:0042254 ribosome biogenesis	GO:0005840 ribosome	GO:0003735 structural constituent of ribosome	-	pfam00252 Ribosomal_L16	GO & Domain
Contig2870	603	A	G	synonymous_variant	86	969	gi|255587934|ref|XP_002534445.1| Minor allergen Alt a, putative	203	6.53e-124	434.872	GO:0055114 oxidation-reduction process | GO:0009733 response to auxin stimulus | GO:0045892 negative regulation of transcription, DNA-dependent | GO:0006118 electron transport	GO:0009506 plasmodesma | GO:0016023 cytoplasmic membrane-bounded vesicle | GO:0005773 vacuole | GO:0005886 plasma membrane	GO:0050625 2-hydroxy-1,4-benzoquinone reductase activity | GO:0010181 FMN binding	-	pfam03358 FMN_red | pfam00258 Flavodoxin_1 | pfam02525 Flavodoxin_2	GO & Domain
Contig2872	384	A	G	synonymous_variant	19	1322	gi|508709486|gb|EOY01383.1| S-adenosyl-L-methionine-dependent methyltransferases superfamily protein, putative	361	7.82e-138	481.084	GO:0032259 methylation	-	GO:0030795 jasmonate O-methyltransferase activity	-	pfam03492 Methyltransf_7	GO & Domain
Contig2872	451	A	T	stop_gained	5	1322	gi|508709486|gb|EOY01383.1| S-adenosyl-L-methionine-dependent methyltransferases superfamily protein, putative	361	7.82e-138	481.084	GO:0032259 methylation	-	GO:0030795 jasmonate O-methyltransferase activity	-	pfam03492 Methyltransf_7	GO & Domain
Contig2872	452	G	C	missense_variant	10	1322	gi|508709486|gb|EOY01383.1| S-adenosyl-L-methionine-dependent methyltransferases superfamily protein, putative	361	7.82e-138	481.084	GO:0032259 methylation	-	GO:0030795 jasmonate O-methyltransferase activity	-	pfam03492 Methyltransf_7	GO & Domain
Contig2872	528	C	T	synonymous_variant	57	1322	gi|508709486|gb|EOY01383.1| S-adenosyl-L-methionine-dependent methyltransferases superfamily protein, putative	361	7.82e-138	481.084	GO:0032259 methylation	-	GO:0030795 jasmonate O-methyltransferase activity	-	pfam03492 Methyltransf_7	GO & Domain
Contig2872	533	C	T	missense_variant	22	1322	gi|508709486|gb|EOY01383.1| S-adenosyl-L-methionine-dependent methyltransferases superfamily protein, putative	361	7.82e-138	481.084	GO:0032259 methylation	-	GO:0030795 jasmonate O-methyltransferase activity	-	pfam03492 Methyltransf_7	GO & Domain
Contig2872	852	T	C	synonymous_variant	31	1322	gi|508709486|gb|EOY01383.1| S-adenosyl-L-methionine-dependent methyltransferases superfamily protein, putative	361	7.82e-138	481.084	GO:0032259 methylation	-	GO:0030795 jasmonate O-methyltransferase activity	-	pfam03492 Methyltransf_7	GO & Domain
Contig2877	144	G	C	synonymous_variant	13	641	gi|462406690|gb|EMJ12154.1| hypothetical protein PRUPE_ppa023714mg, partial	174	3.99e-56	217.141	-	-	-	-	-
Contig2878	1026	A	G	3_prime_UTR_variant	97	1386	gi|508705877|gb|EOX97773.1| ER lumen protein retaining receptor family protein isoform 1	272	1.73e-168	582.841	GO:0006621 protein retention in ER lumen | GO:0006007 glucose catabolic process | GO:0015031 protein transport | GO:0007165 signal transduction	GO:0016021 integral to membrane | GO:0005739 mitochondrion | GO:0005783 endoplasmic reticulum	GO:0004872 receptor activity | GO:0046923 ER retention sequence binding	-	pfam00810 ER_lumen_recept	GO & Domain
Contig2880	182	G	A	intergenic_region	88	549	-	-	-	-	-	-	-	-	-
Contig2893	1028	G	A	synonymous_variant	117	2498	gi|462409811|gb|EMJ15145.1| hypothetical protein PRUPE_ppa003545mg	561	6.20999999981e-315	1068.96	GO:0052542 defense response by callose deposition | GO:0010363 regulation of plant-type hypersensitive response | GO:0009862 systemic acquired resistance, salicylic acid mediated signaling pathway | GO:0031348 negative regulation of defense response | GO:0009867 jasmonic acid mediated signaling pathway | GO:0042742 defense response to bacterium | GO:0002679 respiratory burst involved in defense r…	GO:0016020 membrane	GO:0005215 transporter activity	-	pfam01823 MACPF	GO & Domain
Contig2895	877	G	C	missense_variant	65	1891	gi|462422055|gb|EMJ26318.1| hypothetical protein PRUPE_ppa002624mg	502	6.42e-109	385.105	-	-	-	-	-
Contig2899	2034	C	T	synonymous_variant	12	2449	gi|296088489|emb|CBI37480.3| unnamed protein product	692	0	1241.37	GO:0009846 pollen germination | GO:0055114 oxidation-reduction process | GO:0006200 ATP catabolic process | GO:0007018 microtubule-based movement | GO:0010091 trichome branching	GO:0005886 plasma membrane | GO:0005871 kinesin complex | GO:0005874 microtubule | GO:0045298 tubulin complex	GO:0016491 oxidoreductase activity | GO:0003777 microtubule motor activity | GO:0008017 microtubule binding | GO:0016887 ATPase activity | GO:0005516 calmodulin binding | GO:0005524 ATP binding	-	pfam00225 Kinesin | pfam05103 DivIVA | pfam08614 ATG16 | pfam13851 GAS | pfam06818 Fez1 | pfam07926 TPR_MLP1_2 | pfam12718 Tropomyosin_1 | pfam00769 ERM | pfam12795 MscS_porin | pfam14073 Cep57_CLD | pfam08598 Sds3 | pfam12325 TMF_TATA_bd | pfam13868 Trichoplein | pfam04859 DUF641 | pfam12329 TMF_DNA_bd | pfam13094 CENP-Q	GO & Domain
Contig2899	2244	A	G	3_prime_UTR_variant	24	2449	gi|296088489|emb|CBI37480.3| unnamed protein product	692	0	1241.37	GO:0009846 pollen germination | GO:0055114 oxidation-reduction process | GO:0006200 ATP catabolic process | GO:0007018 microtubule-based movement | GO:0010091 trichome branching	GO:0005886 plasma membrane | GO:0005871 kinesin complex | GO:0005874 microtubule | GO:0045298 tubulin complex	GO:0016491 oxidoreductase activity | GO:0003777 microtubule motor activity | GO:0008017 microtubule binding | GO:0016887 ATPase activity | GO:0005516 calmodulin binding | GO:0005524 ATP binding	-	pfam00225 Kinesin | pfam05103 DivIVA | pfam08614 ATG16 | pfam13851 GAS | pfam06818 Fez1 | pfam07926 TPR_MLP1_2 | pfam12718 Tropomyosin_1 | pfam00769 ERM | pfam12795 MscS_porin | pfam14073 Cep57_CLD | pfam08598 Sds3 | pfam12325 TMF_TATA_bd | pfam13868 Trichoplein | pfam04859 DUF641 | pfam12329 TMF_DNA_bd | pfam13094 CENP-Q	GO & Domain
Contig2913	2960	T	C	synonymous_variant	222	3411	gi|508713189|gb|EOY05086.1| Tetratricopeptide repeat (TPR)-like superfamily protein isoform 1	986	0	1954.99	GO:0006493 protein O-linked glycosylation	GO:0005634 nucleus	GO:0042802 identical protein binding | GO:0016262 protein N-acetylglucosaminyltransferase activity	-	pfam13414 TPR_11 | pfam13424 TPR_12 | pfam13432 TPR_16 | pfam00515 TPR_1 | pfam07719 TPR_2 | pfam13181 TPR_8 | pfam13431 TPR_17 | pfam13428 TPR_14 | pfam13371 TPR_9 | pfam13374 TPR_10 | pfam13176 TPR_7	GO & Domain
Contig2919	396	G	C	missense_variant	3	2199	gi|225437979|ref|XP_002272156.1| PREDICTED: uncharacterized protein LOC100259944	565	1.16e-280	955.206	GO:0009744 response to sucrose stimulus | GO:0009750 response to fructose stimulus | GO:0006396 RNA processing	GO:0005634 nucleus	-	-	pfam06101 DUF946	GO & Domain
Contig2919	414	A	G	synonymous_variant	89	2199	gi|225437979|ref|XP_002272156.1| PREDICTED: uncharacterized protein LOC100259944	565	1.16e-280	955.206	GO:0009744 response to sucrose stimulus | GO:0009750 response to fructose stimulus | GO:0006396 RNA processing	GO:0005634 nucleus	-	-	pfam06101 DUF946	GO & Domain
Contig2919	418	C	G	missense_variant	78	2199	gi|225437979|ref|XP_002272156.1| PREDICTED: uncharacterized protein LOC100259944	565	1.16e-280	955.206	GO:0009744 response to sucrose stimulus | GO:0009750 response to fructose stimulus | GO:0006396 RNA processing	GO:0005634 nucleus	-	-	pfam06101 DUF946	GO & Domain
Contig2919	457	G	A	missense_variant	8	2199	gi|225437979|ref|XP_002272156.1| PREDICTED: uncharacterized protein LOC100259944	565	1.16e-280	955.206	GO:0009744 response to sucrose stimulus | GO:0009750 response to fructose stimulus | GO:0006396 RNA processing	GO:0005634 nucleus	-	-	pfam06101 DUF946	GO & Domain
Contig2919	554	G	C	missense_variant	67	2199	gi|225437979|ref|XP_002272156.1| PREDICTED: uncharacterized protein LOC100259944	565	1.16e-280	955.206	GO:0009744 response to sucrose stimulus | GO:0009750 response to fructose stimulus | GO:0006396 RNA processing	GO:0005634 nucleus	-	-	pfam06101 DUF946	GO & Domain
Contig2919	559	C	T	missense_variant	101	2199	gi|225437979|ref|XP_002272156.1| PREDICTED: uncharacterized protein LOC100259944	565	1.16e-280	955.206	GO:0009744 response to sucrose stimulus | GO:0009750 response to fructose stimulus | GO:0006396 RNA processing	GO:0005634 nucleus	-	-	pfam06101 DUF946	GO & Domain
Contig2919	571	C	T	missense_variant	62	2199	gi|225437979|ref|XP_002272156.1| PREDICTED: uncharacterized protein LOC100259944	565	1.16e-280	955.206	GO:0009744 response to sucrose stimulus | GO:0009750 response to fructose stimulus | GO:0006396 RNA processing	GO:0005634 nucleus	-	-	pfam06101 DUF946	GO & Domain
Contig2919	582	G	A	synonymous_variant	39	2199	gi|225437979|ref|XP_002272156.1| PREDICTED: uncharacterized protein LOC100259944	565	1.16e-280	955.206	GO:0009744 response to sucrose stimulus | GO:0009750 response to fructose stimulus | GO:0006396 RNA processing	GO:0005634 nucleus	-	-	pfam06101 DUF946	GO & Domain
Contig2919	583	T	C	missense_variant	62	2199	gi|225437979|ref|XP_002272156.1| PREDICTED: uncharacterized protein LOC100259944	565	1.16e-280	955.206	GO:0009744 response to sucrose stimulus | GO:0009750 response to fructose stimulus | GO:0006396 RNA processing	GO:0005634 nucleus	-	-	pfam06101 DUF946	GO & Domain
Contig2919	606	G	T	missense_variant	51	2199	gi|225437979|ref|XP_002272156.1| PREDICTED: uncharacterized protein LOC100259944	565	1.16e-280	955.206	GO:0009744 response to sucrose stimulus | GO:0009750 response to fructose stimulus | GO:0006396 RNA processing	GO:0005634 nucleus	-	-	pfam06101 DUF946	GO & Domain
Contig2919	622	T	C	missense_variant	47	2199	gi|225437979|ref|XP_002272156.1| PREDICTED: uncharacterized protein LOC100259944	565	1.16e-280	955.206	GO:0009744 response to sucrose stimulus | GO:0009750 response to fructose stimulus | GO:0006396 RNA processing	GO:0005634 nucleus	-	-	pfam06101 DUF946	GO & Domain
Contig2919	648	A	G	synonymous_variant	125	2199	gi|225437979|ref|XP_002272156.1| PREDICTED: uncharacterized protein LOC100259944	565	1.16e-280	955.206	GO:0009744 response to sucrose stimulus | GO:0009750 response to fructose stimulus | GO:0006396 RNA processing	GO:0005634 nucleus	-	-	pfam06101 DUF946	GO & Domain
Contig2927	95	G	A	3_prime_UTR_variant	126	1019	gi|147798444|emb|CAN67908.1| hypothetical protein VITISV_002704	197	1.26e-102	364.22	GO:0009753 response to jasmonic acid stimulus | GO:0010387 signalosome assembly | GO:0009640 photomorphogenesis | GO:0006626 protein targeting to mitochondrion | GO:0010388 cullin deneddylation | GO:0000085 G2 phase of mitotic cell cycle	GO:0008180 signalosome	GO:0004222 metalloendopeptidase activity | GO:0005515 protein binding	-	pfam10075 PCI_Csn8	GO & Domain
Contig2927	687	C	T	synonymous_variant	222	1019	gi|147798444|emb|CAN67908.1| hypothetical protein VITISV_002704	197	1.26e-102	364.22	GO:0009753 response to jasmonic acid stimulus | GO:0010387 signalosome assembly | GO:0009640 photomorphogenesis | GO:0006626 protein targeting to mitochondrion | GO:0010388 cullin deneddylation | GO:0000085 G2 phase of mitotic cell cycle	GO:0008180 signalosome	GO:0004222 metalloendopeptidase activity | GO:0005515 protein binding	-	pfam10075 PCI_Csn8	GO & Domain
Contig2927	900	A	G	synonymous_variant	171	1019	gi|147798444|emb|CAN67908.1| hypothetical protein VITISV_002704	197	1.26e-102	364.22	GO:0009753 response to jasmonic acid stimulus | GO:0010387 signalosome assembly | GO:0009640 photomorphogenesis | GO:0006626 protein targeting to mitochondrion | GO:0010388 cullin deneddylation | GO:0000085 G2 phase of mitotic cell cycle	GO:0008180 signalosome	GO:0004222 metalloendopeptidase activity | GO:0005515 protein binding	-	pfam10075 PCI_Csn8	GO & Domain
Contig2931	188	T	G	3_prime_UTR_variant	80	1388	gi|225435967|ref|XP_002270467.1| PREDICTED: uncharacterized protein LOC100244484	257	1.15e-129	453.979	GO:0042967 acyl-carrier-protein biosynthetic process	GO:0009536 plastid	GO:0008080 N-acetyltransferase activity | GO:0008270 zinc ion binding	-	pfam00583 Acetyltransf_1 | pfam13508 Acetyltransf_7	GO & Domain
Contig2931	359	T	A	synonymous_variant	188	1388	gi|225435967|ref|XP_002270467.1| PREDICTED: uncharacterized protein LOC100244484	257	1.15e-129	453.979	GO:0042967 acyl-carrier-protein biosynthetic process	GO:0009536 plastid	GO:0008080 N-acetyltransferase activity | GO:0008270 zinc ion binding	-	pfam00583 Acetyltransf_1 | pfam13508 Acetyltransf_7	GO & Domain
Contig2932	188	T	G	3_prime_UTR_variant	113	1355	gi|225435967|ref|XP_002270467.1| PREDICTED: uncharacterized protein LOC100244484	246	2.01e-118	416.654	GO:0042967 acyl-carrier-protein biosynthetic process	GO:0009536 plastid	GO:0008080 N-acetyltransferase activity	-	pfam00583 Acetyltransf_1 | pfam13508 Acetyltransf_7	GO & Domain
Contig2940	1291	G	A	synonymous_variant	20	2902	gi|508726541|gb|EOY18438.1| Intracellular protein transport protein USO1, putative isoform 1	911	0	1074.29	-	GO:0005739 mitochondrion | GO:0005773 vacuole	-	-	pfam05557 MAD | pfam13851 GAS | pfam12325 TMF_TATA_bd | pfam13094 CENP-Q | pfam12329 TMF_DNA_bd | pfam05483 SCP-1	GO & Domain
Contig2940	2407	C	T	synonymous_variant	29	2902	gi|508726541|gb|EOY18438.1| Intracellular protein transport protein USO1, putative isoform 1	911	0	1074.29	-	GO:0005739 mitochondrion | GO:0005773 vacuole	-	-	pfam05557 MAD | pfam13851 GAS | pfam12325 TMF_TATA_bd | pfam13094 CENP-Q | pfam12329 TMF_DNA_bd | pfam05483 SCP-1	GO & Domain
Contig2941	113	G	A	synonymous_variant	157	658	gi|255546007|ref|XP_002514063.1| conserved hypothetical protein	121	2.61e-54	211.808	GO:0015979 photosynthesis	GO:0009523 photosystem II | GO:0009535 chloroplast thylakoid membrane	-	-	-	GO only
Contig2941	512	G	T	synonymous_variant	31	658	gi|255546007|ref|XP_002514063.1| conserved hypothetical protein	121	2.61e-54	211.808	GO:0015979 photosynthesis	GO:0009523 photosystem II | GO:0009535 chloroplast thylakoid membrane	-	-	-	GO only
Contig2941	534	T	C	missense_variant	142	658	gi|255546007|ref|XP_002514063.1| conserved hypothetical protein	121	2.61e-54	211.808	GO:0015979 photosynthesis	GO:0009523 photosystem II | GO:0009535 chloroplast thylakoid membrane	-	-	-	GO only
Contig2941	565	C	T	missense_variant	153	658	gi|255546007|ref|XP_002514063.1| conserved hypothetical protein	121	2.61e-54	211.808	GO:0015979 photosynthesis	GO:0009523 photosystem II | GO:0009535 chloroplast thylakoid membrane	-	-	-	GO only
Contig2941	590	T	C	synonymous_variant	151	658	gi|255546007|ref|XP_002514063.1| conserved hypothetical protein	121	2.61e-54	211.808	GO:0015979 photosynthesis	GO:0009523 photosystem II | GO:0009535 chloroplast thylakoid membrane	-	-	-	GO only
Contig2941	598	C	A	missense_variant	144	658	gi|255546007|ref|XP_002514063.1| conserved hypothetical protein	121	2.61e-54	211.808	GO:0015979 photosynthesis	GO:0009523 photosystem II | GO:0009535 chloroplast thylakoid membrane	-	-	-	GO only
Contig2944	47	A	G	intergenic_region	187	961	gi|351721851|ref|NP_001235176.1| DnaJ-like protein	123	1.7e-40	170.928	GO:0015996 chlorophyll catabolic process | GO:0006457 protein folding | GO:0045454 cell redox homeostasis	GO:0005634 nucleus	GO:0031072 heat shock protein binding	-	pfam00226 DnaJ	GO & Domain
Contig2944	59	A	G	intergenic_region	183	961	gi|351721851|ref|NP_001235176.1| DnaJ-like protein	123	1.7e-40	170.928	GO:0015996 chlorophyll catabolic process | GO:0006457 protein folding | GO:0045454 cell redox homeostasis	GO:0005634 nucleus	GO:0031072 heat shock protein binding	-	pfam00226 DnaJ	GO & Domain
Contig2951	565	G	T	missense_variant	137	1765	gi|359492092|ref|XP_002282085.2| PREDICTED: cytochrome P450 82A3-like	347	4.54e-130	455.312	GO:0055114 oxidation-reduction process | GO:0006118 electron transport | GO:0009813 flavonoid biosynthetic process	GO:0016020 membrane	GO:0020037 heme binding | GO:0033772 flavonoid 3',5'-hydroxylase activity | GO:0005506 iron ion binding | GO:0009055 electron carrier activity | GO:0016711 flavonoid 3'-monooxygenase activity | GO:0019825 oxygen binding	-	pfam00067 p450	GO & Domain
Contig2951	622	T	C	synonymous_variant	39	1765	gi|359492092|ref|XP_002282085.2| PREDICTED: cytochrome P450 82A3-like	347	4.54e-130	455.312	GO:0055114 oxidation-reduction process | GO:0006118 electron transport | GO:0009813 flavonoid biosynthetic process	GO:0016020 membrane	GO:0020037 heme binding | GO:0033772 flavonoid 3',5'-hydroxylase activity | GO:0005506 iron ion binding | GO:0009055 electron carrier activity | GO:0016711 flavonoid 3'-monooxygenase activity | GO:0019825 oxygen binding	-	pfam00067 p450	GO & Domain
Contig2953	373	A	C	intergenic_region	111	630	gi|255554885|ref|XP_002518480.1| triptychon and cpc, putative	73	1.7e-22	113.607	GO:0006355 regulation of transcription, DNA-dependent | GO:0009913 epidermal cell differentiation | GO:0001708 cell fate specification	GO:0005634 nucleus | GO:0005667 transcription factor complex | GO:0000785 chromatin	GO:0003677 DNA binding | GO:0003700 sequence-specific DNA binding transcription factor activity | GO:0003682 chromatin binding	-	pfam00249 Myb_DNA-binding	GO & Domain
Contig2953	516	T	C	intergenic_region	68	630	gi|255554885|ref|XP_002518480.1| triptychon and cpc, putative	73	1.7e-22	113.607	GO:0006355 regulation of transcription, DNA-dependent | GO:0009913 epidermal cell differentiation | GO:0001708 cell fate specification	GO:0005634 nucleus | GO:0005667 transcription factor complex | GO:0000785 chromatin	GO:0003677 DNA binding | GO:0003700 sequence-specific DNA binding transcription factor activity | GO:0003682 chromatin binding	-	pfam00249 Myb_DNA-binding	GO & Domain
Contig2959	1822	C	T	missense_variant	67	1981	gi|449446401|ref|XP_004140960.1| PREDICTED: phytosulfokine receptor 2-like	369	4.46e-149	518.41	GO:0055085 transmembrane transport | GO:0006468 protein phosphorylation | GO:0009611 response to wounding | GO:0009069 serine family amino acid metabolic process | GO:0007169 transmembrane receptor protein tyrosine kinase signaling pathway	GO:0016021 integral to membrane | GO:0009536 plastid	GO:0004674 protein serine/threonine kinase activity | GO:0005524 ATP binding | GO:0001653 peptide receptor activity | GO:0004714 transmembrane receptor protein tyrosine kinase activity	2.7.11.1	pfam00069 Pkinase | pfam07714 Pkinase_Tyr	GO & Enzyme & Domain
Contig2960	2052	C	G	missense_variant	53	2466	gi|462416650|gb|EMJ21387.1| hypothetical protein PRUPE_ppa015585mg	375	3.46e-160	555.291	GO:0009069 serine family amino acid metabolic process | GO:0016310 phosphorylation	GO:0016459 myosin complex	GO:0016905 myosin heavy chain kinase activity | GO:0003677 DNA binding | GO:0008270 zinc ion binding	-	pfam00400 WD40	GO & Domain
Contig2963	555	C	A	missense_variant	94	1707	gi|224058639|ref|XP_002299579.1| cytochrome P450	480	6.16e-198	680.598	GO:0016099 monoterpenoid biosynthetic process | GO:0055114 oxidation-reduction process | GO:0006118 electron transport	GO:0005789 endoplasmic reticulum membrane | GO:0016021 integral to membrane	GO:0009055 electron carrier activity | GO:0005506 iron ion binding | GO:0020037 heme binding | GO:0070330 aromatase activity | GO:0050593 N-methylcoclaurine 3'-monooxygenase activity	-	pfam00067 p450	GO & Domain
Contig2966	913	G	A	missense_variant	131	1093	gi|508714797|gb|EOY06694.1| ASH1-related protein 2, putative isoform 1	346	7.41e-144	501.08	GO:0055114 oxidation-reduction process	GO:0005634 nucleus	GO:0031418 L-ascorbic acid binding | GO:0005506 iron ion binding | GO:0016706 oxidoreductase activity, acting on paired donors, with incorporation or reduction of molecular oxygen, 2-oxoglutarate as one donor, and incorporation of one atom each of oxygen into both donors	2.1.1.43	pfam00856 SET	GO & Enzyme & Domain
Contig2971	915	C	T	synonymous_variant	35	1405	gi|225440398|ref|XP_002268453.1| PREDICTED: uncharacterized protein LOC100264843	247	1.26e-48	196.256	GO:0051457 maintenance of protein location in nucleus | GO:0009637 response to blue light | GO:0010218 response to far red light	GO:0016607 nuclear speck	-	-	-	GO only
Contig2979	1438	C	A	5_prime_UTR_variant	12	1716	gi|462401267|gb|EMJ06824.1| hypothetical protein PRUPE_ppa009132mg	293	1.47e-169	586.395	GO:0048767 root hair elongation | GO:0009750 response to fructose stimulus | GO:0009651 response to salt stress | GO:0006816 calcium ion transport | GO:0006833 water transport | GO:0007030 Golgi organization | GO:0007033 vacuole organization | GO:0046686 response to cadmium ion	GO:0005737 cytoplasm | GO:0005634 nucleus	GO:0003676 nucleic acid binding	-	pfam04845 PurA	GO & Domain
Contig2979	1439	T	C	5_prime_UTR_variant	13	1716	gi|462401267|gb|EMJ06824.1| hypothetical protein PRUPE_ppa009132mg	293	1.47e-169	586.395	GO:0048767 root hair elongation | GO:0009750 response to fructose stimulus | GO:0009651 response to salt stress | GO:0006816 calcium ion transport | GO:0006833 water transport | GO:0007030 Golgi organization | GO:0007033 vacuole organization | GO:0046686 response to cadmium ion	GO:0005737 cytoplasm | GO:0005634 nucleus	GO:0003676 nucleic acid binding	-	pfam04845 PurA	GO & Domain
Contig2980	307	T	C	missense_variant	173	1145	gi|225446714|ref|XP_002282438.1| PREDICTED: uncharacterized protein LOC100267696	250	3.66e-86	309.565	GO:0009853 photorespiration | GO:0019252 starch biosynthetic process | GO:0009408 response to heat	GO:0005777 peroxisome	-	-	pfam00011 HSP20	GO & Domain
Contig2986	353	T	C	missense_variant	64	889	gi|462412261|gb|EMJ17310.1| hypothetical protein PRUPE_ppa018733mg, partial	192	4.56e-79	286.015	GO:0006165 nucleoside diphosphate phosphorylation | GO:0009173 pyrimidine ribonucleoside monophosphate metabolic process | GO:0006354 transcription elongation, DNA-dependent | GO:0006221 pyrimidine nucleotide biosynthetic process | GO:0009142 nucleoside triphosphate biosynthetic process | GO:0006207 'de novo' pyrimidine base biosynthetic process | GO:0006144 purine base metabolic process | GO:004…	GO:0005829 cytosol | GO:0005634 nucleus | GO:0048046 apoplast	GO:0004550 nucleoside diphosphate kinase activity | GO:0004017 adenylate kinase activity | GO:0004127 cytidylate kinase activity | GO:0005524 ATP binding | GO:0009041 uridylate kinase activity | GO:0046899 nucleoside triphosphate adenylate kinase activity	2.7.4.3	pfam00406 ADK | pfam13207 AAA_17 | pfam13238 AAA_18 | pfam02223 Thymidylate_kin | pfam13671 AAA_33 | pfam00004 AAA | pfam06414 Zeta_toxin	GO & Enzyme & Domain
Contig2987	423	T	C	synonymous_variant	161	2422	gi|508786914|gb|EOY34170.1| Ankyrin repeat family protein isoform 1	540	3.43e-296	1006.75	-	GO:0005886 plasma membrane | GO:0005783 endoplasmic reticulum	-	-	pfam12796 Ank_2 | pfam13962 PGG | pfam13637 Ank_4 | pfam13857 Ank_5 | pfam00023 Ank | pfam13606 Ank_3	GO & Domain
Contig3014	195	C	G	5_prime_UTR_variant	5	4853	gi|508715213|gb|EOY07110.1| Importin beta-1, putative isoform 1	871	0	1597.29	GO:0006312 mitotic recombination | GO:0009560 embryo sac egg cell differentiation | GO:0048366 leaf development | GO:0009908 flower development	GO:0005634 nucleus	GO:0016758 transferase activity, transferring hexosyl groups	-	pfam13513 HEAT_EZ | pfam03810 IBN_N	GO & Domain
Contig3022	1645	G	A	missense_variant	88	2119	gi|297745663|emb|CBI40874.3| unnamed protein product	315	4.78e-192	661.046	GO:0007165 signal transduction	-	GO:0035091 phosphatidylinositol binding | GO:0008270 zinc ion binding	-	pfam13923 zf-C3HC4_2 | pfam13639 zf-RING_2 | pfam13920 zf-C3HC4_3 | pfam00097 zf-C3HC4 | pfam13445 zf-RING_LisH	GO & Domain
Contig3022	1805	A	C	5_prime_UTR_variant	128	2119	gi|297745663|emb|CBI40874.3| unnamed protein product	315	4.78e-192	661.046	GO:0007165 signal transduction	-	GO:0035091 phosphatidylinositol binding | GO:0008270 zinc ion binding	-	pfam13923 zf-C3HC4_2 | pfam13639 zf-RING_2 | pfam13920 zf-C3HC4_3 | pfam00097 zf-C3HC4 | pfam13445 zf-RING_LisH	GO & Domain
Contig3022	1815	C	A	5_prime_UTR_variant	80	2119	gi|297745663|emb|CBI40874.3| unnamed protein product	315	4.78e-192	661.046	GO:0007165 signal transduction	-	GO:0035091 phosphatidylinositol binding | GO:0008270 zinc ion binding	-	pfam13923 zf-C3HC4_2 | pfam13639 zf-RING_2 | pfam13920 zf-C3HC4_3 | pfam00097 zf-C3HC4 | pfam13445 zf-RING_LisH	GO & Domain
Contig3022	1818	T	G	5_prime_UTR_variant	88	2119	gi|297745663|emb|CBI40874.3| unnamed protein product	315	4.78e-192	661.046	GO:0007165 signal transduction	-	GO:0035091 phosphatidylinositol binding | GO:0008270 zinc ion binding	-	pfam13923 zf-C3HC4_2 | pfam13639 zf-RING_2 | pfam13920 zf-C3HC4_3 | pfam00097 zf-C3HC4 | pfam13445 zf-RING_LisH	GO & Domain
Contig3022	1859	T	G	5_prime_UTR_variant	118	2119	gi|297745663|emb|CBI40874.3| unnamed protein product	315	4.78e-192	661.046	GO:0007165 signal transduction	-	GO:0035091 phosphatidylinositol binding | GO:0008270 zinc ion binding	-	pfam13923 zf-C3HC4_2 | pfam13639 zf-RING_2 | pfam13920 zf-C3HC4_3 | pfam00097 zf-C3HC4 | pfam13445 zf-RING_LisH	GO & Domain
Contig3053	2539	C	T	missense_variant	178	3216	gi|225423779|ref|XP_002277341.1| PREDICTED: alanyl-tRNA synthetase-like	977	0	1843.91	GO:0006499 N-terminal protein myristoylation | GO:0006094 gluconeogenesis | GO:0006406 mRNA export from nucleus | GO:0051604 protein maturation | GO:0009651 response to salt stress | GO:0006096 glycolysis | GO:0010074 maintenance of meristem identity | GO:0046686 response to cadmium ion | GO:0006419 alanyl-tRNA aminoacylation | GO:0009909 regulation of flower development | GO:0006522 alanine meta…	GO:0009507 chloroplast | GO:0005829 cytosol | GO:0005739 mitochondrion	GO:0004813 alanine-tRNA ligase activity | GO:0003676 nucleic acid binding | GO:0005524 ATP binding	6.1.1.7	pfam01411 tRNA-synt_2c | pfam07973 tRNA_SAD	GO & Enzyme & Domain
Contig3058	54	C	G	missense_variant	201	517	gi|255570102|ref|XP_002526013.1| nutrient reservoir, putative	53	2.57e-11	77.1702	-	-	-	-	-
Contig3058	56	C	G	missense_variant	192	517	gi|255570102|ref|XP_002526013.1| nutrient reservoir, putative	53	2.57e-11	77.1702	-	-	-	-	-
Contig3058	57	A	T	missense_variant	168	517	gi|255570102|ref|XP_002526013.1| nutrient reservoir, putative	53	2.57e-11	77.1702	-	-	-	-	-
Contig3058	58	A	G	synonymous_variant	175	517	gi|255570102|ref|XP_002526013.1| nutrient reservoir, putative	53	2.57e-11	77.1702	-	-	-	-	-
Contig3058	61	A	G	synonymous_variant	174	517	gi|255570102|ref|XP_002526013.1| nutrient reservoir, putative	53	2.57e-11	77.1702	-	-	-	-	-
Contig3064	143	A	C	missense_variant	45	1347	gi|255561632|ref|XP_002521826.1| axonemal dynein light chain, putative	292	1.06e-69	258.465	GO:0007017 microtubule-based process	GO:0005875 microtubule associated complex | GO:0005874 microtubule	GO:0003777 microtubule motor activity | GO:0005515 protein binding	-	pfam01221 Dynein_light	GO & Domain
Contig3069	533	C	T	synonymous_variant	131	3020	gi|508781842|gb|EOY29098.1| DDB1-CUL4 associated factor 1	934	0	1568.41	GO:0010162 seed dormancy | GO:0045595 regulation of cell differentiation | GO:0010564 regulation of cell cycle process | GO:0009845 seed germination | GO:0009880 embryonic pattern specification | GO:0009909 regulation of flower development | GO:0009640 photomorphogenesis | GO:0010072 primary shoot apical meristem specification | GO:0051301 cell division | GO:0010228 vegetative to reproductive pha…	GO:0080008 CUL4 RING ubiquitin ligase complex | GO:0005634 nucleus	GO:0000166 nucleotide binding	-	-	GO only
Contig3082	203	C	G	missense_variant	104	1506	gi|224118658|ref|XP_002331416.1| predicted protein	366	3.21e-219	751.249	GO:0043085 positive regulation of catalytic activity | GO:0019252 starch biosynthetic process | GO:0009911 positive regulation of flower development | GO:0000023 maltose metabolic process | GO:0007020 microtubule nucleation | GO:0009965 leaf morphogenesis | GO:0046477 glycosylceramide catabolic process | GO:0016139 glycoside catabolic process | GO:0032940 secretion by cell	GO:0016023 cytoplasmic membrane-bounded vesicle | GO:0009505 plant-type cell wall | GO:0005576 extracellular region	GO:0052692 raffinose alpha-galactosidase activity	3.2.1.22	pfam02065 Melibiase	GO & Enzyme & Domain
Contig3086	134	A	C	5_prime_UTR_variant	83	1690	gi|255568900|ref|XP_002525420.1| conserved hypothetical protein	276	5.3e-76	277.128	-	-	-	-	-
Contig3086	144	A	G	5_prime_UTR_variant	37	1690	gi|255568900|ref|XP_002525420.1| conserved hypothetical protein	276	5.3e-76	277.128	-	-	-	-	-
Contig3086	917	C	T	synonymous_variant	222	1690	gi|255568900|ref|XP_002525420.1| conserved hypothetical protein	276	5.3e-76	277.128	-	-	-	-	-
Contig3086	1191	C	T	3_prime_UTR_variant	185	1690	gi|255568900|ref|XP_002525420.1| conserved hypothetical protein	276	5.3e-76	277.128	-	-	-	-	-
Contig3089	844	G	C	missense_variant	109	3047	gi|508723447|gb|EOY15344.1| Tonoplast monosaccharide transporter2 isoform 1	735	0	1476.43	GO:0034219 carbohydrate transmembrane transport | GO:0055114 oxidation-reduction process | GO:0009624 response to nematode | GO:0015858 nucleoside transport	GO:0016021 integral to membrane | GO:0009705 plant-type vacuole membrane | GO:0005794 Golgi apparatus | GO:0005886 plasma membrane	GO:0005337 nucleoside transmembrane transporter activity | GO:0032440 2-alkenal reductase [NAD(P)] activity | GO:0005351 sugar:hydrogen symporter activity	-	pfam07690 MFS_1 | pfam13197 DUF4013	GO & Domain
Contig3090	100	T	C	intergenic_region	124	588	-	-	-	-	-	-	-	-	-
Contig3096	639	T	C	synonymous_variant	118	2216	gi|225426815|ref|XP_002276531.1| PREDICTED: DEAD-box ATP-dependent RNA helicase 47, mitochondrial	557	3.98e-263	896.996	GO:0010497 plasmodesmata-mediated intercellular transport | GO:0006139 nucleobase-containing compound metabolic process | GO:0009793 embryo development ending in seed dormancy | GO:0009663 plasmodesma organization	GO:0005739 mitochondrion | GO:0009536 plastid | GO:0005657 replication fork	GO:0003723 RNA binding | GO:0004003 ATP-dependent DNA helicase activity | GO:0003677 DNA binding | GO:0005524 ATP binding | GO:0003724 RNA helicase activity	3.6.4.13	pfam00270 DEAD | pfam00271 Helicase_C | pfam04851 ResIII	GO & Enzyme & Domain
Contig3098	1221	A	C	3_prime_UTR_variant	70	1389	gi|255580752|ref|XP_002531197.1| Protein grpE, putative	297	4.23e-121	425.541	GO:0010286 heat acclimation | GO:0006457 protein folding | GO:0009220 pyrimidine ribonucleotide biosynthetic process | GO:0009407 toxin catabolic process | GO:0006850 mitochondrial pyruvate transport | GO:0010583 response to cyclopentenone | GO:0006626 protein targeting to mitochondrion	GO:0005759 mitochondrial matrix | GO:0005743 mitochondrial inner membrane	GO:0051087 chaperone binding | GO:0000774 adenyl-nucleotide exchange factor activity | GO:0016853 isomerase activity | GO:0042803 protein homodimerization activity | GO:0005507 copper ion binding | GO:0005524 ATP binding	-	pfam01025 GrpE	GO & Domain
Contig3104	215	G	C	intergenic_region	51	892	gi|462405501|gb|EMJ10965.1| hypothetical protein PRUPE_ppa013417mg	80	4.32e-31	141.601	-	GO:0016020 membrane | GO:0010287 plastoglobule	-	-	-	GO only
Contig3104	344	G	A	intergenic_region	136	892	gi|462405501|gb|EMJ10965.1| hypothetical protein PRUPE_ppa013417mg	80	4.32e-31	141.601	-	GO:0016020 membrane | GO:0010287 plastoglobule	-	-	-	GO only
Contig3112	293	G	A	missense_variant	66	1503	gi|297813019|ref|XP_002874393.1| predicted protein	132	6.93e-08	67.8389	-	GO:0005829 cytosol	-	-	pfam07899 Frigida	GO & Domain
Contig3117	443	T	C	intergenic_region	176	666	-	-	-	-	-	-	-	-	-
Contig3118	563	T	C	synonymous_variant	40	892	gi|225424301|ref|XP_002284666.1| PREDICTED: uncharacterized protein LOC100259429	174	5.29e-73	267.352	GO:0006098 pentose-phosphate shunt | GO:0009773 photosynthetic electron transport in photosystem I | GO:0030003 cellular cation homeostasis | GO:0070838 divalent metal ion transport | GO:0006118 electron transport	GO:0010598 NAD(P)H dehydrogenase complex (plastoquinone) | GO:0042651 thylakoid membrane | GO:0009507 chloroplast	GO:0016655 oxidoreductase activity, acting on NADH or NADPH, quinone or similar compound as acceptor	-	pfam10716 NdhL	GO & Domain
Contig3136	119	C	A	synonymous_variant	114	1310	gi|225432108|ref|XP_002262955.1| PREDICTED: uncharacterized protein LOC100251180	266	1.65e-106	377.107	-	-	GO:0008061 chitin binding	-	pfam07572 BCNT	GO & Domain
Contig3136	533	A	G	missense_variant	222	1310	gi|225432108|ref|XP_002262955.1| PREDICTED: uncharacterized protein LOC100251180	266	1.65e-106	377.107	-	-	GO:0008061 chitin binding	-	pfam07572 BCNT	GO & Domain
Contig3144	1639	A	C	5_prime_UTR_variant	152	1863	gi|508718367|gb|EOY10264.1| Root cap 1 isoform 1	337	8.87e-175	603.725	GO:0006098 pentose-phosphate shunt | GO:0043085 positive regulation of catalytic activity | GO:0007275 multicellular organismal development | GO:0019252 starch biosynthetic process | GO:0030003 cellular cation homeostasis | GO:0005983 starch catabolic process | GO:0009629 response to gravity | GO:0000023 maltose metabolic process | GO:0009624 response to nematode | GO:0019288 isopentenyl diphosph…	GO:0009706 chloroplast inner membrane	GO:0005363 maltose transmembrane transporter activity	-	pfam00528 BPD_transp_1 | pfam01925 TauE | pfam01757 Acyl_transf_3 | pfam04193 PQ-loop | pfam03772 Competence	GO & Domain
Contig3147	286	G	A	intergenic_region	17	510	gi|407260765|gb|AFT92001.1| gibberellin-regulated protein	88	2.81e-42	174.927	-	-	-	-	pfam02704 GASA | pfam11437 Vanabin-2	Domain only
Contig3163	873	G	T	5_prime_UTR_variant	51	3788	gi|224117868|ref|XP_002317688.1| predicted protein	358	1.04e-173	600.17	GO:0010439 regulation of glucosinolate biosynthetic process | GO:0051555 flavonol biosynthetic process | GO:0055114 oxidation-reduction process | GO:0042432 indole biosynthetic process	-	GO:0050590 desacetoxyvindoline 4-hydroxylase activity | GO:0045431 flavonol synthase activity	-	pfam03171 2OG-FeII_Oxy | pfam14226 DIOX_N	GO & Domain
Contig3170	990	T	C	intergenic_region	139	1455	gi|356543670|ref|XP_003540283.1| PREDICTED: uncharacterized protein LOC100784928	278	1.9e-141	493.082	-	GO:0016020 membrane | GO:0016023 cytoplasmic membrane-bounded vesicle	GO:0008375 acetylglucosaminyltransferase activity	-	pfam02485 Branch	GO & Domain
Contig3170	1097	A	G	intergenic_region	29	1455	gi|356543670|ref|XP_003540283.1| PREDICTED: uncharacterized protein LOC100784928	278	1.9e-141	493.082	-	GO:0016020 membrane | GO:0016023 cytoplasmic membrane-bounded vesicle	GO:0008375 acetylglucosaminyltransferase activity	-	pfam02485 Branch	GO & Domain
Contig3174	911	G	A	intergenic_region	38	1010	gi|356539919|ref|XP_003538440.1| PREDICTED: immediate early response 3-interacting protein 1	77	5.31e-37	160.264	-	GO:0016023 cytoplasmic membrane-bounded vesicle	-	-	pfam08571 Yos1	GO & Domain
Contig3179	562	A	G	synonymous_variant	228	2229	gi|255574013|ref|XP_002527924.1| multidrug resistance pump, putative	513	2.39e-268	914.326	GO:0009624 response to nematode | GO:0009835 ripening | GO:0006855 drug transmembrane transport	GO:0005886 plasma membrane | GO:0005774 vacuolar membrane	GO:0015238 drug transmembrane transporter activity | GO:0015297 antiporter activity	-	pfam01554 MatE	GO & Domain
Contig3179	596	G	T	missense_variant	228	2229	gi|255574013|ref|XP_002527924.1| multidrug resistance pump, putative	513	2.39e-268	914.326	GO:0009624 response to nematode | GO:0009835 ripening | GO:0006855 drug transmembrane transport	GO:0005886 plasma membrane | GO:0005774 vacuolar membrane	GO:0015238 drug transmembrane transporter activity | GO:0015297 antiporter activity	-	pfam01554 MatE	GO & Domain
Contig3179	745	A	C	synonymous_variant	212	2229	gi|255574013|ref|XP_002527924.1| multidrug resistance pump, putative	513	2.39e-268	914.326	GO:0009624 response to nematode | GO:0009835 ripening | GO:0006855 drug transmembrane transport	GO:0005886 plasma membrane | GO:0005774 vacuolar membrane	GO:0015238 drug transmembrane transporter activity | GO:0015297 antiporter activity	-	pfam01554 MatE	GO & Domain
Contig3179	749	G	A	missense_variant	181	2229	gi|255574013|ref|XP_002527924.1| multidrug resistance pump, putative	513	2.39e-268	914.326	GO:0009624 response to nematode | GO:0009835 ripening | GO:0006855 drug transmembrane transport	GO:0005886 plasma membrane | GO:0005774 vacuolar membrane	GO:0015238 drug transmembrane transporter activity | GO:0015297 antiporter activity	-	pfam01554 MatE	GO & Domain
Contig3179	769	A	G	synonymous_variant	124	2229	gi|255574013|ref|XP_002527924.1| multidrug resistance pump, putative	513	2.39e-268	914.326	GO:0009624 response to nematode | GO:0009835 ripening | GO:0006855 drug transmembrane transport	GO:0005886 plasma membrane | GO:0005774 vacuolar membrane	GO:0015238 drug transmembrane transporter activity | GO:0015297 antiporter activity	-	pfam01554 MatE	GO & Domain
Contig3179	772	C	G	synonymous_variant	107	2229	gi|255574013|ref|XP_002527924.1| multidrug resistance pump, putative	513	2.39e-268	914.326	GO:0009624 response to nematode | GO:0009835 ripening | GO:0006855 drug transmembrane transport	GO:0005886 plasma membrane | GO:0005774 vacuolar membrane	GO:0015238 drug transmembrane transporter activity | GO:0015297 antiporter activity	-	pfam01554 MatE	GO & Domain
Contig3179	790	T	C	synonymous_variant	117	2229	gi|255574013|ref|XP_002527924.1| multidrug resistance pump, putative	513	2.39e-268	914.326	GO:0009624 response to nematode | GO:0009835 ripening | GO:0006855 drug transmembrane transport	GO:0005886 plasma membrane | GO:0005774 vacuolar membrane	GO:0015238 drug transmembrane transporter activity | GO:0015297 antiporter activity	-	pfam01554 MatE	GO & Domain
Contig3179	796	G	C	synonymous_variant	104	2229	gi|255574013|ref|XP_002527924.1| multidrug resistance pump, putative	513	2.39e-268	914.326	GO:0009624 response to nematode | GO:0009835 ripening | GO:0006855 drug transmembrane transport	GO:0005886 plasma membrane | GO:0005774 vacuolar membrane	GO:0015238 drug transmembrane transporter activity | GO:0015297 antiporter activity	-	pfam01554 MatE	GO & Domain
Contig3179	868	A	G	synonymous_variant	112	2229	gi|255574013|ref|XP_002527924.1| multidrug resistance pump, putative	513	2.39e-268	914.326	GO:0009624 response to nematode | GO:0009835 ripening | GO:0006855 drug transmembrane transport	GO:0005886 plasma membrane | GO:0005774 vacuolar membrane	GO:0015238 drug transmembrane transporter activity | GO:0015297 antiporter activity	-	pfam01554 MatE	GO & Domain
Contig3179	883	T	C	synonymous_variant	133	2229	gi|255574013|ref|XP_002527924.1| multidrug resistance pump, putative	513	2.39e-268	914.326	GO:0009624 response to nematode | GO:0009835 ripening | GO:0006855 drug transmembrane transport	GO:0005886 plasma membrane | GO:0005774 vacuolar membrane	GO:0015238 drug transmembrane transporter activity | GO:0015297 antiporter activity	-	pfam01554 MatE	GO & Domain
Contig3179	889	T	A	missense_variant	132	2229	gi|255574013|ref|XP_002527924.1| multidrug resistance pump, putative	513	2.39e-268	914.326	GO:0009624 response to nematode | GO:0009835 ripening | GO:0006855 drug transmembrane transport	GO:0005886 plasma membrane | GO:0005774 vacuolar membrane	GO:0015238 drug transmembrane transporter activity | GO:0015297 antiporter activity	-	pfam01554 MatE	GO & Domain
Contig3179	894	C	T	missense_variant	122	2229	gi|255574013|ref|XP_002527924.1| multidrug resistance pump, putative	513	2.39e-268	914.326	GO:0009624 response to nematode | GO:0009835 ripening | GO:0006855 drug transmembrane transport	GO:0005886 plasma membrane | GO:0005774 vacuolar membrane	GO:0015238 drug transmembrane transporter activity | GO:0015297 antiporter activity	-	pfam01554 MatE	GO & Domain
Contig3179	904	G	A	synonymous_variant	110	2229	gi|255574013|ref|XP_002527924.1| multidrug resistance pump, putative	513	2.39e-268	914.326	GO:0009624 response to nematode | GO:0009835 ripening | GO:0006855 drug transmembrane transport	GO:0005886 plasma membrane | GO:0005774 vacuolar membrane	GO:0015238 drug transmembrane transporter activity | GO:0015297 antiporter activity	-	pfam01554 MatE	GO & Domain
Contig3179	910	A	G	synonymous_variant	102	2229	gi|255574013|ref|XP_002527924.1| multidrug resistance pump, putative	513	2.39e-268	914.326	GO:0009624 response to nematode | GO:0009835 ripening | GO:0006855 drug transmembrane transport	GO:0005886 plasma membrane | GO:0005774 vacuolar membrane	GO:0015238 drug transmembrane transporter activity | GO:0015297 antiporter activity	-	pfam01554 MatE	GO & Domain
Contig3179	913	T	C	synonymous_variant	102	2229	gi|255574013|ref|XP_002527924.1| multidrug resistance pump, putative	513	2.39e-268	914.326	GO:0009624 response to nematode | GO:0009835 ripening | GO:0006855 drug transmembrane transport	GO:0005886 plasma membrane | GO:0005774 vacuolar membrane	GO:0015238 drug transmembrane transporter activity | GO:0015297 antiporter activity	-	pfam01554 MatE	GO & Domain
Contig3179	916	T	A	synonymous_variant	102	2229	gi|255574013|ref|XP_002527924.1| multidrug resistance pump, putative	513	2.39e-268	914.326	GO:0009624 response to nematode | GO:0009835 ripening | GO:0006855 drug transmembrane transport	GO:0005886 plasma membrane | GO:0005774 vacuolar membrane	GO:0015238 drug transmembrane transporter activity | GO:0015297 antiporter activity	-	pfam01554 MatE	GO & Domain
Contig3179	919	C	T	synonymous_variant	100	2229	gi|255574013|ref|XP_002527924.1| multidrug resistance pump, putative	513	2.39e-268	914.326	GO:0009624 response to nematode | GO:0009835 ripening | GO:0006855 drug transmembrane transport	GO:0005886 plasma membrane | GO:0005774 vacuolar membrane	GO:0015238 drug transmembrane transporter activity | GO:0015297 antiporter activity	-	pfam01554 MatE	GO & Domain
Contig3179	931	A	G	synonymous_variant	65	2229	gi|255574013|ref|XP_002527924.1| multidrug resistance pump, putative	513	2.39e-268	914.326	GO:0009624 response to nematode | GO:0009835 ripening | GO:0006855 drug transmembrane transport	GO:0005886 plasma membrane | GO:0005774 vacuolar membrane	GO:0015238 drug transmembrane transporter activity | GO:0015297 antiporter activity	-	pfam01554 MatE	GO & Domain
Contig3179	933	C	T	missense_variant	63	2229	gi|255574013|ref|XP_002527924.1| multidrug resistance pump, putative	513	2.39e-268	914.326	GO:0009624 response to nematode | GO:0009835 ripening | GO:0006855 drug transmembrane transport	GO:0005886 plasma membrane | GO:0005774 vacuolar membrane	GO:0015238 drug transmembrane transporter activity | GO:0015297 antiporter activity	-	pfam01554 MatE	GO & Domain
Contig3179	936	A	T	missense_variant	62	2229	gi|255574013|ref|XP_002527924.1| multidrug resistance pump, putative	513	2.39e-268	914.326	GO:0009624 response to nematode | GO:0009835 ripening | GO:0006855 drug transmembrane transport	GO:0005886 plasma membrane | GO:0005774 vacuolar membrane	GO:0015238 drug transmembrane transporter activity | GO:0015297 antiporter activity	-	pfam01554 MatE	GO & Domain
Contig3179	952	G	A	synonymous_variant	36	2229	gi|255574013|ref|XP_002527924.1| multidrug resistance pump, putative	513	2.39e-268	914.326	GO:0009624 response to nematode | GO:0009835 ripening | GO:0006855 drug transmembrane transport	GO:0005886 plasma membrane | GO:0005774 vacuolar membrane	GO:0015238 drug transmembrane transporter activity | GO:0015297 antiporter activity	-	pfam01554 MatE	GO & Domain
Contig3186	253	G	A	missense_variant	222	1975	gi|508779984|gb|EOY27240.1| AP2 domain-containing transcription factor	542	5.84e-204	700.593	GO:0048364 root development | GO:0006346 methylation-dependent chromatin silencing | GO:0016246 RNA interference | GO:0050826 response to freezing | GO:0042127 regulation of cell proliferation | GO:0009793 embryo development ending in seed dormancy | GO:0044036 cell wall macromolecule metabolic process | GO:0009944 polarity specification of adaxial/abaxial axis | GO:0060771 phyllotactic patternin…	GO:0005634 nucleus | GO:0005667 transcription factor complex	GO:0032440 2-alkenal reductase [NAD(P)] activity | GO:0003677 DNA binding | GO:0003700 sequence-specific DNA binding transcription factor activity	-	pfam00847 AP2	GO & Domain
Contig3186	1242	G	A	synonymous_variant	42	1975	gi|508779984|gb|EOY27240.1| AP2 domain-containing transcription factor	542	5.84e-204	700.593	GO:0048364 root development | GO:0006346 methylation-dependent chromatin silencing | GO:0016246 RNA interference | GO:0050826 response to freezing | GO:0042127 regulation of cell proliferation | GO:0009793 embryo development ending in seed dormancy | GO:0044036 cell wall macromolecule metabolic process | GO:0009944 polarity specification of adaxial/abaxial axis | GO:0060771 phyllotactic patternin…	GO:0005634 nucleus | GO:0005667 transcription factor complex	GO:0032440 2-alkenal reductase [NAD(P)] activity | GO:0003677 DNA binding | GO:0003700 sequence-specific DNA binding transcription factor activity	-	pfam00847 AP2	GO & Domain
Contig3198	1240	A	C	missense_variant	65	1653	gi|225423652|ref|XP_002275982.1| PREDICTED: peroxisomal 2,4-dienoyl-CoA reductase	294	1.9e-158	549.514	GO:0009561 megagametogenesis | GO:0055114 oxidation-reduction process | GO:0006364 rRNA processing | GO:0006606 protein import into nucleus | GO:0009791 post-embryonic development	GO:0005777 peroxisome | GO:0090406 pollen tube | GO:0005886 plasma membrane	GO:0003676 nucleic acid binding | GO:0008026 ATP-dependent helicase activity | GO:0005524 ATP binding | GO:0008670 2,4-dienoyl-CoA reductase (NADPH) activity	-	pfam13561 adh_short_C2 | pfam00106 adh_short | pfam01370 Epimerase | pfam08659 KR	GO & Domain
Contig3198	1425	C	T	missense_variant	21	1653	gi|225423652|ref|XP_002275982.1| PREDICTED: peroxisomal 2,4-dienoyl-CoA reductase	294	1.9e-158	549.514	GO:0009561 megagametogenesis | GO:0055114 oxidation-reduction process | GO:0006364 rRNA processing | GO:0006606 protein import into nucleus | GO:0009791 post-embryonic development	GO:0005777 peroxisome | GO:0090406 pollen tube | GO:0005886 plasma membrane	GO:0003676 nucleic acid binding | GO:0008026 ATP-dependent helicase activity | GO:0005524 ATP binding | GO:0008670 2,4-dienoyl-CoA reductase (NADPH) activity	-	pfam13561 adh_short_C2 | pfam00106 adh_short | pfam01370 Epimerase | pfam08659 KR	GO & Domain
Contig3198	1437	A	G	missense_variant	13	1653	gi|225423652|ref|XP_002275982.1| PREDICTED: peroxisomal 2,4-dienoyl-CoA reductase	294	1.9e-158	549.514	GO:0009561 megagametogenesis | GO:0055114 oxidation-reduction process | GO:0006364 rRNA processing | GO:0006606 protein import into nucleus | GO:0009791 post-embryonic development	GO:0005777 peroxisome | GO:0090406 pollen tube | GO:0005886 plasma membrane	GO:0003676 nucleic acid binding | GO:0008026 ATP-dependent helicase activity | GO:0005524 ATP binding | GO:0008670 2,4-dienoyl-CoA reductase (NADPH) activity	-	pfam13561 adh_short_C2 | pfam00106 adh_short | pfam01370 Epimerase | pfam08659 KR	GO & Domain
Contig3198	1464	A	C	missense_variant	80	1653	gi|225423652|ref|XP_002275982.1| PREDICTED: peroxisomal 2,4-dienoyl-CoA reductase	294	1.9e-158	549.514	GO:0009561 megagametogenesis | GO:0055114 oxidation-reduction process | GO:0006364 rRNA processing | GO:0006606 protein import into nucleus | GO:0009791 post-embryonic development	GO:0005777 peroxisome | GO:0090406 pollen tube | GO:0005886 plasma membrane	GO:0003676 nucleic acid binding | GO:0008026 ATP-dependent helicase activity | GO:0005524 ATP binding | GO:0008670 2,4-dienoyl-CoA reductase (NADPH) activity	-	pfam13561 adh_short_C2 | pfam00106 adh_short | pfam01370 Epimerase | pfam08659 KR	GO & Domain
Contig3199	550	A	G	synonymous_variant	228	1644	gi|182407844|gb|ACB87913.1| SKP1-like protein 1	97	4.39e-42	176.705	GO:0051788 response to misfolded protein | GO:0043161 proteasomal ubiquitin-dependent protein catabolic process | GO:0009793 embryo development ending in seed dormancy | GO:0009651 response to salt stress | GO:0051510 regulation of unidimensional cell growth | GO:0006468 protein phosphorylation | GO:0042023 DNA endoreduplication | GO:0016567 protein ubiquitination | GO:0042752 regulation of circa…	GO:0005737 cytoplasm | GO:0019005 SCF ubiquitin ligase complex | GO:0005634 nucleus	GO:0005515 protein binding | GO:0004672 protein kinase activity | GO:0004842 ubiquitin-protein ligase activity	-	pfam01466 Skp1 | pfam03931 Skp1_POZ	GO & Domain
Contig3199	585	C	T	missense_variant	228	1644	gi|182407844|gb|ACB87913.1| SKP1-like protein 1	97	4.39e-42	176.705	GO:0051788 response to misfolded protein | GO:0043161 proteasomal ubiquitin-dependent protein catabolic process | GO:0009793 embryo development ending in seed dormancy | GO:0009651 response to salt stress | GO:0051510 regulation of unidimensional cell growth | GO:0006468 protein phosphorylation | GO:0042023 DNA endoreduplication | GO:0016567 protein ubiquitination | GO:0042752 regulation of circa…	GO:0005737 cytoplasm | GO:0019005 SCF ubiquitin ligase complex | GO:0005634 nucleus	GO:0005515 protein binding | GO:0004672 protein kinase activity | GO:0004842 ubiquitin-protein ligase activity	-	pfam01466 Skp1 | pfam03931 Skp1_POZ	GO & Domain
Contig3199	641	A	T	missense_variant	45	1644	gi|182407844|gb|ACB87913.1| SKP1-like protein 1	97	4.39e-42	176.705	GO:0051788 response to misfolded protein | GO:0043161 proteasomal ubiquitin-dependent protein catabolic process | GO:0009793 embryo development ending in seed dormancy | GO:0009651 response to salt stress | GO:0051510 regulation of unidimensional cell growth | GO:0006468 protein phosphorylation | GO:0042023 DNA endoreduplication | GO:0016567 protein ubiquitination | GO:0042752 regulation of circa…	GO:0005737 cytoplasm | GO:0019005 SCF ubiquitin ligase complex | GO:0005634 nucleus	GO:0005515 protein binding | GO:0004672 protein kinase activity | GO:0004842 ubiquitin-protein ligase activity	-	pfam01466 Skp1 | pfam03931 Skp1_POZ	GO & Domain
Contig3212	568	G	A	missense_variant	6	1731	gi|508783935|gb|EOY31191.1| Heptahelical transmembrane protein1 isoform 1	325	8.4e-164	567.288	GO:0009725 response to hormone stimulus | GO:0008152 metabolic process | GO:0009651 response to salt stress | GO:0009744 response to sucrose stimulus | GO:0006979 response to oxidative stress | GO:0007165 signal transduction	GO:0016021 integral to membrane | GO:0005634 nucleus	GO:0004872 receptor activity | GO:0003824 catalytic activity	-	pfam03006 HlyIII | pfam07695 7TMR-DISM_7TM	GO & Domain
Contig3232	1339	G	A	missense_variant	222	2192	gi|255539416|ref|XP_002510773.1| ATP-dependent RNA helicase, putative	630	0	1429.33	GO:0000911 cytokinesis by cell plate formation | GO:0000226 microtubule cytoskeleton organization | GO:0006486 protein glycosylation	GO:0005829 cytosol | GO:0005739 mitochondrion | GO:0009506 plasmodesma	GO:0003723 RNA binding | GO:0004004 ATP-dependent RNA helicase activity | GO:0005524 ATP binding	3.6.4.13	pfam04408 HA2 | pfam07717 OB_NTP_bind | pfam00271 Helicase_C | pfam00270 DEAD	GO & Enzyme & Domain
Contig3235	938	T	C	missense_variant	221	1247	gi|502082936|ref|XP_004487317.1| PREDICTED: tetratricopeptide repeat protein 1-like	255	2.28e-104	369.997	GO:0006950 response to stress	GO:0005634 nucleus | GO:0005778 peroxisomal membrane	GO:0051879 Hsp90 protein binding	-	pfam13414 TPR_11 | pfam00515 TPR_1 | pfam13424 TPR_12 | pfam13432 TPR_16 | pfam07719 TPR_2	GO & Domain
Contig3235	1018	G	A	synonymous_variant	221	1247	gi|502082936|ref|XP_004487317.1| PREDICTED: tetratricopeptide repeat protein 1-like	255	2.28e-104	369.997	GO:0006950 response to stress	GO:0005634 nucleus | GO:0005778 peroxisomal membrane	GO:0051879 Hsp90 protein binding	-	pfam13414 TPR_11 | pfam00515 TPR_1 | pfam13424 TPR_12 | pfam13432 TPR_16 | pfam07719 TPR_2	GO & Domain
Contig3236	1170	A	G	synonymous_variant	199	2116	gi|255575537|ref|XP_002528669.1| set domain protein, putative	471	1.73e-219	752.138	GO:0006511 ubiquitin-dependent protein catabolic process | GO:0034968 histone lysine methylation | GO:0006281 DNA repair | GO:0010228 vegetative to reproductive phase transition of meristem | GO:0016579 protein deubiquitination | GO:0006554 lysine catabolic process	GO:0005634 nucleus	GO:0004221 ubiquitin thiolesterase activity | GO:0018024 histone-lysine N-methyltransferase activity	2.1.1.43	pfam00856 SET	GO & Enzyme & Domain
Contig3243	365	A	C	intergenic_region	54	639	-	-	-	-	-	-	-	-	-
Contig3258	291	G	T	missense_variant	3	1700	gi|508704773|gb|EOX96669.1| Actin-related protein 7 isoform 1	361	6.5e-209	717.034	GO:0000394 RNA splicing, via endonucleolytic cleavage and ligation | GO:0050826 response to freezing | GO:0010227 floral organ abscission | GO:0010050 vegetative phase change | GO:0048825 cotyledon development | GO:0051301 cell division | GO:0009086 methionine biosynthetic process | GO:0009640 photomorphogenesis | GO:0010564 regulation of cell cycle process | GO:0019915 lipid storage | GO:0010182…	GO:0005737 cytoplasm | GO:0005856 cytoskeleton | GO:0005634 nucleus	GO:0005200 structural constituent of cytoskeleton	-	pfam00022 Actin | pfam14450 FtsA	GO & Domain
Contig3268	1271	C	A	missense_variant	34	1528	gi|255587133|ref|XP_002534151.1| RNA 3' terminal phosphate cyclase, putative	377	1.9e-209	718.812	GO:0042254 ribosome biogenesis | GO:0006396 RNA processing	GO:0005730 nucleolus | GO:0005739 mitochondrion	GO:0003963 RNA-3'-phosphate cyclase activity	-	pfam01137 RTC | pfam05189 RTC_insert	GO & Domain
Contig3285	254	T	C	intergenic_region	61	646	gi|224123488|ref|XP_002319090.1| predicted protein	81	4.33e-10	73.6154	-	-	-	-	-
Contig3285	268	G	T	intergenic_region	32	646	gi|224123488|ref|XP_002319090.1| predicted protein	81	4.33e-10	73.6154	-	-	-	-	-
Contig3285	281	G	A	intergenic_region	54	646	gi|224123488|ref|XP_002319090.1| predicted protein	81	4.33e-10	73.6154	-	-	-	-	-
Contig3285	282	T	C	intergenic_region	48	646	gi|224123488|ref|XP_002319090.1| predicted protein	81	4.33e-10	73.6154	-	-	-	-	-
Contig3285	342	T	C	intergenic_region	17	646	gi|224123488|ref|XP_002319090.1| predicted protein	81	4.33e-10	73.6154	-	-	-	-	-
Contig3294	110	T	A	intergenic_region	119	480	gi|482557017|gb|EOA21209.1| hypothetical protein CARUB_v10001557mg	25	2e-06	61.1736	-	-	-	-	-
Contig3294	307	C	T	intergenic_region	133	480	gi|482557017|gb|EOA21209.1| hypothetical protein CARUB_v10001557mg	25	2e-06	61.1736	-	-	-	-	-
Contig3294	308	T	G	intergenic_region	132	480	gi|482557017|gb|EOA21209.1| hypothetical protein CARUB_v10001557mg	25	2e-06	61.1736	-	-	-	-	-
Contig3294	310	A	T	intergenic_region	138	480	gi|482557017|gb|EOA21209.1| hypothetical protein CARUB_v10001557mg	25	2e-06	61.1736	-	-	-	-	-
Contig3294	321	G	T	intergenic_region	129	480	gi|482557017|gb|EOA21209.1| hypothetical protein CARUB_v10001557mg	25	2e-06	61.1736	-	-	-	-	-
Contig3294	343	A	T	intergenic_region	143	480	gi|482557017|gb|EOA21209.1| hypothetical protein CARUB_v10001557mg	25	2e-06	61.1736	-	-	-	-	-
Contig3296	896	G	A	synonymous_variant	48	2451	gi|402715754|gb|AFQ93695.1| acyl-CoA oxidase 3	672	0	1250.25	GO:0051791 medium-chain fatty acid metabolic process | GO:0006635 fatty acid beta-oxidation | GO:0006118 electron transport | GO:0006637 acyl-CoA metabolic process	GO:0005777 peroxisome	GO:0050660 flavin adenine dinucleotide binding | GO:0003995 acyl-CoA dehydrogenase activity | GO:0003997 acyl-CoA oxidase activity	1.3.3.6	pfam01756 ACOX | pfam00441 Acyl-CoA_dh_1 | pfam02770 Acyl-CoA_dh_M	GO & Enzyme & Domain
Contig3300	2042	G	A	missense_variant	93	2739	gi|462418921|gb|EMJ23184.1| hypothetical protein PRUPE_ppa002846mg	593	1.01e-126	444.203	GO:0006950 response to stress	GO:0005774 vacuolar membrane | GO:0005739 mitochondrion	GO:0031072 heat shock protein binding	-	pfam13868 Trichoplein | pfam00769 ERM | pfam05672 MAP7 | pfam12474 PKK | pfam04156 IncA | pfam04012 PspA_IM30 | pfam02029 Caldesmon | pfam00226 DnaJ | pfam05010 TACC | pfam08614 ATG16 | pfam06133 DUF964 | pfam13863 DUF4200 | pfam04576 Zein-binding | pfam03938 OmpH | pfam04849 HAP1_N | pfam08524 rRNA_processing | pfam06818 Fez1	GO & Domain
Contig3304	284	C	T	intergenic_region	154	970	gi|255552137|ref|XP_002517113.1| N-acetyltransferase, putative	140	1.9e-34	152.265	GO:0035556 intracellular signal transduction | GO:0009693 ethylene biosynthetic process | GO:0002679 respiratory burst involved in defense response | GO:0010200 response to chitin | GO:0009738 abscisic acid mediated signaling pathway | GO:0050832 defense response to fungus | GO:0009873 ethylene mediated signaling pathway | GO:0042967 acyl-carrier-protein biosynthetic process	GO:0005737 cytoplasm	GO:0008080 N-acetyltransferase activity	-	pfam13302 Acetyltransf_3	GO & Domain
Contig3320	490	G	A	missense_variant	146	3190	gi|297740159|emb|CBI30341.3| unnamed protein product	895	0	1279.14	GO:0010075 regulation of meristem growth	GO:0009941 chloroplast envelope | GO:0005794 Golgi apparatus | GO:0005739 mitochondrion	-	-	-	GO only
Contig3325	590	C	T	missense_variant	95	1009	gi|224057258|ref|XP_002299198.1| predicted protein	185	9.58e-82	294.902	GO:0006662 glycerol ether metabolic process | GO:0006364 rRNA processing | GO:0045454 cell redox homeostasis | GO:0009658 chloroplast organization | GO:0006399 tRNA metabolic process | GO:0042793 transcription from plastid promoter | GO:0045893 positive regulation of transcription, DNA-dependent | GO:0045036 protein targeting to chloroplast | GO:0006118 electron transport	GO:0009295 nucleoid | GO:0009579 thylakoid | GO:0009507 chloroplast	GO:0047134 protein-disulfide reductase activity | GO:0009055 electron carrier activity | GO:0005515 protein binding | GO:0015035 protein disulfide oxidoreductase activity	-	pfam00085 Thioredoxin | pfam13098 Thioredoxin_2 | pfam13899 Thioredoxin_7 | pfam13905 Thioredoxin_8 | pfam00578 AhpC-TSA | pfam03492 Methyltransf_7	GO & Domain
Contig3325	622	G	A	missense_variant	205	1009	gi|224057258|ref|XP_002299198.1| predicted protein	185	9.58e-82	294.902	GO:0006662 glycerol ether metabolic process | GO:0006364 rRNA processing | GO:0045454 cell redox homeostasis | GO:0009658 chloroplast organization | GO:0006399 tRNA metabolic process | GO:0042793 transcription from plastid promoter | GO:0045893 positive regulation of transcription, DNA-dependent | GO:0045036 protein targeting to chloroplast | GO:0006118 electron transport	GO:0009295 nucleoid | GO:0009579 thylakoid | GO:0009507 chloroplast	GO:0047134 protein-disulfide reductase activity | GO:0009055 electron carrier activity | GO:0005515 protein binding | GO:0015035 protein disulfide oxidoreductase activity	-	pfam00085 Thioredoxin | pfam13098 Thioredoxin_2 | pfam13899 Thioredoxin_7 | pfam13905 Thioredoxin_8 | pfam00578 AhpC-TSA | pfam03492 Methyltransf_7	GO & Domain
Contig3328	638	G	A	missense_variant	125	1298	gi|508710483|gb|EOY02380.1| CASP-like protein isoform 1	324	6.09e-81	292.236	GO:0042127 regulation of cell proliferation | GO:0006468 protein phosphorylation | GO:0018343 protein farnesylation | GO:0009069 serine family amino acid metabolic process	GO:0005886 plasma membrane | GO:0005965 protein farnesyltransferase complex | GO:0016021 integral to membrane	GO:0005524 ATP binding | GO:0004674 protein serine/threonine kinase activity	-	pfam04535 DUF588 | pfam01284 MARVEL	GO & Domain
Contig3328	961	T	C	synonymous_variant	222	1298	gi|508710483|gb|EOY02380.1| CASP-like protein isoform 1	324	6.09e-81	292.236	GO:0042127 regulation of cell proliferation | GO:0006468 protein phosphorylation | GO:0018343 protein farnesylation | GO:0009069 serine family amino acid metabolic process	GO:0005886 plasma membrane | GO:0005965 protein farnesyltransferase complex | GO:0016021 integral to membrane	GO:0005524 ATP binding | GO:0004674 protein serine/threonine kinase activity	-	pfam04535 DUF588 | pfam01284 MARVEL	GO & Domain
Contig3332	1975	C	T	synonymous_variant	137	2047	gi|470129409|ref|XP_004300613.1| PREDICTED: scarecrow-like protein 15-like	493	2.58e-175	605.502	GO:0048831 regulation of shoot development | GO:0006355 regulation of transcription, DNA-dependent | GO:0010492 maintenance of shoot apical meristem identity	GO:0005667 transcription factor complex	GO:0003700 sequence-specific DNA binding transcription factor activity	-	pfam03514 GRAS	GO & Domain
Contig3332	2000	A	C	missense_variant	165	2047	gi|470129409|ref|XP_004300613.1| PREDICTED: scarecrow-like protein 15-like	493	2.58e-175	605.502	GO:0048831 regulation of shoot development | GO:0006355 regulation of transcription, DNA-dependent | GO:0010492 maintenance of shoot apical meristem identity	GO:0005667 transcription factor complex	GO:0003700 sequence-specific DNA binding transcription factor activity	-	pfam03514 GRAS	GO & Domain
Contig3332	2009	C	A	missense_variant	76	2047	gi|470129409|ref|XP_004300613.1| PREDICTED: scarecrow-like protein 15-like	493	2.58e-175	605.502	GO:0048831 regulation of shoot development | GO:0006355 regulation of transcription, DNA-dependent | GO:0010492 maintenance of shoot apical meristem identity	GO:0005667 transcription factor complex	GO:0003700 sequence-specific DNA binding transcription factor activity	-	pfam03514 GRAS	GO & Domain
Contig3333	1001	G	A	synonymous_variant	173	2122	gi|356496328|ref|XP_003517020.1| PREDICTED: SPX domain-containing protein 3-like	260	1.62e-125	440.204	GO:0019375 galactolipid biosynthetic process | GO:0070417 cellular response to cold | GO:0045892 negative regulation of transcription, DNA-dependent | GO:0080040 positive regulation of cellular response to phosphate starvation | GO:0006817 phosphate ion transport	GO:0005634 nucleus	-	-	pfam03105 SPX	GO & Domain
Contig3334	699	A	G	missense_variant	222	1576	gi|526117862|ref|NP_001267877.1| small basic intrinsic protein 1	238	5.65e-123	431.762	GO:0006833 water transport	GO:0016021 integral to membrane | GO:0005783 endoplasmic reticulum	GO:0015250 water channel activity	-	-	GO only
Contig3338	755	A	G	synonymous_variant	29	1036	gi|255554260|ref|XP_002518170.1| Inhibitor of growth protein, putative	232	2.05e-116	409.988	GO:0006355 regulation of transcription, DNA-dependent	GO:0005634 nucleus	GO:0008270 zinc ion binding | GO:0035064 methylated histone residue binding | GO:0003677 DNA binding | GO:0016740 transferase activity	-	pfam12998 ING | pfam00628 PHD	GO & Domain
Contig3343	219	G	A	5_prime_UTR_variant	112	1402	gi|462422734|gb|EMJ26997.1| hypothetical protein PRUPE_ppa011256mg	217	3.34e-130	455.757	GO:0048442 sepal development | GO:0048440 carpel development | GO:0048510 regulation of timing of transition from vegetative to reproductive phase | GO:0010219 regulation of vernalization response | GO:0048441 petal development | GO:0006508 proteolysis | GO:0048443 stamen development | GO:0048833 specification of floral organ number | GO:0045892 negative regulation of transcription, DNA-dependent	GO:0016592 mediator complex	GO:0008234 cysteine-type peptidase activity	-	pfam09637 Med18	GO & Domain
Contig3343	1107	A	T	3_prime_UTR_variant	228	1402	gi|462422734|gb|EMJ26997.1| hypothetical protein PRUPE_ppa011256mg	217	3.34e-130	455.757	GO:0048442 sepal development | GO:0048440 carpel development | GO:0048510 regulation of timing of transition from vegetative to reproductive phase | GO:0010219 regulation of vernalization response | GO:0048441 petal development | GO:0006508 proteolysis | GO:0048443 stamen development | GO:0048833 specification of floral organ number | GO:0045892 negative regulation of transcription, DNA-dependent	GO:0016592 mediator complex	GO:0008234 cysteine-type peptidase activity	-	pfam09637 Med18	GO & Domain
Contig3343	1111	A	T	3_prime_UTR_variant	228	1402	gi|462422734|gb|EMJ26997.1| hypothetical protein PRUPE_ppa011256mg	217	3.34e-130	455.757	GO:0048442 sepal development | GO:0048440 carpel development | GO:0048510 regulation of timing of transition from vegetative to reproductive phase | GO:0010219 regulation of vernalization response | GO:0048441 petal development | GO:0006508 proteolysis | GO:0048443 stamen development | GO:0048833 specification of floral organ number | GO:0045892 negative regulation of transcription, DNA-dependent	GO:0016592 mediator complex	GO:0008234 cysteine-type peptidase activity	-	pfam09637 Med18	GO & Domain
Contig3360	179	A	G	intergenic_region	29	897	gi|255575553|ref|XP_002528677.1| conserved hypothetical protein	143	3.59e-26	126.049	GO:0006914 autophagy	-	-	-	-	GO only
Contig3360	197	G	A	intergenic_region	17	897	gi|255575553|ref|XP_002528677.1| conserved hypothetical protein	143	3.59e-26	126.049	GO:0006914 autophagy	-	-	-	-	GO only
Contig3360	391	C	G	intergenic_region	17	897	gi|255575553|ref|XP_002528677.1| conserved hypothetical protein	143	3.59e-26	126.049	GO:0006914 autophagy	-	-	-	-	GO only
Contig3362	283	C	A	intergenic_region	15	1261	gi|225423955|ref|XP_002282387.1| PREDICTED: uncharacterized protein LOC100268142	183	2.22e-55	216.252	-	GO:0005634 nucleus	-	-	-	GO only
Contig3362	529	G	T	intergenic_region	57	1261	gi|225423955|ref|XP_002282387.1| PREDICTED: uncharacterized protein LOC100268142	183	2.22e-55	216.252	-	GO:0005634 nucleus	-	-	-	GO only
Contig3363	635	A	C	missense_variant	47	1156	gi|462419766|gb|EMJ24029.1| hypothetical protein PRUPE_ppa008797mg	310	1.12e-148	517.077	GO:0055114 oxidation-reduction process | GO:0009744 response to sucrose stimulus | GO:0010224 response to UV-B | GO:0009813 flavonoid biosynthetic process | GO:0009809 lignin biosynthetic process | GO:0006694 steroid biosynthetic process | GO:0080167 response to karrikin | GO:0009805 coumarin biosynthetic process | GO:0009811 stilbene biosynthetic process | GO:0008207 C21-steroid hormone metaboli…	GO:0005634 nucleus	GO:0016621 cinnamoyl-CoA reductase activity | GO:0045552 dihydrokaempferol 4-reductase activity | GO:0003854 3-beta-hydroxy-delta5-steroid dehydrogenase activity | GO:0000166 nucleotide binding | GO:0050662 coenzyme binding	-	pfam01370 Epimerase | pfam13460 NAD_binding_10 | pfam01073 3Beta_HSD	GO & Domain
Contig3367	1070	G	A	missense_variant	7	1851	gi|359484122|ref|XP_002267157.2| PREDICTED: uncharacterized protein LOC100268113	294	3.52e-141	492.193	GO:0006355 regulation of transcription, DNA-dependent	GO:0005634 nucleus | GO:0005667 transcription factor complex | GO:0000785 chromatin	GO:0003700 sequence-specific DNA binding transcription factor activity | GO:0003677 DNA binding | GO:0003682 chromatin binding	-	pfam00249 Myb_DNA-binding	GO & Domain
Contig3374	334	A	G	synonymous_variant	3	1803	gi|508719763|gb|EOY11660.1| Tetratricopeptide repeat-like superfamily protein, putative isoform 1	443	1.61e-176	609.502	GO:0006950 response to stress	GO:0005737 cytoplasm	-	-	pfam13877 RPAP3_C | pfam13414 TPR_11 | pfam13424 TPR_12 | pfam00515 TPR_1 | pfam13432 TPR_16 | pfam07719 TPR_2	GO & Domain
Contig3379	234	T	A	intergenic_region	15	1725	gi|224144996|ref|XP_002325489.1| type-a response regulator	80	1.41e-38	166.04	GO:0009793 embryo development ending in seed dormancy | GO:0010363 regulation of plant-type hypersensitive response | GO:0006355 regulation of transcription, DNA-dependent | GO:0006612 protein targeting to membrane | GO:0046777 protein autophosphorylation | GO:0010161 red light signaling pathway | GO:0000160 two-component signal transduction system (phosphorelay) | GO:0009736 cytokinin mediated s…	GO:0009536 plastid | GO:0005634 nucleus | GO:0005739 mitochondrion	GO:0005515 protein binding | GO:0004674 protein serine/threonine kinase activity | GO:0000156 two-component response regulator activity	-	pfam00072 Response_reg	GO & Domain
Contig3379	239	G	A	intergenic_region	24	1725	gi|224144996|ref|XP_002325489.1| type-a response regulator	80	1.41e-38	166.04	GO:0009793 embryo development ending in seed dormancy | GO:0010363 regulation of plant-type hypersensitive response | GO:0006355 regulation of transcription, DNA-dependent | GO:0006612 protein targeting to membrane | GO:0046777 protein autophosphorylation | GO:0010161 red light signaling pathway | GO:0000160 two-component signal transduction system (phosphorelay) | GO:0009736 cytokinin mediated s…	GO:0009536 plastid | GO:0005634 nucleus | GO:0005739 mitochondrion	GO:0005515 protein binding | GO:0004674 protein serine/threonine kinase activity | GO:0000156 two-component response regulator activity	-	pfam00072 Response_reg	GO & Domain
Contig3379	266	A	T	intergenic_region	81	1725	gi|224144996|ref|XP_002325489.1| type-a response regulator	80	1.41e-38	166.04	GO:0009793 embryo development ending in seed dormancy | GO:0010363 regulation of plant-type hypersensitive response | GO:0006355 regulation of transcription, DNA-dependent | GO:0006612 protein targeting to membrane | GO:0046777 protein autophosphorylation | GO:0010161 red light signaling pathway | GO:0000160 two-component signal transduction system (phosphorelay) | GO:0009736 cytokinin mediated s…	GO:0009536 plastid | GO:0005634 nucleus | GO:0005739 mitochondrion	GO:0005515 protein binding | GO:0004674 protein serine/threonine kinase activity | GO:0000156 two-component response regulator activity	-	pfam00072 Response_reg	GO & Domain
Contig3389	47	A	G	5_prime_UTR_variant	218	1722	gi|470120898|ref|XP_004296524.1| PREDICTED: 3-hydroxybutyryl-CoA dehydrogenase-like	296	8.11e-151	524.186	GO:0048193 Golgi vesicle transport | GO:0009853 photorespiration | GO:0046685 response to arsenic-containing substance | GO:0055114 oxidation-reduction process | GO:0006550 isoleucine catabolic process | GO:0006552 leucine catabolic process | GO:0006554 lysine catabolic process | GO:0006568 tryptophan metabolic process | GO:0006574 valine catabolic process | GO:0006633 fatty acid biosynthetic pro…	GO:0005777 peroxisome	GO:0003857 3-hydroxyacyl-CoA dehydrogenase activity | GO:0008691 3-hydroxybutyryl-CoA dehydrogenase activity | GO:0070403 NAD+ binding	1.1.1.157	pfam02737 3HCDH_N | pfam00725 3HCDH	GO & Enzyme & Domain
Contig3389	49	A	G	5_prime_UTR_variant	219	1722	gi|470120898|ref|XP_004296524.1| PREDICTED: 3-hydroxybutyryl-CoA dehydrogenase-like	296	8.11e-151	524.186	GO:0048193 Golgi vesicle transport | GO:0009853 photorespiration | GO:0046685 response to arsenic-containing substance | GO:0055114 oxidation-reduction process | GO:0006550 isoleucine catabolic process | GO:0006552 leucine catabolic process | GO:0006554 lysine catabolic process | GO:0006568 tryptophan metabolic process | GO:0006574 valine catabolic process | GO:0006633 fatty acid biosynthetic pro…	GO:0005777 peroxisome	GO:0003857 3-hydroxyacyl-CoA dehydrogenase activity | GO:0008691 3-hydroxybutyryl-CoA dehydrogenase activity | GO:0070403 NAD+ binding	1.1.1.157	pfam02737 3HCDH_N | pfam00725 3HCDH	GO & Enzyme & Domain
Contig3400	780	C	A	intergenic_region	164	874	gi|255575128|ref|XP_002528469.1| nucleic acid binding protein, putative	181	7.97e-63	237.581	GO:0045492 xylan biosynthetic process | GO:0009693 ethylene biosynthetic process | GO:0002679 respiratory burst involved in defense response | GO:0010200 response to chitin | GO:0006355 regulation of transcription, DNA-dependent | GO:0048573 photoperiodism, flowering | GO:0000956 nuclear-transcribed mRNA catabolic process | GO:0010413 glucuronoxylan metabolic process | GO:0035556 intracellular si…	GO:0005634 nucleus | GO:0005667 transcription factor complex	GO:0008270 zinc ion binding | GO:0003677 DNA binding | GO:0003700 sequence-specific DNA binding transcription factor activity	-	pfam13912 zf-C2H2_6 | pfam12171 zf-C2H2_jaz	GO & Domain
Contig3409	570	A	C	intergenic_region	117	1399	-	-	-	-	-	-	-	-	-
Contig3417	270	T	G	intergenic_region	167	1307	gi|297745065|emb|CBI38657.3| unnamed protein product	130	1.85e-65	246.023	GO:0006771 riboflavin metabolic process | GO:0019497 hexachlorocyclohexane metabolic process	GO:0005739 mitochondrion | GO:0009507 chloroplast	GO:0003993 acid phosphatase activity	-	pfam03767 Acid_phosphat_B	GO & Domain
Contig3421	454	G	C	synonymous_variant	116	1431	gi|449491438|ref|XP_004158896.1| PREDICTED: putative F-box protein At1g65770-like	347	8.14e-83	298.457	-	-	-	-	pfam03478 DUF295 | pfam00646 F-box | pfam12937 F-box-like	Domain only
Contig3421	549	C	T	missense_variant	84	1431	gi|449491438|ref|XP_004158896.1| PREDICTED: putative F-box protein At1g65770-like	347	8.14e-83	298.457	-	-	-	-	pfam03478 DUF295 | pfam00646 F-box | pfam12937 F-box-like	Domain only
Contig3421	561	G	T	missense_variant	56	1431	gi|449491438|ref|XP_004158896.1| PREDICTED: putative F-box protein At1g65770-like	347	8.14e-83	298.457	-	-	-	-	pfam03478 DUF295 | pfam00646 F-box | pfam12937 F-box-like	Domain only
Contig3421	1141	C	T	synonymous_variant	124	1431	gi|449491438|ref|XP_004158896.1| PREDICTED: putative F-box protein At1g65770-like	347	8.14e-83	298.457	-	-	-	-	pfam03478 DUF295 | pfam00646 F-box | pfam12937 F-box-like	Domain only
Contig3424	441	C	T	synonymous_variant	12	969	gi|470125932|ref|XP_004298951.1| PREDICTED: GDSL esterase/lipase At5g62930-like	242	7.82e-138	481.084	GO:0006629 lipid metabolic process	GO:0005829 cytosol	GO:0004091 carboxylesterase activity	-	pfam00657 Lipase_GDSL | pfam13472 Lipase_GDSL_2	GO & Domain
Contig3424	601	T	C	synonymous_variant	85	969	gi|470125932|ref|XP_004298951.1| PREDICTED: GDSL esterase/lipase At5g62930-like	242	7.82e-138	481.084	GO:0006629 lipid metabolic process	GO:0005829 cytosol	GO:0004091 carboxylesterase activity	-	pfam00657 Lipase_GDSL | pfam13472 Lipase_GDSL_2	GO & Domain
Contig3425	2274	G	T	synonymous_variant	211	2935	gi|225424572|ref|XP_002282097.1| PREDICTED: protein SDA1 homolog	829	0	1289.36	GO:0006468 protein phosphorylation | GO:0006278 RNA-dependent DNA replication | GO:0016998 cell wall macromolecule catabolic process | GO:0042273 ribosomal large subunit biogenesis | GO:0006606 protein import into nucleus | GO:0030036 actin cytoskeleton organization | GO:0006406 mRNA export from nucleus | GO:0000055 ribosomal large subunit export from nucleus | GO:0009069 serine family amino acid…	GO:0005634 nucleus	GO:0003723 RNA binding | GO:0004674 protein serine/threonine kinase activity | GO:0003964 RNA-directed DNA polymerase activity | GO:0005524 ATP binding	-	pfam05285 SDA1 | pfam08158 NUC130_3NT	GO & Domain
Contig3427	327	C	T	intergenic_region	96	1018	gi|508717965|gb|EOY09862.1| Kunitz family trypsin and protease inhibitor protein	193	9.52e-77	278.461	GO:0015706 nitrate transport | GO:0034976 response to endoplasmic reticulum stress | GO:0006457 protein folding | GO:0010951 negative regulation of endopeptidase activity | GO:0009408 response to heat | GO:0006508 proteolysis | GO:0010167 response to nitrate | GO:0009644 response to high light intensity | GO:0042542 response to hydrogen peroxide	GO:0005618 cell wall | GO:0048046 apoplast	GO:0008233 peptidase activity | GO:0004866 endopeptidase inhibitor activity	-	pfam00197 Kunitz_legume	GO & Domain
Contig3427	643	C	G	intergenic_region	83	1018	gi|508717965|gb|EOY09862.1| Kunitz family trypsin and protease inhibitor protein	193	9.52e-77	278.461	GO:0015706 nitrate transport | GO:0034976 response to endoplasmic reticulum stress | GO:0006457 protein folding | GO:0010951 negative regulation of endopeptidase activity | GO:0009408 response to heat | GO:0006508 proteolysis | GO:0010167 response to nitrate | GO:0009644 response to high light intensity | GO:0042542 response to hydrogen peroxide	GO:0005618 cell wall | GO:0048046 apoplast	GO:0008233 peptidase activity | GO:0004866 endopeptidase inhibitor activity	-	pfam00197 Kunitz_legume	GO & Domain
Contig3427	814	C	T	intergenic_region	11	1018	gi|508717965|gb|EOY09862.1| Kunitz family trypsin and protease inhibitor protein	193	9.52e-77	278.461	GO:0015706 nitrate transport | GO:0034976 response to endoplasmic reticulum stress | GO:0006457 protein folding | GO:0010951 negative regulation of endopeptidase activity | GO:0009408 response to heat | GO:0006508 proteolysis | GO:0010167 response to nitrate | GO:0009644 response to high light intensity | GO:0042542 response to hydrogen peroxide	GO:0005618 cell wall | GO:0048046 apoplast	GO:0008233 peptidase activity | GO:0004866 endopeptidase inhibitor activity	-	pfam00197 Kunitz_legume	GO & Domain
Contig3431	970	G	A	synonymous_variant	3	2303	gi|224061673|ref|XP_002300597.1| predicted protein	604	0	1186.71	GO:0010103 stomatal complex morphogenesis | GO:0010584 pollen exine formation | GO:0060548 negative regulation of cell death | GO:0009825 multidimensional cell growth | GO:0009691 cytokinin biosynthetic process | GO:0009911 positive regulation of flower development | GO:0009729 detection of brassinosteroid stimulus | GO:0042742 defense response to bacterium | GO:0043481 anthocyanin accumulation i…	GO:0016023 cytoplasmic membrane-bounded vesicle | GO:0016021 integral to membrane | GO:0043234 protein complex | GO:0005768 endosome | GO:0005886 plasma membrane	GO:0004721 phosphoprotein phosphatase activity | GO:0004713 protein tyrosine kinase activity | GO:0046982 protein heterodimerization activity | GO:0004674 protein serine/threonine kinase activity | GO:0005496 steroid binding | GO:0042803 protein homodimerization activity | GO:0005524 ATP binding	2.7.11.1	pfam00069 Pkinase | pfam07714 Pkinase_Tyr | pfam13855 LRR_8	GO & Enzyme & Domain
Contig3444	101	C	T	intergenic_region	114	537	gi|537120872|gb|ERE64064.1| Homeodomain-related containing protein	72	0.00441	50.5092	-	-	-	-	-
Contig3449	656	C	T	synonymous_variant	30	1397	gi|508705973|gb|EOX97869.1| Uncharacterized protein TCM_006792	216	4.01e-110	389.104	GO:0006635 fatty acid beta-oxidation | GO:0006914 autophagy	GO:0005886 plasma membrane | GO:0005774 vacuolar membrane | GO:0009507 chloroplast | GO:0005739 mitochondrion	GO:0046872 metal ion binding	-	pfam07798 DUF1640	GO & Domain
Contig3449	703	A	G	missense_variant	57	1397	gi|508705973|gb|EOX97869.1| Uncharacterized protein TCM_006792	216	4.01e-110	389.104	GO:0006635 fatty acid beta-oxidation | GO:0006914 autophagy	GO:0005886 plasma membrane | GO:0005774 vacuolar membrane | GO:0009507 chloroplast | GO:0005739 mitochondrion	GO:0046872 metal ion binding	-	pfam07798 DUF1640	GO & Domain
Contig3451	233	C	T	3_prime_UTR_variant	87	1024	gi|508701905|gb|EOX93801.1| 40S ribosomal protein S8 isoform 1	219	1.25e-136	477.085	GO:0006412 translation | GO:0055114 oxidation-reduction process | GO:0042254 ribosome biogenesis | GO:0006118 electron transport	GO:0005618 cell wall | GO:0005730 nucleolus | GO:0009507 chloroplast | GO:0022626 cytosolic ribosome | GO:0005886 plasma membrane	GO:0019843 rRNA binding | GO:0003735 structural constituent of ribosome | GO:0016705 oxidoreductase activity, acting on paired donors, with incorporation or reduction of molecular oxygen | GO:0009055 electron carrier activity | GO:0020037 heme binding | GO:0005506 iron ion binding	-	pfam01201 Ribosomal_S8e	GO & Domain
Contig3456	137	C	T	3_prime_UTR_variant	14	1839	gi|225442341|ref|XP_002281000.1| PREDICTED: ubiquitin carboxyl-terminal hydrolase 6	478	8.2e-285	968.981	GO:0000085 G2 phase of mitotic cell cycle | GO:0016579 protein deubiquitination | GO:0016571 histone methylation | GO:0010388 cullin deneddylation | GO:0009640 photomorphogenesis | GO:0006511 ubiquitin-dependent protein catabolic process | GO:0016567 protein ubiquitination | GO:0045893 positive regulation of transcription, DNA-dependent	GO:0016023 cytoplasmic membrane-bounded vesicle | GO:0009506 plasmodesma | GO:0005634 nucleus	GO:0004843 ubiquitin-specific protease activity | GO:0004221 ubiquitin thiolesterase activity | GO:0005516 calmodulin binding	3.4.19.12	pfam00443 UCH | pfam13423 UCH_1 | pfam00240 ubiquitin	GO & Enzyme & Domain
Contig3459	377	A	T	missense_variant	190	1707	gi|255545672|ref|XP_002513896.1| Endoplasmic reticulum-Golgi intermediate compartment protein, putative	386	6.38e-245	836.565	GO:0006626 protein targeting to mitochondrion | GO:0030968 endoplasmic reticulum unfolded protein response	GO:0005774 vacuolar membrane | GO:0005794 Golgi apparatus | GO:0005783 endoplasmic reticulum | GO:0005886 plasma membrane	-	-	pfam07970 COPIIcoated_ERV | pfam13850 ERGIC_N	GO & Domain
Contig3464	553	T	C	5_prime_UTR_variant	171	863	gi|508721980|gb|EOY13877.1| Uncharacterized protein TCM_032572	180	3.06e-89	319.785	-	GO:0016020 membrane | GO:0009506 plasmodesma | GO:0005739 mitochondrion	-	-	-	GO only
Contig3474	418	T	C	missense_variant	84	1408	gi|525507228|ref|NP_001267652.1| transcription factor DIVARICATA-like	286	1.23e-104	370.886	GO:0009739 response to gibberellin stimulus | GO:0006355 regulation of transcription, DNA-dependent | GO:0009751 response to salicylic acid stimulus | GO:0019344 cysteine biosynthetic process	GO:0005634 nucleus | GO:0005667 transcription factor complex | GO:0000785 chromatin	GO:0003677 DNA binding | GO:0003700 sequence-specific DNA binding transcription factor activity | GO:0003682 chromatin binding	-	pfam00249 Myb_DNA-binding	GO & Domain
Contig3479	250	T	C	missense_variant	12	1326	gi|508708932|gb|EOY00829.1| DNA-binding storekeeper protein-related	244	1.23e-87	314.453	GO:0006468 protein phosphorylation | GO:0006355 regulation of transcription, DNA-dependent | GO:0005975 carbohydrate metabolic process | GO:0009069 serine family amino acid metabolic process	GO:0016021 integral to membrane | GO:0009507 chloroplast | GO:0005634 nucleus	GO:0004674 protein serine/threonine kinase activity | GO:0004553 hydrolase activity, hydrolyzing O-glycosyl compounds | GO:0005524 ATP binding	-	-	GO only
Contig3479	820	G	A	missense_variant	57	1326	gi|508708932|gb|EOY00829.1| DNA-binding storekeeper protein-related	244	1.23e-87	314.453	GO:0006468 protein phosphorylation | GO:0006355 regulation of transcription, DNA-dependent | GO:0005975 carbohydrate metabolic process | GO:0009069 serine family amino acid metabolic process	GO:0016021 integral to membrane | GO:0009507 chloroplast | GO:0005634 nucleus	GO:0004674 protein serine/threonine kinase activity | GO:0004553 hydrolase activity, hydrolyzing O-glycosyl compounds | GO:0005524 ATP binding	-	-	GO only
Contig3482	443	C	T	missense_variant	136	824	gi|224111990|ref|XP_002316045.1| predicted protein	110	3.06e-56	218.029	-	GO:0005829 cytosol	-	-	-	GO only
Contig3484	288	G	A	3_prime_UTR_variant	73	698	gi|449433720|ref|XP_004134645.1| PREDICTED: uncharacterized protein At3g23325-like	87	8.13e-54	210.475	GO:0000398 nuclear mRNA splicing, via spliceosome	GO:0005634 nucleus | GO:0005739 mitochondrion	-	-	pfam07189 SF3b10	GO & Domain
Contig3484	391	T	G	synonymous_variant	157	698	gi|449433720|ref|XP_004134645.1| PREDICTED: uncharacterized protein At3g23325-like	87	8.13e-54	210.475	GO:0000398 nuclear mRNA splicing, via spliceosome	GO:0005634 nucleus | GO:0005739 mitochondrion	-	-	pfam07189 SF3b10	GO & Domain
Contig3484	618	A	G	missense_variant	179	698	gi|449433720|ref|XP_004134645.1| PREDICTED: uncharacterized protein At3g23325-like	87	8.13e-54	210.475	GO:0000398 nuclear mRNA splicing, via spliceosome	GO:0005634 nucleus | GO:0005739 mitochondrion	-	-	pfam07189 SF3b10	GO & Domain
Contig3484	643	A	G	synonymous_variant	120	698	gi|449433720|ref|XP_004134645.1| PREDICTED: uncharacterized protein At3g23325-like	87	8.13e-54	210.475	GO:0000398 nuclear mRNA splicing, via spliceosome	GO:0005634 nucleus | GO:0005739 mitochondrion	-	-	pfam07189 SF3b10	GO & Domain
Contig3487	275	G	A	3_prime_UTR_variant	19	1690	gi|508704287|gb|EOX96183.1| Dihydrodipicolinate synthase isoform 1	365	8.38e-215	736.586	GO:0009089 lysine biosynthetic process via diaminopimelate | GO:0006744 ubiquinone biosynthetic process | GO:0019877 diaminopimelate biosynthetic process	GO:0009507 chloroplast	GO:0008840 dihydrodipicolinate synthase activity	-	pfam00701 DHDPS	GO & Domain
Contig3499	576	A	G	synonymous_variant	172	2711	gi|224069170|ref|XP_002302917.1| predicted protein	739	0	1475.54	GO:0006979 response to oxidative stress | GO:0006511 ubiquitin-dependent protein catabolic process | GO:0051788 response to misfolded protein | GO:0080129 proteasome core complex assembly | GO:0009630 gravitropism | GO:0009853 photorespiration | GO:0009793 embryo development ending in seed dormancy | GO:0006120 mitochondrial electron transport, NADH to ubiquinone | GO:0006744 ubiquinone biosynthe…	GO:0005747 mitochondrial respiratory chain complex I | GO:0009507 chloroplast	GO:0051536 iron-sulfur cluster binding | GO:0008137 NADH dehydrogenase (ubiquinone) activity | GO:0009055 electron carrier activity	1.6.5.3 | 1.6.99.3	pfam00384 Molybdopterin | pfam13510 Fer2_4 | pfam10588 NADH-G_4Fe-4S_3 | pfam09326 DUF1982 | pfam00111 Fer2	GO & Enzyme & Domain
Contig3499	1765	C	T	missense_variant	57	2711	gi|224069170|ref|XP_002302917.1| predicted protein	739	0	1475.54	GO:0006979 response to oxidative stress | GO:0006511 ubiquitin-dependent protein catabolic process | GO:0051788 response to misfolded protein | GO:0080129 proteasome core complex assembly | GO:0009630 gravitropism | GO:0009853 photorespiration | GO:0009793 embryo development ending in seed dormancy | GO:0006120 mitochondrial electron transport, NADH to ubiquinone | GO:0006744 ubiquinone biosynthe…	GO:0005747 mitochondrial respiratory chain complex I | GO:0009507 chloroplast	GO:0051536 iron-sulfur cluster binding | GO:0008137 NADH dehydrogenase (ubiquinone) activity | GO:0009055 electron carrier activity	1.6.5.3 | 1.6.99.3	pfam00384 Molybdopterin | pfam13510 Fer2_4 | pfam10588 NADH-G_4Fe-4S_3 | pfam09326 DUF1982 | pfam00111 Fer2	GO & Enzyme & Domain
Contig3502	894	T	C	synonymous_variant	120	1525	gi|255580955|ref|XP_002531296.1| Light-inducible protein CPRF-2, putative	438	3.34e-147	512.189	GO:0006355 regulation of transcription, DNA-dependent | GO:0009410 response to xenobiotic stimulus | GO:0030968 endoplasmic reticulum unfolded protein response	GO:0005667 transcription factor complex	GO:0042802 identical protein binding | GO:0043565 sequence-specific DNA binding | GO:0003700 sequence-specific DNA binding transcription factor activity | GO:0046982 protein heterodimerization activity	-	pfam12498 bZIP_C | pfam00170 bZIP_1	GO & Domain
Contig3503	59	A	G	5_prime_UTR_variant	27	1208	gi|508702009|gb|EOX93905.1| Endoplasmic reticulum retention defective 2B isoform 1	215	2.73e-135	472.642	GO:0016126 sterol biosynthetic process | GO:0015031 protein transport | GO:0006084 acetyl-CoA metabolic process | GO:0030244 cellulose biosynthetic process | GO:0048193 Golgi vesicle transport | GO:0010204 defense response signaling pathway, resistance gene-independent | GO:0006621 protein retention in ER lumen | GO:0016132 brassinosteroid biosynthetic process	GO:0016023 cytoplasmic membrane-bounded vesicle | GO:0016021 integral to membrane | GO:0005794 Golgi apparatus | GO:0005783 endoplasmic reticulum | GO:0005739 mitochondrion	GO:0046923 ER retention sequence binding | GO:0004872 receptor activity	-	pfam00810 ER_lumen_recept | pfam13440 Polysacc_synt_3	GO & Domain
Contig3503	111	T	C	5_prime_UTR_variant	87	1208	gi|508702009|gb|EOX93905.1| Endoplasmic reticulum retention defective 2B isoform 1	215	2.73e-135	472.642	GO:0016126 sterol biosynthetic process | GO:0015031 protein transport | GO:0006084 acetyl-CoA metabolic process | GO:0030244 cellulose biosynthetic process | GO:0048193 Golgi vesicle transport | GO:0010204 defense response signaling pathway, resistance gene-independent | GO:0006621 protein retention in ER lumen | GO:0016132 brassinosteroid biosynthetic process	GO:0016023 cytoplasmic membrane-bounded vesicle | GO:0016021 integral to membrane | GO:0005794 Golgi apparatus | GO:0005783 endoplasmic reticulum | GO:0005739 mitochondrion	GO:0046923 ER retention sequence binding | GO:0004872 receptor activity	-	pfam00810 ER_lumen_recept | pfam13440 Polysacc_synt_3	GO & Domain
Contig3503	222	T	G	5_prime_UTR_variant	66	1208	gi|508702009|gb|EOX93905.1| Endoplasmic reticulum retention defective 2B isoform 1	215	2.73e-135	472.642	GO:0016126 sterol biosynthetic process | GO:0015031 protein transport | GO:0006084 acetyl-CoA metabolic process | GO:0030244 cellulose biosynthetic process | GO:0048193 Golgi vesicle transport | GO:0010204 defense response signaling pathway, resistance gene-independent | GO:0006621 protein retention in ER lumen | GO:0016132 brassinosteroid biosynthetic process	GO:0016023 cytoplasmic membrane-bounded vesicle | GO:0016021 integral to membrane | GO:0005794 Golgi apparatus | GO:0005783 endoplasmic reticulum | GO:0005739 mitochondrion	GO:0046923 ER retention sequence binding | GO:0004872 receptor activity	-	pfam00810 ER_lumen_recept | pfam13440 Polysacc_synt_3	GO & Domain
Contig3503	289	A	G	synonymous_variant	14	1208	gi|508702009|gb|EOX93905.1| Endoplasmic reticulum retention defective 2B isoform 1	215	2.73e-135	472.642	GO:0016126 sterol biosynthetic process | GO:0015031 protein transport | GO:0006084 acetyl-CoA metabolic process | GO:0030244 cellulose biosynthetic process | GO:0048193 Golgi vesicle transport | GO:0010204 defense response signaling pathway, resistance gene-independent | GO:0006621 protein retention in ER lumen | GO:0016132 brassinosteroid biosynthetic process	GO:0016023 cytoplasmic membrane-bounded vesicle | GO:0016021 integral to membrane | GO:0005794 Golgi apparatus | GO:0005783 endoplasmic reticulum | GO:0005739 mitochondrion	GO:0046923 ER retention sequence binding | GO:0004872 receptor activity	-	pfam00810 ER_lumen_recept | pfam13440 Polysacc_synt_3	GO & Domain
Contig3504	616	G	T	intergenic_region	221	1429	gi|255556366|ref|XP_002519217.1| conserved hypothetical protein	164	1.01e-92	331.338	GO:0006623 protein targeting to vacuole | GO:0009409 response to cold | GO:0002238 response to molecule of fungal origin	GO:0005886 plasma membrane | GO:0005739 mitochondrion	-	-	pfam00582 Usp	GO & Domain
Contig3508	844	T	C	missense_variant	222	1438	gi|508714789|gb|EOY06686.1| Zinc knuckle family protein isoform 1	255	2.94e-127	445.981	-	-	GO:0008270 zinc ion binding | GO:0003676 nucleic acid binding	-	pfam13917 zf-CCHC_3	GO & Domain
Contig3508	1187	C	T	synonymous_variant	7	1438	gi|508714789|gb|EOY06686.1| Zinc knuckle family protein isoform 1	255	2.94e-127	445.981	-	-	GO:0008270 zinc ion binding | GO:0003676 nucleic acid binding	-	pfam13917 zf-CCHC_3	GO & Domain
Contig3508	1211	G	A	synonymous_variant	66	1438	gi|508714789|gb|EOY06686.1| Zinc knuckle family protein isoform 1	255	2.94e-127	445.981	-	-	GO:0008270 zinc ion binding | GO:0003676 nucleic acid binding	-	pfam13917 zf-CCHC_3	GO & Domain
Contig3512	626	T	C	missense_variant	58	1711	gi|462418733|gb|EMJ22996.1| hypothetical protein PRUPE_ppa006064mg	214	1.07e-86	311.343	GO:0016036 cellular response to phosphate starvation | GO:0019375 galactolipid biosynthetic process | GO:0045892 negative regulation of transcription, DNA-dependent | GO:0010183 pollen tube guidance | GO:0045454 cell redox homeostasis | GO:0080092 regulation of pollen tube growth | GO:0046686 response to cadmium ion | GO:0055114 oxidation-reduction process | GO:0035556 intracellular signal transd…	GO:0005829 cytosol	GO:0016853 isomerase activity | GO:0046872 metal ion binding | GO:0016209 antioxidant activity | GO:0047134 protein-disulfide reductase activity	-	pfam13905 Thioredoxin_8 | pfam00578 AhpC-TSA | pfam13098 Thioredoxin_2	GO & Domain
Contig3512	844	G	C	missense_variant	4	1711	gi|462418733|gb|EMJ22996.1| hypothetical protein PRUPE_ppa006064mg	214	1.07e-86	311.343	GO:0016036 cellular response to phosphate starvation | GO:0019375 galactolipid biosynthetic process | GO:0045892 negative regulation of transcription, DNA-dependent | GO:0010183 pollen tube guidance | GO:0045454 cell redox homeostasis | GO:0080092 regulation of pollen tube growth | GO:0046686 response to cadmium ion | GO:0055114 oxidation-reduction process | GO:0035556 intracellular signal transd…	GO:0005829 cytosol	GO:0016853 isomerase activity | GO:0046872 metal ion binding | GO:0016209 antioxidant activity | GO:0047134 protein-disulfide reductase activity	-	pfam13905 Thioredoxin_8 | pfam00578 AhpC-TSA | pfam13098 Thioredoxin_2	GO & Domain
Contig3524	510	G	A	missense_variant	24	1589	gi|255580603|ref|XP_002531125.1| conserved hypothetical protein	355	2.88e-75	274.906	-	GO:0005634 nucleus	-	-	pfam12937 F-box-like | pfam00646 F-box	GO & Domain
Contig3526	415	C	T	3_prime_UTR_variant	18	2579	gi|508715444|gb|EOY07341.1| Inositol phosphorylceramide synthase 1	314	1.93e-190	655.714	GO:0010363 regulation of plant-type hypersensitive response | GO:0030148 sphingolipid biosynthetic process | GO:0010200 response to chitin | GO:0006612 protein targeting to membrane | GO:0043069 negative regulation of programmed cell death | GO:0009723 response to ethylene stimulus | GO:0050832 defense response to fungus	GO:0016021 integral to membrane | GO:0005802 trans-Golgi network | GO:0005794 Golgi apparatus | GO:0005886 plasma membrane	GO:0045140 inositol phosphoceramide synthase activity	-	pfam14360 PAP2_C | pfam01569 PAP2	GO & Domain
Contig3526	940	T	C	missense_variant	180	2579	gi|508715444|gb|EOY07341.1| Inositol phosphorylceramide synthase 1	314	1.93e-190	655.714	GO:0010363 regulation of plant-type hypersensitive response | GO:0030148 sphingolipid biosynthetic process | GO:0010200 response to chitin | GO:0006612 protein targeting to membrane | GO:0043069 negative regulation of programmed cell death | GO:0009723 response to ethylene stimulus | GO:0050832 defense response to fungus	GO:0016021 integral to membrane | GO:0005802 trans-Golgi network | GO:0005794 Golgi apparatus | GO:0005886 plasma membrane	GO:0045140 inositol phosphoceramide synthase activity	-	pfam14360 PAP2_C | pfam01569 PAP2	GO & Domain
Contig3526	1373	C	T	synonymous_variant	210	2579	gi|508715444|gb|EOY07341.1| Inositol phosphorylceramide synthase 1	314	1.93e-190	655.714	GO:0010363 regulation of plant-type hypersensitive response | GO:0030148 sphingolipid biosynthetic process | GO:0010200 response to chitin | GO:0006612 protein targeting to membrane | GO:0043069 negative regulation of programmed cell death | GO:0009723 response to ethylene stimulus | GO:0050832 defense response to fungus	GO:0016021 integral to membrane | GO:0005802 trans-Golgi network | GO:0005794 Golgi apparatus | GO:0005886 plasma membrane	GO:0045140 inositol phosphoceramide synthase activity	-	pfam14360 PAP2_C | pfam01569 PAP2	GO & Domain
Contig3526	1726	G	A	5_prime_UTR_variant	171	2579	gi|508715444|gb|EOY07341.1| Inositol phosphorylceramide synthase 1	314	1.93e-190	655.714	GO:0010363 regulation of plant-type hypersensitive response | GO:0030148 sphingolipid biosynthetic process | GO:0010200 response to chitin | GO:0006612 protein targeting to membrane | GO:0043069 negative regulation of programmed cell death | GO:0009723 response to ethylene stimulus | GO:0050832 defense response to fungus	GO:0016021 integral to membrane | GO:0005802 trans-Golgi network | GO:0005794 Golgi apparatus | GO:0005886 plasma membrane	GO:0045140 inositol phosphoceramide synthase activity	-	pfam14360 PAP2_C | pfam01569 PAP2	GO & Domain
Contig3531	2269	C	G	synonymous_variant	124	3285	gi|462397161|gb|EMJ02960.1| hypothetical protein PRUPE_ppa000494mg	905	0	1078.29	GO:0009825 multidimensional cell growth | GO:0045010 actin nucleation | GO:0043481 anthocyanin accumulation in tissues in response to UV light | GO:0048767 root hair elongation | GO:0010817 regulation of hormone levels | GO:0000271 polysaccharide biosynthetic process | GO:0009932 cell tip growth | GO:0051016 barbed-end actin filament capping | GO:0071555 cell wall organization	GO:0005884 actin filament | GO:0009524 phragmoplast | GO:0016021 integral to membrane | GO:0005618 cell wall | GO:0005730 nucleolus | GO:0005819 spindle | GO:0005886 plasma membrane	GO:0051015 actin filament binding	-	pfam02181 FH2	GO & Domain
Contig3531	2386	C	T	synonymous_variant	222	3285	gi|462397161|gb|EMJ02960.1| hypothetical protein PRUPE_ppa000494mg	905	0	1078.29	GO:0009825 multidimensional cell growth | GO:0045010 actin nucleation | GO:0043481 anthocyanin accumulation in tissues in response to UV light | GO:0048767 root hair elongation | GO:0010817 regulation of hormone levels | GO:0000271 polysaccharide biosynthetic process | GO:0009932 cell tip growth | GO:0051016 barbed-end actin filament capping | GO:0071555 cell wall organization	GO:0005884 actin filament | GO:0009524 phragmoplast | GO:0016021 integral to membrane | GO:0005618 cell wall | GO:0005730 nucleolus | GO:0005819 spindle | GO:0005886 plasma membrane	GO:0051015 actin filament binding	-	pfam02181 FH2	GO & Domain
Contig3531	2993	A	G	3_prime_UTR_variant	158	3285	gi|462397161|gb|EMJ02960.1| hypothetical protein PRUPE_ppa000494mg	905	0	1078.29	GO:0009825 multidimensional cell growth | GO:0045010 actin nucleation | GO:0043481 anthocyanin accumulation in tissues in response to UV light | GO:0048767 root hair elongation | GO:0010817 regulation of hormone levels | GO:0000271 polysaccharide biosynthetic process | GO:0009932 cell tip growth | GO:0051016 barbed-end actin filament capping | GO:0071555 cell wall organization	GO:0005884 actin filament | GO:0009524 phragmoplast | GO:0016021 integral to membrane | GO:0005618 cell wall | GO:0005730 nucleolus | GO:0005819 spindle | GO:0005886 plasma membrane	GO:0051015 actin filament binding	-	pfam02181 FH2	GO & Domain
Contig3536	364	T	C	missense_variant	49	736	gi|288310312|gb|ADC45395.1| HSP90-1	184	3.86e-114	402.434	GO:0009908 flower development | GO:0010286 heat acclimation | GO:0006457 protein folding | GO:0009414 response to water deprivation | GO:0090332 stomatal closure | GO:0009816 defense response to bacterium, incompatible interaction | GO:0009612 response to mechanical stimulus | GO:0009651 response to salt stress | GO:0050821 protein stabilization | GO:0019722 calcium-mediated signaling | GO:001018…	GO:0005774 vacuolar membrane | GO:0048046 apoplast | GO:0005618 cell wall | GO:0005794 Golgi apparatus | GO:0005829 cytosol | GO:0009570 chloroplast stroma | GO:0009506 plasmodesma | GO:0005886 plasma membrane | GO:0005634 nucleus | GO:0005739 mitochondrion	GO:0051082 unfolded protein binding | GO:0016887 ATPase activity | GO:0005524 ATP binding	-	pfam02518 HATPase_c | pfam13589 HATPase_c_3	GO & Domain
Contig3541	214	T	A	intergenic_region	100	936	-	-	-	-	-	-	-	-	-
Contig3543	390	G	A	missense_variant	206	1528	gi|356508108|ref|XP_003522802.1| PREDICTED: uncharacterized methyltransferase At1g78140, chloroplastic-like	316	7.96e-153	530.852	GO:0080167 response to karrikin | GO:0032259 methylation	GO:0010287 plastoglobule | GO:0005739 mitochondrion	GO:0008168 methyltransferase activity	-	pfam08241 Methyltransf_11 | pfam08242 Methyltransf_12 | pfam12847 Methyltransf_18 | pfam13649 Methyltransf_25 | pfam13847 Methyltransf_31 | pfam13489 Methyltransf_23 | pfam13659 Methyltransf_26	GO & Domain
Contig3553	263	T	A	3_prime_UTR_variant	39	1568	gi|225436448|ref|XP_002274374.1| PREDICTED: zinc finger protein ZAT5	294	1.38e-92	330.894	GO:0016926 protein desumoylation | GO:0006355 regulation of transcription, DNA-dependent | GO:0048573 photoperiodism, flowering | GO:0050665 hydrogen peroxide biosynthetic process	GO:0005667 transcription factor complex	GO:0008270 zinc ion binding | GO:0003677 DNA binding | GO:0003700 sequence-specific DNA binding transcription factor activity	-	pfam13912 zf-C2H2_6	GO & Domain
Contig3553	338	G	T	missense_variant	222	1568	gi|225436448|ref|XP_002274374.1| PREDICTED: zinc finger protein ZAT5	294	1.38e-92	330.894	GO:0016926 protein desumoylation | GO:0006355 regulation of transcription, DNA-dependent | GO:0048573 photoperiodism, flowering | GO:0050665 hydrogen peroxide biosynthetic process	GO:0005667 transcription factor complex	GO:0008270 zinc ion binding | GO:0003677 DNA binding | GO:0003700 sequence-specific DNA binding transcription factor activity	-	pfam13912 zf-C2H2_6	GO & Domain
Contig3554	205	A	G	3_prime_UTR_variant	71	1152	gi|225435973|ref|XP_002271255.1| PREDICTED: RNA polymerase II subunit A C-terminal domain phosphatase SSU72	193	1.15e-112	397.547	GO:0006397 mRNA processing | GO:0006470 protein dephosphorylation	GO:0009507 chloroplast | GO:0005634 nucleus | GO:0005739 mitochondrion	GO:0004721 phosphoprotein phosphatase activity	3.1.3.16	pfam04722 Ssu72	GO & Enzyme & Domain
Contig3554	326	G	A	3_prime_UTR_variant	147	1152	gi|225435973|ref|XP_002271255.1| PREDICTED: RNA polymerase II subunit A C-terminal domain phosphatase SSU72	193	1.15e-112	397.547	GO:0006397 mRNA processing | GO:0006470 protein dephosphorylation	GO:0009507 chloroplast | GO:0005634 nucleus | GO:0005739 mitochondrion	GO:0004721 phosphoprotein phosphatase activity	3.1.3.16	pfam04722 Ssu72	GO & Enzyme & Domain
Contig3555	818	C	A	synonymous_variant	165	1798	gi|462415216|gb|EMJ19953.1| hypothetical protein PRUPE_ppa009349mg	294	1.28e-134	470.42	GO:0034976 response to endoplasmic reticulum stress | GO:0006457 protein folding | GO:0009880 embryonic pattern specification | GO:0009965 leaf morphogenesis | GO:0009408 response to heat | GO:0009555 pollen development | GO:0048833 specification of floral organ number | GO:0010450 inflorescence meristem growth | GO:0048448 stamen morphogenesis | GO:0009644 response to high light intensity | GO:0…	GO:0005829 cytosol	-	-	pfam04969 CS	GO & Domain
Contig3555	1567	G	T	synonymous_variant	60	1798	gi|462415216|gb|EMJ19953.1| hypothetical protein PRUPE_ppa009349mg	294	1.28e-134	470.42	GO:0034976 response to endoplasmic reticulum stress | GO:0006457 protein folding | GO:0009880 embryonic pattern specification | GO:0009965 leaf morphogenesis | GO:0009408 response to heat | GO:0009555 pollen development | GO:0048833 specification of floral organ number | GO:0010450 inflorescence meristem growth | GO:0048448 stamen morphogenesis | GO:0009644 response to high light intensity | GO:0…	GO:0005829 cytosol	-	-	pfam04969 CS	GO & Domain
Contig3555	1702	A	G	5_prime_UTR_variant	32	1798	gi|462415216|gb|EMJ19953.1| hypothetical protein PRUPE_ppa009349mg	294	1.28e-134	470.42	GO:0034976 response to endoplasmic reticulum stress | GO:0006457 protein folding | GO:0009880 embryonic pattern specification | GO:0009965 leaf morphogenesis | GO:0009408 response to heat | GO:0009555 pollen development | GO:0048833 specification of floral organ number | GO:0010450 inflorescence meristem growth | GO:0048448 stamen morphogenesis | GO:0009644 response to high light intensity | GO:0…	GO:0005829 cytosol	-	-	pfam04969 CS	GO & Domain
[truncated: 22,550 more rows]
