# Supplementary material for: De novo assembly and functional annotation of Myrciaria dubia fruit transcriptome reveals multiple metabolic pathways for L-ascorbic acid biosynthesis
Source: BMC Genomics. 2015 Nov 24;16:997. doi: 10.1186/s12864-015-2225-6 (PMC4658800; doi:10.1186/s12864-015-2225-6)
Supplement: Additional file 6: Table S5. — Summary of SNPs effect in M. dubia. (CSV 576 bytes) [file 12864_2015_2225_MOESM6_ESM.csv]

SNP Effect	Number	%
3? UTR variant	14,211	16.31
5? UTR premature start codon gain variant	1,663	1.909
5? prime UTR variant	10,709	12.292
downstream gene variant	2	0.002
initiator codon variant	7	0.008
intergenic region	14,643	16.808
missense variant	23,607	27.097
missense variant + splice region variant	4	0.005
splice region variant	7	0.008
splice region variant + synonymous variant	2	0.002
start lost	36	0.041
stop gained	378	0.434
stop lost	70	0.08
stop retained variant	25	0.029
synonymous variant	21,754	24.97
upstream gene variant	3	0.003
